# Supplementary material for: A new network representation of the metabolism to detect chemical transformation modules
Source: BMC Bioinformatics. 2015 Nov 14;16:385. doi: 10.1186/s12859-015-0809-4 (PMC4647279; doi:10.1186/s12859-015-0809-4)
Supplement: Additional file 1 — Reaction molecular signature classification of reactions. (XLSX 410 kb) [file 12859_2015_809_MOESM1_ESM.xlsx]

## Sheet: RMS-H1
Additional file 1 --- Reaction Molecular Signature classification of reactions.
RMS-H1 sheet: Reaction Molecular Signatures (RMS) of height 1 with corresponding MetaCyc reactions
RMS-H2 sheet: Reaction Molecular Signatures (RMS) of height 2 with corresponding MetaCyc reactions
RMS identifier	RMS signature	MetaCyc reactions
RMS-H1.1	-1.0*[C]([C][O]=[O])$-1.0*[C]([H][H][C][C])$1.0*[C]([H][H][C][O])$1.0*[C]([H][O]=[O])$1.0*[H]([C])$-1.0*[H]([O])$1.0*[O]([H][C])$-1.0*[O]([H][H])$0.0	RXN-12087
RMS-H1.10	3.0*[C]([C]=[C][O])$-2.0*[C]([C][C]=[O])$1.0*[C]([H][C]=[C])$-1.0*[C]([H][C][C][O])$-1.0*[C]([H][H][C][C])$-2.0*[H]([C])$2.0*[H]([O])$-2.0*[O](=[C])$2.0*[O]([H][C])$0.0	RXN-12132
RMS-H1.100	-1.0*[C@@]([H][C][C@][O])$-1.0*[C@]([H][C@][C@@][O])$1.0*[C@]([H][C@][C@][O])$1.0*[C@]([H][C][C@][O])$1.0*[C]([H][C]=[O])$-1.0*[C]([H][C][O][O])$-1.0*[C]([H][H][C@@][O])$1.0*[C]([H][H][C@][O])$-1.0*[H]$-1.0*[H]([C@@])$1.0*[H]([C@])$1.0*[H]([O])$1.0*[O](=[C])$-1.0*[O]([C@][C@@])$1.0*[O]([C@][C@])$-1.0*[O]([C])$-1.0*[O]([C][C])$1.0*[O]([H][C])$0.0	RXN-9838
RMS-H1.1000	1.0*[C]([C][C]=[O])$-1.0*[C]([H][C][C][N])$-1.0*[H]([C])$1.0*[H]([N])$-1.0*[N]([H][C][C][C])$1.0*[N]([H][H][C][C])$1.0*[O](=[C])$-2.0*[O](=[O])$-1.0*[O]([H][H])$2.0*[O]([H][O])$0.0	R-6-HYDROXYNICOTINE-OXIDASE-RXN,S-6-HYDROXYNICOTINE-OXIDASE-RXN
RMS-H1.1001	1.0*[C]([C][C]=[O])$-1.0*[C]([H][C][C][N])$-1.0*[C]([H][H][C][S])$1.0*[C]([H][H][H][C])$1.0*[H]([N])$-2.0*[H]([O])$1.0*[H]([S])$-1.0*[N]([H][H][H][C])$1.0*[N]([H][H][H][H])$1.0*[O](=[C])$-1.0*[O]([H][H])$-1.0*[S]([R#][C])$1.0*[S]([R#][H])$0.0	RXN-6763,S-ALKYLCYSTEINE-LYASE-RXN
RMS-H1.1002	2.0*[C@@]([H][C@][C@@][O])$1.0*[C@]([H][C@@][N][O])$-2.0*[C@]([H][C@][C@][O])$-1.0*[C@]([H][C@][N][O])$1.0*[C@]([H][C][C@@][O])$-1.0*[C@]([H][C][C@][O])$-1.0*[C]([C][N]=[N])$1.0*[C]([C][N]=[O])$2.0*[H]([C@@])$-2.0*[H]([C@])$2.0*[H]([N])$-2.0*[H]([O])$-1.0*[N]([C]=[C])$1.0*[N]([C][C])$-1.0*[N]([H][H][C])$1.0*[N]([H][H][H][H])$1.0*[O](=[C])$2.0*[O]([H][C@@])$-2.0*[O]([H][C@])$-1.0*[O]([H][H])$0.0	S-ADENOSYLHOMOCYSTEINE-DEAMINASE-RXN
RMS-H1.1003	2.0*[C](=[O]=[O])$-2.0*[C]([C][O]=[O])$-2.0*[H]$2.0*[H]([O])$2.0*[O](=[C])$-2.0*[O](=[O])$-2.0*[O]([C])$2.0*[O]([H][O])$0.0	OXALATE-OXIDASE-RXN
RMS-H1.1004	1.0*[C](=[O]=[O])$-1.0*[C]([C]=[O][S])$-1.0*[C]([C][O]=[O])$1.0*[C]([H]=[O][S])$-1.0*[H]$1.0*[H]([C])$1.0*[O](=[C])$-1.0*[O]([C])$0.0	OXALYL-COA-DECARBOXYLASE-RXN
RMS-H1.1005	-1.0*[C]([N][N]=[O])$1.0*[C]([N][O]=[O])$1.0*[H]([N])$-1.0*[H]([O])$-1.0*[N]([H][C][C])$1.0*[N]([H][H][C])$1.0*[O]([C][P])$-1.0*[O]([H][P])$0.0	OXAMATE-CARBAMOYLTRANSFERASE-RXN
RMS-H1.1006	2.0*[C@@]([H][C@][C@@][O])$-1.0*[C@@]([H][C][C@][O])$1.0*[C@]([H][C@@][N][O])$-1.0*[C@]([H][C@][C@@][O])$-1.0*[C@]([H][C@][C@][O])$-1.0*[C@]([H][C@][N][O])$1.0*[C@]([H][C][C@@][O])$1.0*[C]([C][N]=[O])$-1.0*[C]([C][O]=[O])$-1.0*[C]([H][H][C@@][O])$1.0*[C]([H][H][C@][O])$1.0*[H]$1.0*[H]([C@@])$-1.0*[H]([C@])$-2.0*[H]([N])$1.0*[H]([O])$1.0*[N]([H][C][C])$-1.0*[N]([H][H][H][C])$-1.0*[O]([C@][C@@])$1.…	P-PANTOCYSLIG-RXN
RMS-H1.1007	2.0*[C@@]([H][C][C@][O])$2.0*[C@]([H][C@][C@@][O])$-2.0*[C@]([H][C@][C@][O])$-2.0*[C@]([H][C][C@][O])$-2.0*[C]([C]=[O][S])$2.0*[C]([C][N]=[O])$2.0*[C]([H][H][C@@][O])$-2.0*[C]([H][H][C@][O])$2.0*[H]$2.0*[H]([C@@])$-2.0*[H]([C@])$-4.0*[H]([N])$2.0*[H]([S])$2.0*[N]([H][C][C])$-2.0*[N]([H][H][H][C])$2.0*[O]([C@][C@@])$-2.0*[O]([C@][C@])$-2.0*[S]([C][C])$2.0*[S]([H][C])$0.0	ORNITHINE-N-BENZOYLTRANSFERASE-RXN
RMS-H1.1008	-1.0*[C]([C][C]=[O])$1.0*[C]([H][C]=[N])$1.0*[C]([H][C][C][N])$-1.0*[C]([H][H][C][N])$1.0*[H]$-3.0*[H]([N])$2.0*[H]([O])$1.0*[N]([C]=[C])$-1.0*[N]([H][H][H][C])$-1.0*[O](=[C])$1.0*[O]([H][H])$0.0	ORNITHINELYSINE-AMINOTRANSFERASE-RXN
RMS-H1.1009	1.0*[C](=[N]=[S])$-1.0*[C]([C]=[N][S])$-1.0*[C]([H][H][C][C])$1.0*[C]([H][H][C][N])$-1.0*[N](=[C][O])$1.0*[N]([C]=[C])$-1.0*[O]([N][S])$1.0*[O]([S])$1.0*[S](=[C])$-1.0*[S]([C])$0.0	RXN-12027,RXNQT-4350,RXNQT-4360
RMS-H1.101	-1.0*[C](=[O]=[O])$1.0*[C]([C][O]=[O])$1.0*[C]([H][H][C][C])$-1.0*[C]([H][H][H][C])$3.0*[H]$-1.0*[H]([C])$-2.0*[H]([O])$-1.0*[O](=[C])$1.0*[O]([C])$-2.0*[O]([H][H])$2.0*[O]([H][P])$2.0*[O]([P])$-2.0*[O]([P][P])$0.0	6.4.1.6-RXN,RXN-9833
RMS-H1.1010	-1.0*[C@@]([H][C@][C@][O])$-1.0*[C@@]([H][C@][O][S])$-1.0*[C@]([H][C@@][C@@][O])$-1.0*[C@]([H][C@][C@@][O])$-1.0*[C@]([H][C][C@][O])$4.0*[C]([H][C][C][O])$1.0*[C]([H][C][O][O])$-1.0*[C]([H][H][C@][O])$1.0*[C]([H][H][C][O])$1.0*[H]$-2.0*[H]([C@@])$-3.0*[H]([C@])$5.0*[H]([C])$-1.0*[H]([O])$-1.0*[O]([C@][C@@])$1.0*[O]([C][C])$-1.0*[O]([H][C@@])$-2.0*[O]([H][C@])$4.0*[O]([H][C])$-1.0*[O]([H][H])$1.0*…	RXN-12024,RXN-1444,RXNQT-4359
RMS-H1.1011	1.0*[H]$-1.0*[H]([O])$1.0*[O]([P])$-1.0*[O]([P][S])$-1.0*[O]([R#][H])$1.0*[O]([R#][S])$0.0	ALCOHOL-SULFOTRANSFERASE-RXN
RMS-H1.1012	-1.0*[C]([R#][H]=[O])$1.0*[C]([R#][O]=[O])$1.0*[H]$-1.0*[H]([C])$-2.0*[O](=[O])$1.0*[O]([C])$-1.0*[O]([H][H])$2.0*[O]([H][O])$0.0	ALDEHYDE-OXIDASE-RXN
RMS-H1.1013	-1.0*[O]([H][H])$1.0*[O]([H][P])$1.0*[O]([R#][H])$-1.0*[O]([R#][P])$0.0	ACID-PHOSPHATASE-RXN,ALKAPHOSPHA-RXN
RMS-H1.1014	1.0*[Br]$-1.0*[Br]([C])$1.0*[C]([H][H]=[O])$-1.0*[C]([H][H][Cl][Br])$1.0*[Cl]$-1.0*[Cl]([C])$2.0*[H]$-2.0*[H]([O])$1.0*[O](=[C])$-1.0*[O]([H][H])$0.0	ALKYLHALIDASE-RXN
RMS-H1.1015	1.0*[C](=[C][N][N])$-1.0*[C]([C][N]=[N])$1.0*[C]([H]=[C][N])$-1.0*[C]([H][H][C][N])$1.0*[C]([H][N]=[N])$-1.0*[C]([H][N]=[O])$1.0*[H]$-1.0*[H]([C])$-1.0*[H]([N])$1.0*[H]([O])$1.0*[N]([C][C][C@])$1.0*[N]([H][C]=[C])$-1.0*[N]([H][C][C@])$-1.0*[N]([H][C][C])$-1.0*[N]([H][H]=[C])$1.0*[N]([H][H][C])$-1.0*[O](=[C])$1.0*[O]([H][P])$1.0*[O]([P])$-1.0*[O]([P][P])$0.0	AIRS-RXN
RMS-H1.1016	1.0*[C@@]([H][C][C@][O])$1.0*[C@]([H][C@][C@@][O])$-1.0*[C@]([H][C@][C@][O])$-1.0*[C@]([H][C][C@][O])$-1.0*[C]([C]=[O][S])$1.0*[C]([C][C]=[O])$1.0*[C]([H][C][C][N])$1.0*[C]([H][H][C@@][O])$-1.0*[C]([H][H][C@][O])$-1.0*[C]([H][H][C][N])$1.0*[H]$1.0*[H]([C@@])$-1.0*[H]([C@])$-1.0*[H]([C])$-1.0*[H]([N])$1.0*[H]([S])$1.0*[N]([H][H][C])$-1.0*[N]([H][H][H][C])$1.0*[O]([C@][C@@])$-1.0*[O]([C@][C@])$-1.0…	AKBLIG-RXN
RMS-H1.1017	1.0*[C@@]([H][C][C@][O])$1.0*[C@]([H][C@][C@@][O])$-1.0*[C@]([H][C@][C@][O])$-1.0*[C@]([H][C][C@][O])$-1.0*[C]([C]=[O][S])$1.0*[C]([C][O]=[O])$1.0*[C]([H][H][C@@][O])$-1.0*[C]([H][H][C@][O])$1.0*[H]([C@@])$-1.0*[H]([C@])$-1.0*[H]([O])$1.0*[H]([S])$1.0*[O]([C@][C@@])$-1.0*[O]([C@][C@])$1.0*[O]([R#][C])$-1.0*[O]([R#][H])$-1.0*[S]([C][C])$1.0*[S]([H][C])$0.0	ALCOHOL-O-ACETYLTRANSFERASE-RXN
RMS-H1.1018	-1.0*[N]([C][C][C])$2.0*[N]([H][C][C])$-1.0*[N]([H][H][C])$0.0	AICARTRANSFORM-RXN
RMS-H1.1019	1.0*[C@@]([H][C@][N][O])$1.0*[C@]([H][C@][C@@][O])$-1.0*[C@]([H][C@][C@][O])$-1.0*[C@]([H][C@][N][O])$-1.0*[C](=[O]=[O])$1.0*[C]([C]=[C][N])$1.0*[C]([C][O]=[O])$-1.0*[C]([H]=[C][N])$2.0*[H]$1.0*[H]([C@@])$-1.0*[H]([C@])$-1.0*[H]([C])$-1.0*[H]([N])$1.0*[N]([C]=[C])$1.0*[N]([C][C][C@@])$-1.0*[N]([C][C][C@])$-1.0*[N]([H][C]=[C])$-1.0*[O](=[C])$1.0*[O]([C@][C@@])$-1.0*[O]([C@][C@])$1.0*[O]([C])$0.0	AIRCARBOXY-RXN
RMS-H1.102	1.0*[C@@]([H][C][C@][O])$1.0*[C@]([H][C@][C@@][O])$1.0*[C@]([H][C@][C@][O])$1.0*[C@]([H][C@][N][O])$-3.0*[C]([H][C][C][O])$-1.0*[C]([H][C][N][O])$1.0*[C]([H][H][C@@][O])$-1.0*[C]([H][H][C][O])$1.0*[H]$1.0*[H]([C@@])$3.0*[H]([C@])$-4.0*[H]([C])$-1.0*[H]([O])$1.0*[N]([C][C][C@])$-1.0*[N]([C][C][C])$1.0*[O]([C@][C@@])$-1.0*[O]([C][P])$2.0*[O]([H][C@])$-3.0*[O]([H][C])$1.0*[O]([P])$0.0	2.4.1.159-RXN,RXN-12320,RXN-13942,RXN-14008,RXN-14011,RXN-14012,RXN-15350,RXN-15355,RXN-5001,RXN-5002,RXN-5004,RXN-5062,RXN-7732,RXN-7759,RXN-7760,RXN-7830,RXN-8267,RXN-8883,RXN-9699,RXN-9716,RXN1F-474
RMS-H1.1020	1.0*[C]([C]=[N][S])$-1.0*[C]([C][C][C][O])$-1.0*[C]([H]=[N][S])$1.0*[C]([H][C][C][O])$0.0	RXN-14037
RMS-H1.1021	-1.0*[C@@]([H][C@@][N][O])$-1.0*[C@@]([H][C@][C@@][O])$-1.0*[C@@]([H][C][C@][O])$-1.0*[C@]([H][C@@][C@@][O])$2.0*[C@]([H][C@][C@][O])$1.0*[C@]([H][C@][N][O])$1.0*[C@]([H][C][C@][O])$2.0*[C]([C]=[C][O])$-2.0*[C]([C][C]=[O])$-1.0*[C]([H]=[C][N])$1.0*[C]([H][C]=[C])$1.0*[C]([H][C]=[N])$-1.0*[C]([H][H][C@@][O])$1.0*[C]([H][H][C@][O])$-1.0*[C]([H][H][C][C])$-1.0*[H]$-3.0*[H]([C@@])$3.0*[H]([C@])$-1.0*…	1.10.99.2-RXN
RMS-H1.1022	-1.0*[C@@]([H][C][C@][O])$-1.0*[C@]([H][C@][C@@][O])$-1.0*[C@]([H][C@][C@][O])$-1.0*[C@]([H][C@][N][O])$1.0*[C]([C]=[O][S])$1.0*[C]([H]=[C][N])$-3.0*[C]([H][C]=[C])$-1.0*[C]([H][C]=[N])$3.0*[C]([H][C][C][O])$1.0*[C]([H][C][N][O])$-1.0*[C]([H][H][C@@][O])$1.0*[C]([H][H][C][C])$1.0*[C]([H][H][C][O])$1.0*[C]([H][H][H][C])$-1.0*[H]$-1.0*[H]([C@@])$-3.0*[H]([C@])$6.0*[H]([C])$-1.0*[H]([S])$-1.0*[N]([C…	RXN-14577
RMS-H1.1023	-2.0*[C]([H][C]=[C])$3.0*[C]([H][C][C][C])$-1.0*[C]([H][H][C][O])$-1.0*[H]([C])$1.0*[H]([O])$-1.0*[O]([C][P])$1.0*[O]([H][P])$0.0	4.6.1.11-RXN,RXN-12832,RXN-13769,RXN-8594
RMS-H1.1024	-2.0*[C]([C][C]=[C])$2.0*[C]([C][C][C][C])$-3.0*[C]([H][C]=[C])$3.0*[C]([H][C][C][C])$1.0*[C]([H][H]=[C])$1.0*[C]([H][H][C][C])$-1.0*[C]([H][H][C][O])$-1.0*[C]([H][H][H][C])$-1.0*[H]([C])$1.0*[H]([O])$-1.0*[O]([C][P])$1.0*[O]([H][P])$0.0	RXN-10602,RXN-12117,RXN-13522,RXN-8540,RXN-8559,RXN-8586
RMS-H1.1025	-2.0*[C]([C][C]=[C])$1.0*[C]([C][C][C][C])$-2.0*[C]([H][C]=[C])$4.0*[C]([H][C][C][C])$1.0*[C]([H][H][C][C])$-1.0*[C]([H][H][C][O])$-1.0*[C]([H][H][H][C])$-1.0*[H]([C])$1.0*[H]([O])$-1.0*[O]([C][P])$1.0*[O]([H][P])$0.0	RXN-8607
RMS-H1.1026	-1.0*[C]([C][C]=[C])$1.0*[C]([C][C][C][C])$2.0*[C]([H][C][C][C])$1.0*[C]([H][H]=[C])$-1.0*[C]([H][H][C][C])$-1.0*[C]([H][H][C][O])$-1.0*[C]([H][H][H][C])$2.0*[H]$-3.0*[H]([C])$1.0*[H]([O])$-1.0*[O]([C][P])$1.0*[O]([H][P])$0.0	RXN-8605
RMS-H1.1027	-2.0*[C]([C][C]=[C])$1.0*[C]([C][C][C][C])$-3.0*[C]([H][C]=[C])$5.0*[C]([H][C][C][C])$1.0*[C]([H][H]=[C])$-1.0*[C]([H][H][C][O])$-1.0*[C]([H][H][H][C])$-1.0*[H]([C])$1.0*[H]([O])$-1.0*[O]([C][P])$1.0*[O]([H][P])$0.0	RXN-8551,RXN-8560,RXN-8601,RXN-8602,RXN-8604
RMS-H1.1028	-2.0*[C]([C][C]=[C])$1.0*[C]([C][C][C][C])$-2.0*[C]([H][C]=[C])$5.0*[C]([H][C][C][C])$-1.0*[C]([H][H][C][C])$-1.0*[C]([H][H][C][O])$-1.0*[H]([C])$1.0*[H]([O])$-1.0*[O]([C][P])$1.0*[O]([H][P])$0.0	RXN-8416,RXN-8548,RXN-8603
RMS-H1.1029	1.0*[C]([C][C]=[O])$-1.0*[C]([C][C][C][O])$-1.0*[C]([H]=[C][N])$2.0*[C]([H][C]=[C])$1.0*[C]([H][C]=[N])$1.0*[C]([H][H]=[C])$-3.0*[C]([H][H][C][C])$-1.0*[H]$-2.0*[H]([C])$3.0*[H]([O])$1.0*[N]([C]=[C][C@])$-1.0*[N]([C][C][C@])$1.0*[O](=[C])$-2.0*[O](=[O])$-1.0*[O]([H][C])$2.0*[O]([H][H])$0.0	RXN-11911,RXN-8619,RXN-8620
RMS-H1.103	-1.0*[H]$1.0*[H]([O])$-1.0*[O]([C])$1.0*[O]([C][C])$-1.0*[O]([C][P])$1.0*[O]([H][P])$0.0	RXN-7663,RXN-7674,RXN1F-66
RMS-H1.1030	-1.0*[C]([C]=[C][O])$-1.0*[C]([C][C]=[C])$1.0*[C]([C][C][O][O])$1.0*[C]([C][O]=[O])$1.0*[H]$-1.0*[H]([O])$1.0*[O](=[C])$-2.0*[O](=[O])$1.0*[O]([C])$1.0*[O]([C][C])$-1.0*[O]([H][C])$0.0	RXN-8612
RMS-H1.1031	2.0*[C]([C][C]=[C])$2.0*[C]([H][C]=[C])$1.0*[C]([H][C][C][C])$-4.0*[C]([H][H][C][C])$-1.0*[C]([H][H][C][O])$6.0*[H]$-7.0*[H]([C])$1.0*[H]([O])$-1.0*[O]([C][P])$1.0*[O]([H][P])$0.0	RXN-8611
RMS-H1.1032	1.0*[C]([C][C]=[C])$1.0*[C]([H][C]=[C])$2.0*[C]([H][C][C][C])$-3.0*[C]([H][H][C][C])$-1.0*[C]([H][H][C][O])$4.0*[H]$-5.0*[H]([C])$1.0*[H]([O])$-1.0*[O]([C][P])$1.0*[O]([H][P])$0.0	RXN-8610
RMS-H1.1033	1.0*[C](=[S]=[S])$-1.0*[C](=[S][Cl][Cl])$2.0*[Cl]$-2.0*[Cl]([C])$2.0*[H]$-2.0*[H]([S])$1.0*[S](=[C])$-1.0*[S]([H][H])$0.0	RXN-8398
RMS-H1.1034	1.0*[C](=[S][Cl][Cl])$-1.0*[C]([S][Cl][Cl][Cl])$1.0*[Cl]$-1.0*[Cl]([C])$1.0*[H]$-1.0*[H]([S])$1.0*[S](=[C])$-1.0*[S]([H][C])$0.0	RXN-8397
RMS-H1.1035	-1.0*[C]([Cl][Cl][Cl])$1.0*[C]([S][Cl][Cl][Cl])$-1.0*[S]([C])$1.0*[S]([C][C])$0.0	RXN-8395
RMS-H1.1036	1.0*[C]([Cl][Cl][Cl])$-1.0*[C]([Cl][Cl][Cl][Cl])$-1.0*[Cl]([C])$1.0*[Cl]([Cu])$1.0*[Cu]([N][S][Cl][Cl])$-1.0*[Cu]([N][S][S][Cl])$1.0*[S]([C])$-1.0*[S]([C][Cu])$0.0	RXN-8394
RMS-H1.1037	-1.0*[C]([H][H][H][Cl])$1.0*[C]([H][H][H][H])$1.0*[Cl]$-1.0*[Cl]([C])$-1.0*[H]$1.0*[H]([C])$0.0	RXN-8410
RMS-H1.1038	-1.0*[C]([Cl][Cl])$1.0*[C]([H][O]=[O])$2.0*[Cl]$-2.0*[Cl]([C])$3.0*[H]$1.0*[H]([C])$-4.0*[H]([O])$1.0*[O](=[C])$1.0*[O]([C])$-2.0*[O]([H][H])$0.0	RXN-8408
RMS-H1.1039	-1.0*[C]([Cl][Cl])$1.0*[C](t[O])$2.0*[Cl]$-2.0*[Cl]([C])$2.0*[H]$-2.0*[H]([O])$-1.0*[O]([H][H])$1.0*[O](t[C])$0.0	RXN-8407
RMS-H1.104	1.0*[C]([C]=[C][O])$-1.0*[C]([H][C]=[C])$-1.0*[H]([C])$1.0*[H]([O])$1.0*[O]([C][C])$-1.0*[O]([C][O])$1.0*[O]([H][H])$-1.0*[O]([H][O])$0.0	RXN-8499,RXN-8500,RXN1F-19
RMS-H1.1040	-1.0*[C]([C]=[C][O])$-1.0*[C]([H]=[C][N])$2.0*[C]([H][C]=[C])$1.0*[C]([H][C]=[N])$-1.0*[C]([H][H][C][C])$-2.0*[H]$2.0*[H]([O])$1.0*[N]([C]=[C][C@])$-1.0*[N]([C][C][C@])$-1.0*[O]([C])$1.0*[O]([H][H])$0.0	RXN-8404
RMS-H1.1041	1.0*[C](=[O]=[O])$1.0*[C]([C]=[C][O])$-1.0*[C]([C][C]=[O])$1.0*[C]([H][C]=[C])$-1.0*[C]([H][C][C][O])$-1.0*[C]([H][H][C][C])$-2.0*[H]([C])$2.0*[H]([O])$1.0*[O](=[C])$-2.0*[O](=[O])$1.0*[O]([H][H])$0.0	RXN-6267,RXN-7687,RXN-8379
RMS-H1.1042	-1.0*[C@@]([H][C][C@][O])$-1.0*[C@]([H][C@][C@@][O])$1.0*[C@]([H][C@][C@][O])$1.0*[C@]([H][C][C@][O])$2.0*[C]([H][C]=[C])$-1.0*[C]([H][H][C@@][O])$1.0*[C]([H][H][C@][O])$-2.0*[C]([H][H][C][C])$2.0*[H]$-1.0*[H]([C@@])$1.0*[H]([C@])$-2.0*[H]([C])$-1.0*[O]([C@][C@@])$1.0*[O]([C@][C@])$0.0	RXN-8372
RMS-H1.1043	1.0*[C](=[C][N][N])$1.0*[C]([C]=[C][N])$-1.0*[C]([C][C]=[N])$-1.0*[C]([C][N]=[N])$-1.0*[C]([H]=[C][N])$1.0*[C]([H][C]=[C])$1.0*[C]([H][C]=[N])$-1.0*[C]([H][H][C][C])$-2.0*[H]$-1.0*[H]([C])$3.0*[H]([N])$-2.0*[N]([C]=[C])$1.0*[N]([C]=[C][C@])$-1.0*[N]([C][C])$-1.0*[N]([C][C][C@])$3.0*[N]([H][C][C])$0.0, -1.0*[C](=[C][N][N])$-1.0*[C]([C]=[C][N])$1.0*[C]([C][C]=[N])$1.0*[C]([C][N]=[N])$1.0*[C]([H]=[C…	RXN-12444,RXN-8506,RXN-9510
RMS-H1.1044	-2.0*[C]([H][C]=[C])$1.0*[C]([H][C][C][O])$1.0*[C]([H][H][C][C])$-1.0*[H]$1.0*[H]([C])$-1.0*[O]([C])$1.0*[O]([C][C])$0.0, 2.0*[C]([H][C]=[C])$-1.0*[C]([H][C][C][O])$-1.0*[C]([H][H][C][C])$1.0*[H]$-1.0*[H]([C])$1.0*[O]([C])$-1.0*[O]([C][C])$0.0	CARBOXY-CISCIS-MUCONATE-CYCLASE-RXN,MUCONATE-CYCLOISOMERASE-RXN,R547-RXN,RXN-14135,RXN-9861
RMS-H1.1045	-1.0*[H]([N])$1.0*[H]([O])$1.0*[N]([C][O]=[O])$-1.0*[N]([H][C][O])$1.0*[O](=[N])$-2.0*[O](=[O])$1.0*[O]([H][H])$-1.0*[O]([H][N])$1.0*[O]([N])$0.0	RXN-12213
RMS-H1.1046	1.0*[C]([C][N]=[N])$-1.0*[C]([C][N]=[O])$2.0*[H]$-3.0*[H]([N])$1.0*[H]([O])$1.0*[N]([C]=[C])$-1.0*[N]([H][C][C])$1.0*[N]([H][H][C])$-1.0*[N]([H][H][H][H])$-1.0*[O](=[C])$1.0*[O]([H][P])$1.0*[O]([P])$-1.0*[O]([P][P])$0.0	RXN-14325
RMS-H1.1047	-1.0*[C]([H]=[C][N])$1.0*[C]([H][C]=[C])$1.0*[C]([H][C]=[N])$-1.0*[C]([H][H][C][C])$-1.0*[H]$-1.0*[H]([C])$-1.0*[H]([N])$3.0*[H]([O])$1.0*[N]([C]=[C][C@])$-1.0*[N]([C][C][C@])$1.0*[N]([H][C][O])$-1.0*[N]([H][H][C])$-2.0*[O](=[O])$1.0*[O]([H][H])$1.0*[O]([H][N])$0.0	RXN-12210
RMS-H1.1048	-1.0*[C]([H][C]=[C])$2.0*[C]([H][C][C][C])$1.0*[C]([H][H]=[C])$-1.0*[C]([H][H][C][C])$-1.0*[C]([H][H][H][C])$-2.0*[H]([C])$2.0*[H]([O])$-2.0*[O](=[O])$2.0*[O]([H][O])$0.0	RXN-7855,RXN-7866
RMS-H1.1049	-1.0*[C]([C][C]=[C])$1.0*[C]([C][C][C][O])$-1.0*[C]([H][C]=[C])$2.0*[C]([H][C][C][C])$-1.0*[C]([H][H][C][C])$-1.0*[H]([C])$1.0*[H]([O])$-2.0*[O](=[O])$1.0*[O]([C][C])$-1.0*[O]([H][C])$2.0*[O]([H][O])$0.0	RXN-7854
RMS-H1.105	1.0*[C]([H][H][H][O])$-1.0*[C]([H][H][H][S])$-1.0*[O]([C])$1.0*[O]([C][C])$1.0*[S]([C][C])$-1.0*[S]([C][C][C])$0.0	2.1.1.100-RXN,2.1.1.136-RXN,2.1.1.145-RXN,2.1.1.77-RXN,2.1.1.82-RXN,CHER-RXN,FATTY-ACID-O-METHYLTRANSFERASE-RXN,LOGANATE-O-METHYLTRANSFERASE-RXN,RXN-10768,RXN-11358,RXN-11359,RXN-11360,RXN-11384,RXN-11587,RXN-11771,RXN-12317,RXN-12461,RXN-13551,RXN-13906,RXN-13910,RXN-13912,RXN-13915,RXN-13917,RXN-13919,RXN-13920,RXN-13929,RXN-13930,RXN-13931,RXN-13935,RXN-13936,RXN-13937,RXN-14453,RXN-14528,RXN-…
RMS-H1.1050	3.0*[C@@]([H][C][C@][O])$3.0*[C@]([H][C@][C@@][O])$-1.0*[C@]([H][C@][C@][O])$1.0*[C@]([H][C@][N][O])$-2.0*[C@]([H][C][C@][O])$3.0*[C](=[O]=[O])$-3.0*[C]([C]=[O][S])$3.0*[C]([C][C]=[O])$-3.0*[C]([C][O]=[O])$-3.0*[C]([H][C][C][O])$-1.0*[C]([H][C][N][O])$3.0*[C]([H][H][C@@][O])$-2.0*[C]([H][H][C@][O])$-1.0*[C]([H][H][C][O])$-3.0*[H]$3.0*[H]([C@@])$1.0*[H]([C@])$-4.0*[H]([C])$3.0*[H]([S])$1.0*[N]([C]…	RXN-7852
RMS-H1.1051	1.0*[C]([H][C]=[C])$-1.0*[C]([H][H][C][C])$-1.0*[C]([R#][H]=[C])$1.0*[C]([R#][H][H][C])$0.0	RXN-12520,RXN-7836
RMS-H1.1052	4.0*[C@@]([H][C][C@][O])$4.0*[C@]([H][C@][C@@][O])$-4.0*[C@]([H][C@][C@][O])$-4.0*[C@]([H][C][C@][O])$3.0*[C](=[O]=[O])$2.0*[C]([C]=[C][O])$-4.0*[C]([C]=[O][S])$1.0*[C]([C][C]=[O])$-2.0*[C]([C][O]=[O])$2.0*[C]([H][C]=[C])$4.0*[C]([H][H][C@@][O])$-4.0*[C]([H][H][C@][O])$-2.0*[C]([H][H][C][C])$-2.0*[H]$4.0*[H]([C@@])$-4.0*[H]([C@])$-2.0*[H]([C])$4.0*[H]([S])$1.0*[O](=[C])$4.0*[O]([C@][C@@])$-4.0*[O…	RXN-7822,RXN-7826
RMS-H1.1053	-1.0*[C](=[N]=[S])$-2.0*[C]([C]=[C][O])$1.0*[C]([C][C][C][O])$1.0*[C]([C][C][O][O])$1.0*[C]([H][H][C][C])$-1.0*[C]([H][H][C][N])$1.0*[C](t[N][S])$-1.0*[N]([C]=[C])$1.0*[N](t[C])$-1.0*[O]([C])$1.0*[O]([C][C])$-1.0*[S](=[C])$1.0*[S]([C])$0.0	RXN-12207
RMS-H1.1054	1.0*[C]([C][C]=[C])$-1.0*[C]([H][C]=[C])$1.0*[C]([H][H][C][C])$-1.0*[C]([H][H][C][O])$1.0*[H]$-1.0*[H]([C])$1.0*[O]([C])$-1.0*[O]([C][P])$-1.0*[O]([H][C])$1.0*[O]([H][P])$0.0	RXN-7811,RXN-7812,RXN-7820
RMS-H1.1055	-1.0*[C]([C][C][C][O])$1.0*[C]([C][O]=[O])$-1.0*[C]([H]=[C][N])$1.0*[C]([H][C]=[C])$1.0*[C]([H][C]=[N])$-1.0*[C]([H][H][C][C])$-1.0*[H]([C])$1.0*[H]([O])$1.0*[N]([C]=[C][C@])$-1.0*[N]([C][C][C@])$1.0*[O](=[C])$-2.0*[O](=[O])$1.0*[O]([C])$-1.0*[O]([H][C])$1.0*[O]([H][H])$0.0	RXN-15253,RXN-15254,RXN-15255,RXN-7819
RMS-H1.1056	-1.0*[C]([C]=[C][N])$1.0*[C]([C][C]=[N])$-1.0*[C]([H][C]=[C])$1.0*[C]([H][C][C][C])$1.0*[C]([H][H][H][C])$-1.0*[C]([H][H][H][S])$2.0*[H]$-2.0*[H]([N])$2.0*[N]([C]=[C])$-1.0*[N]([H][C]=[C])$-1.0*[N]([H][C][C])$1.0*[S]([C][C])$-1.0*[S]([C][C][C])$0.0	RXN-13826
RMS-H1.1057	-1.0*[C@]([H][C][N][N])$-1.0*[C]([C@][O]=[O])$1.0*[C]([C][N]=[O])$1.0*[C]([C][O]=[O])$-1.0*[C]([H][C]=[O])$1.0*[C]([H][H][C][N])$-1.0*[H]([C@])$1.0*[H]([C])$-1.0*[N]([H][C][C@])$1.0*[N]([H][C][C])$-1.0*[N]([H][H][H][C@])$1.0*[N]([H][H][H][C])$0.0	RXN-11141
RMS-H1.1058	1.0*[C]([C]=[O][S])$-1.0*[C]([C][O]=[O])$1.0*[H]([O])$-1.0*[H]([S])$-1.0*[O]([C])$1.0*[O]([H][P])$1.0*[O]([P])$-1.0*[O]([P][P])$1.0*[S]([C][C])$-1.0*[S]([H][C])$0.0	ACYLCOASYN-RXN,RXN66-469,RXN66-474,RXN66-483,UBIQUITIN--PROTEIN-LIGASE-RXN
RMS-H1.1059	1.0*[C]([C]=[N][S])$-2.0*[C]([C][O]=[O])$-1.0*[C]([H]=[C][N])$1.0*[C]([H][C]=[C])$1.0*[C]([H][C]=[N])$1.0*[C]([H][C][N][S])$-1.0*[C]([H][H][C][C])$1.0*[C]([H][H][H][N])$-1.0*[C]([H][H][H][S])$-6.0*[H]([N])$8.0*[H]([O])$-2.0*[H]([S])$1.0*[N]([C]=[C])$1.0*[N]([C]=[C][C@])$-1.0*[N]([C][C][C@])$1.0*[N]([C][C][C])$-2.0*[N]([H][H][H][C])$-2.0*[O](=[C])$-2.0*[O]([C])$4.0*[O]([H][H])$3.0*[S]([C][C])$-1.0…	RXN-11114
RMS-H1.106	2.0*[C](=[O]=[O])$-1.0*[C]([C][C]=[O])$-1.0*[C]([C][C][C][C])$1.0*[C]([C][C][C][O])$-1.0*[C]([H][C]=[O])$1.0*[H]$-1.0*[H]([C])$2.0*[O](=[C])$-2.0*[O](=[O])$-1.0*[O]([C])$1.0*[O]([C][C])$0.0	RXN-7591,RXN1F-164,RXN1F-169
RMS-H1.1060	1.0*[H]$-1.0*[H]([O])$-1.0*[O]([C][S])$1.0*[O]([H][C])$-1.0*[O]([H][H])$1.0*[O]([S])$0.0	3.1.6.12-RXN,3.1.6.13-RXN,3.1.6.14-RXN,3.1.6.15-RXN,3.1.6.4-RXN,CEREBROSIDE-SULFATASE-RXN,CHOLINE-SULFATASE-RXN,CHONDRO-4-SULFATASE-RXN,CHONDRO-6-SULFATASE-RXN,D-LACTATE-2-SULFATASE-RXN,DISULFOGLUCOSAMINE-6-SULFATASE-RXN,GLYCOSULFATASE-RXN,MONOMETHYL-SULFATASE-RXN,RXN-11568,RXN-11570,RXN-11571,RXN-12436,RXN-12439,RXN-14263,RXN-14340
RMS-H1.1061	-1.0*[C]([H][H][C][O])$1.0*[C]([H][H][C][S])$-1.0*[H]$1.0*[H]([O])$1.0*[O](=[S])$-1.0*[O]([C][P])$1.0*[O]([H][P])$-1.0*[O]([S])$1.0*[S]([C][O]=[O]=[O])$-1.0*[S]([O][O]=[O])$0.0	RXN-11108
RMS-H1.1062	1.0*[C](=[O]=[O])$-1.0*[C]([C][O]=[O])$1.0*[C]([H][C][C][C])$-2.0*[C]([H][H][C][C])$2.0*[C]([H][H][H][C])$-1.0*[C]([H][H][H][S])$-1.0*[H]$1.0*[H]([N])$-1.0*[N]([C]=[C])$1.0*[N]([H][C]=[C])$1.0*[O](=[C])$-1.0*[O]([C])$1.0*[S]([C][C])$-1.0*[S]([C][C][C])$0.0	RXN-13824
RMS-H1.1063	1.0*[C]([C][N]=[N])$10.0*[C]([C][N]=[O])$-11.0*[C]([C][O]=[O])$2.0*[H]$-27.0*[H]([N])$25.0*[H]([O])$1.0*[N]([C]=[C])$1.0*[N]([H]=[C])$11.0*[N]([H][C][C])$-1.0*[N]([H][H]=[C])$1.0*[N]([H][H][C])$-13.0*[N]([H][H][H][C])$-1.0*[O](=[C])$-12.0*[O]([C])$1.0*[O]([H][C])$12.0*[O]([H][H])$0.0	RXN-11126
RMS-H1.1064	-1.0*[C@@]([H][C][C@][O])$-1.0*[C@]([H][C@][C@@][O])$1.0*[C@]([H][C@][C@][O])$1.0*[C@]([H][C][C@][O])$-1.0*[C]([H][H][C@@][O])$1.0*[C]([H][H][C@][O])$-1.0*[H]([C@@])$1.0*[H]([C@])$1.0*[H]([O])$-1.0*[H]([S])$-1.0*[O]([C@][C@@])$1.0*[O]([C@][C@])$1.0*[O]([H][P])$1.0*[O]([P])$-1.0*[O]([P][P])$-1.0*[O]([R#])$1.0*[R#]([C]=[O][S])$-1.0*[R#]([C][O]=[O])$-1.0*[S]([H][C])$1.0*[S]([R#][C])$0.0	DICARBOXYLATE--COA-LIGASE-RXN
RMS-H1.1065	-1.0*[C]([C][C]=[O])$1.0*[C]([C][O]=[O])$-1.0*[C]([H][C][C][O])$1.0*[C]([H][H][C][O])$1.0*[H]$1.0*[H]([C])$-2.0*[H]([O])$1.0*[O]([C])$-1.0*[O]([H][H])$0.0	R503-RXN,RXN-14359
RMS-H1.1066	-1.0*[C]([C]=[N][S])$-1.0*[C]([H]=[C][N])$1.0*[C]([H][C]=[C])$1.0*[C]([H][C]=[N])$1.0*[C]([H][C][N][S])$-1.0*[C]([H][H][C][C])$-1.0*[H]$1.0*[H]([N])$-1.0*[N]([C]=[C])$1.0*[N]([C]=[C][C@])$-1.0*[N]([C][C][C@])$1.0*[N]([H][C][C])$0.0	RXN-11121
RMS-H1.1067	-1.0*[C]([C][C]=[C])$-1.0*[C]([H][C]=[C])$2.0*[C]([H][C][C][C])$1.0*[C]([H][C][C][O])$-1.0*[C]([H][H][C][O])$-1.0*[O]([C][P])$1.0*[O]([H][C])$-1.0*[O]([H][H])$1.0*[O]([H][P])$0.0	RXN-14375
RMS-H1.1068	-1.0*[S]([C])$2.0*[S]([C][C])$-1.0*[S]([C][C][C])$0.0	RXN-12189,RXN-13726
RMS-H1.1069	1.0*[C]([C][N]=[O])$-1.0*[C]([C][O]=[O])$1.0*[H]$-2.0*[H]([N])$1.0*[H]([O])$1.0*[N]([H][C][C])$-1.0*[N]([H][H][H][C])$-1.0*[O]([C])$1.0*[O]([H][P])$1.0*[O]([P])$-1.0*[O]([P][P])$0.0	6.3.1.12-RXN,6.3.1.9-RXN,6.3.2.10-RXN,6.3.2.16-RXN,6.3.2.7-RXN,CARNOSINE-SYNTHASE-RXN,DALADALALIG-RXN,DIHYDROFOLATESYNTH-RXN,GAMMA-GLUTAMYLHISTAMINE-SYNTHASE-RXN,GLUTAMATE--METHYLAMINE-LIGASE-RXN,GLUTATHIONE-SYN-RXN,GLUTCYSLIG-RXN,GSPSYN-RXN,HOMOGLUTATHIONE-SYNTHASE-RXN,INDOLEACETATE--LYSINE-LIGASE-RXN,PANTOATE-BETA-ALANINE-LIG-RXN,R226-RXN,RXN-10429,RXN-10430,RXN-10431,RXN-10432,RXN-10433,RXN-10…
RMS-H1.107	1.0*[C](=[O]=[O])$-1.0*[C]([C]=[C][N])$-1.0*[C]([C][O]=[O])$1.0*[C]([H]=[C][N])$-1.0*[H]$1.0*[H]([C])$1.0*[O](=[C])$-1.0*[O]([C])$0.0	OROTPDECARB-RXN,R62-RXN,RXN-12388,RXN1F-17
RMS-H1.1070	2.0*[C@]([H][C@][C@][O])$1.0*[C@]([H][C@][N][O])$1.0*[C@]([H][C][C@][O])$1.0*[C]([H]=[C][N])$-1.0*[C]([H][C]=[C])$-1.0*[C]([H][C]=[N])$-3.0*[C]([H][C][C][O])$1.0*[C]([H][H][C@][O])$1.0*[C]([H][H][C][C])$-1.0*[C]([H][H][C][N])$-1.0*[C]([H][H][C][O])$1.0*[H]$4.0*[H]([C@])$-4.0*[H]([C])$-1.0*[H]([O])$-1.0*[N]([C]=[C][C@])$1.0*[N]([C][C][C@])$1.0*[N]([H][C][C@])$-1.0*[N]([H][C][C])$1.0*[O]([C@][C@])$…	RXN-10057,RXN-14171
RMS-H1.1071	2.0*[C@@]([H][C@][C@@][O])$-1.0*[C@@]([H][C][C@][O])$1.0*[C@@]([H][C][N][O])$1.0*[C@]([H][C@@][N][O])$-1.0*[C@]([H][C@][C@@][O])$-1.0*[C@]([H][C@][C@][O])$-1.0*[C@]([H][C@][N][O])$1.0*[C@]([H][C][C@@][O])$-1.0*[C]([H]=[C][N])$-1.0*[C]([H][C]=[C])$-1.0*[C]([H][H][C@@][O])$1.0*[C]([H][H][C@][O])$1.0*[C]([H][H][C][C@@])$2.0*[H]([C@@])$-1.0*[H]([C@])$-1.0*[H]([O])$1.0*[N]([C][C@][C@@])$-1.0*[N]([C][C…	RXN-12753,RXN-12754
RMS-H1.1072	1.0*[C]([H][C]=[C])$1.0*[C]([H][H]=[C])$-1.0*[C]([H][H][C][C])$-1.0*[C]([H][H][C][Se])$1.0*[H]$-1.0*[H]([C])$1.0*[Se]([C][C])$-1.0*[Se]([C][C][C])$0.0	RXN-12762
RMS-H1.1073	-1.0*[C](=[C][N][N])$-1.0*[C]([C]=[C][N])$1.0*[C]([C][C]=[N])$1.0*[C]([C][N]=[N])$-1.0*[C]([H][C]=[C])$1.0*[C]([H][C][C][O])$-1.0*[C]([H][H]=[C])$1.0*[C]([H][H][C][O])$1.0*[H]$-3.0*[H]([N])$2.0*[H]([O])$2.0*[N]([C]=[C])$1.0*[N]([C][C])$-3.0*[N]([H][C][C])$-2.0*[O](=[O])$1.0*[O]([C][C])$1.0*[O]([H][H])$0.0	RXN-12764
RMS-H1.1074	-2.0*[C]([C][C]=[C])$1.0*[C]([C][C][C][C])$1.0*[C]([C][C][C][O])$-1.0*[C]([H][C]=[C])$-1.0*[C]([H][H]=[C])$2.0*[C]([H][H][C][C])$1.0*[H]([C])$-1.0*[H]([O])$1.0*[O]([H][C])$-1.0*[O]([H][H])$0.0	RXN-12775
RMS-H1.1075	-2.0*[C]([C][C]=[C])$1.0*[C]([C][C]=[O])$1.0*[C]([H][H][C][C])$2.0*[H]([C])$-2.0*[H]([O])$1.0*[O](=[C])$-1.0*[O]([H][H])$0.0	RXN-12781
RMS-H1.1076	1.0*[C]([C][O]=[O])$1.0*[C]([H][C][C][C])$-1.0*[C]([H][H][C][C])$-1.0*[C]([O][O]=[O])$1.0*[H]$-1.0*[H]([C])$-1.0*[O]([H][C])$1.0*[O]([H][P])$1.0*[O]([P])$-1.0*[O]([P][P])$0.0	PROPIONYL-COA-CARBOXY-RXN,RXN-12782
RMS-H1.1077	-1.0*[C@]([H][C][N][O])$1.0*[C](=[C][N][N])$-1.0*[C](=[C][N][O])$-1.0*[C]([C][N]=[N])$1.0*[C]([C][N]=[O])$1.0*[C]([H][C][O][O])$-1.0*[C]([H][H][C][C@])$1.0*[C]([H][H][C][C])$-1.0*[H]([C@])$1.0*[H]([C])$2.0*[H]([N])$-2.0*[H]([O])$-1.0*[N]([C]=[C])$-1.0*[N]([C][C][C@])$2.0*[N]([H][C][C])$1.0*[O](=[C])$-1.0*[O]([C][C@])$1.0*[O]([C][C])$1.0*[O]([C][P])$-1.0*[O]([H][C])$-1.0*[O]([H][P])$0.0	DEOXYINOPHOSPHOR-RXN
RMS-H1.1078	-1.0*[C]([H][H][H][N])$1.0*[C]([H][H][H][Se])$1.0*[H]([N])$-1.0*[H]([Se])$-1.0*[N]([C][C][C])$1.0*[N]([H][C][C])$1.0*[Se]([C][C])$-1.0*[Se]([H][C])$0.0	RXN-12730
RMS-H1.1079	1.0*[C]([H][C][C][C])$-2.0*[C]([H][H][C][C])$1.0*[C]([H][H][H][C])$0.0, -1.0*[C]([H][C][C][C])$2.0*[C]([H][H][C][C])$-1.0*[C]([H][H][H][C])$0.0	2-METHYLENEGLUTARATE-MUTASE-RXN,2.1.3.1-RXN,METHYLASPARTATE-MUTASE-RXN,METHYLMALONYL-COA-MUT-RXN,RXN-13074,RXN-14984
RMS-H1.108	1.0*[C]([C][O]=[O])$-1.0*[C]([H]=[C][N])$1.0*[C]([H][C]=[C])$1.0*[C]([H][C]=[N])$-1.0*[C]([H][C]=[O])$-1.0*[C]([H][H][C][C])$-2.0*[H]([C])$2.0*[H]([O])$1.0*[N]([C]=[C][C@])$-1.0*[N]([C][C][C@])$-2.0*[O](=[O])$1.0*[O]([C])$1.0*[O]([H][H])$0.0	1.2.1.40-RXN,RXN-11394,RXN-11462,RXN-11927,RXN-11932,RXN-11937,RXN-11948,RXN-11958,RXN-12314,RXN-12598,RXN-12601,RXN-12605,RXN-12652,RXN-12882,RXN-13494,RXN-13505,RXN-15186,RXN-15191,RXN-15237,RXN-6549,RXN-7580,RXN-8055,RXN-8510,RXN-8518,RXN-8522,RXN-8526,RXN-8534,RXN-8538,RXN-9844,RXN1F-161
RMS-H1.1080	1.0*[H]([N])$-1.0*[H]([O])$-1.0*[N]([C][C][P])$1.0*[N]([H][C][C])$1.0*[O]([C][P])$-1.0*[O]([H][C])$-1.0*[P]([N][O][O]=[O])$1.0*[P]([O][O][O]=[O])$0.0, -1.0*[H]([N])$1.0*[H]([O])$1.0*[N]([C][C][P])$-1.0*[N]([H][C][C])$-1.0*[O]([C][P])$1.0*[O]([H][C])$1.0*[P]([N][O][O]=[O])$-1.0*[P]([O][O][O]=[O])$0.0	RXN-12634,RXN-14729,RXN-14982,RXN-14983,RXN-15085,RXN-15086,RXN-15092,RXN-15095,RXN-15096,RXN-15143,RXN-15144,RXN-15145,RXN-15150,RXN-15151,RXN-15152,RXN-15154,RXN-15155,RXN-15156,RXN-15157,RXN-15158,RXN-15159,RXN-15160,RXN-15161,RXN-15162,RXN-15163,RXN-15164,RXN-15165,RXN-15166,RXN-15167,RXN-15168,RXN-15169,RXN-15170,RXN-15171,RXN-15172,RXN-15173,RXN-15174,RXN-15175,RXN-15176,RXN-15177,RXN-15178…
RMS-H1.1081	1.0*[C](=[C][N][N])$-1.0*[C]([C][N]=[N])$1.0*[C]([C][O]=[O])$-1.0*[C]([H][C]=[C])$-1.0*[C]([H][C][O][O])$1.0*[C]([H][H][C][C])$1.0*[H]([N])$-1.0*[H]([O])$-1.0*[N]([C]=[C])$1.0*[N]([H][C][C])$1.0*[O](=[C])$-1.0*[O]([H][C])$0.0	RXN-11283
RMS-H1.1082	1.0*[C]([H][C][C][N])$-1.0*[C]([H][H][C][C])$-1.0*[C]([H][H][C][N])$1.0*[C]([H][H][H][C])$0.0	BETA-LYSINE-56-AMINOMUTASE-RXN,D-LYSINE-56-AMINOMUTASE-RXN,ORNMUTST-RXN
RMS-H1.1083	1.0*[C]([C]=[C][N])$1.0*[C]([C]=[C][O])$2.0*[C]([C][C]=[C])$-1.0*[C]([C][N]=[O])$1.0*[C]([C][O]=[O])$1.0*[C]([H][C]=[N])$-1.0*[C]([H][C]=[O])$-4.0*[C]([H][C][C][O])$-1.0*[C]([H][H][C][O])$1.0*[C]([H][H][H][C])$1.0*[H]$-3.0*[H]([C])$-2.0*[H]([N])$4.0*[H]([O])$1.0*[N]([C]=[C])$-1.0*[N]([H][H][C])$-1.0*[O](=[C])$1.0*[O]([C])$-1.0*[O]([C][P])$-3.0*[O]([H][C])$3.0*[O]([H][H])$1.0*[O]([H][P])$0.0	RXN-11322
RMS-H1.1084	-1.0*[C]([C]=[C][I])$-1.0*[C]([H]=[C][N])$2.0*[C]([H][C]=[C])$1.0*[C]([H][C]=[N])$-1.0*[C]([H][H][C][C])$1.0*[I]$-1.0*[I]([C])$1.0*[N]([C]=[C][C@])$-1.0*[N]([C][C][C@])$0.0	RXN-11330
RMS-H1.1085	1.0*[C](=[O]=[O])$1.0*[C]([C][C]=[O])$-1.0*[C]([C][O]=[O])$-4.0*[C]([H][C]=[C])$2.0*[C]([H][C][C][O])$1.0*[C]([H][H][H][C])$1.0*[H]([C])$-1.0*[H]([O])$2.0*[O](=[C])$-3.0*[O]([C])$2.0*[O]([C][C])$-1.0*[O]([H])$0.0	RXN-11308
RMS-H1.1086	-1.0*[C]([H]=[C][N])$1.0*[C]([H][C]=[C])$2.0*[C]([H][C]=[N])$-1.0*[C]([H][C][C][N])$-1.0*[C]([H][H][C@][S])$-2.0*[C]([H][H][C][C])$1.0*[C]([H][H][H][C@])$1.0*[C]([H][H][H][C])$1.0*[H]$1.0*[H]([C])$-2.0*[H]([N])$1.0*[N]([C]=[C][C@])$-1.0*[N]([C][C][C@])$1.0*[N]([H]=[C])$-1.0*[N]([H][H][H][C])$1.0*[S]([C][C])$-1.0*[S]([C][C][C])$0.0	RXN-11319
RMS-H1.1087	1.0*[C]([C][N]=[O])$-1.0*[C]([C][O]=[O])$1.0*[H]$-2.0*[H]([N])$1.0*[H]([O])$1.0*[N]([H][H][C])$-1.0*[N]([H][H][H][H])$-1.0*[O]([C])$1.0*[O]([H][P])$1.0*[O]([P])$-1.0*[O]([P][P])$0.0	4-METHYLENEGLUTAMATE--AMMONIA-LIGASE-RXN,6.3.1.4-RXN,ASNSYNA-RXN,DIPHTINE--AMMONIA-LIGASE-RXN,GLUTAMINESYN-RXN,NAD-SYNTH-NH3-RXN,RXN-11338
RMS-H1.1088	-1.0*[C]([C]=[C][I])$-1.0*[C]([H]=[C][N])$2.0*[C]([H][C]=[C])$1.0*[C]([H][C]=[N])$-1.0*[C]([H][H][C][C])$-1.0*[H]$1.0*[H]([O])$1.0*[I]$-1.0*[I]([C])$1.0*[N]([C]=[C][C@])$-1.0*[N]([C][C][C@])$-1.0*[O]([C])$1.0*[O]([H][C])$0.0	RXN-11331
RMS-H1.1089	-1.0*[H]$2.0*[H]([O])$-1.0*[H]([R#])$-1.0*[I]$1.0*[I]([R#])$2.0*[O]([H][H])$-2.0*[O]([H][O])$-1.0*[R#]([H])$1.0*[R#]([I])$0.0	RXN-11337
RMS-H1.109	1.0*[C](=[O]=[O])$-1.0*[C]([C][C]=[O])$1.0*[C]([H][C]=[O])$-1.0*[C]([H][H][C][O])$-1.0*[H]([C])$1.0*[H]([O])$2.0*[O](=[C])$-2.0*[O](=[O])$-1.0*[O]([H][C])$1.0*[O]([H][H])$0.0	RXN-7590,RXN1F-163,RXN1F-168
RMS-H1.1090	1.0*[C](=[O]=[O])$2.0*[C]([C][C]=[C])$-2.0*[C]([C][C][C][O])$-1.0*[C]([C][O]=[O])$-1.0*[C]([H][C][C][C])$1.0*[C]([H][H][C][C])$1.0*[H]$1.0*[H]([C])$-2.0*[H]([O])$1.0*[O](=[C])$2.0*[O](=[O])$-1.0*[O]([C])$-1.0*[O]([C][C])$-1.0*[O]([H][H])$0.0	RXN-10683
RMS-H1.1091	-1.0*[C]([C][C]=[C])$1.0*[C]([C][C][C][C])$-3.0*[C]([H][C]=[C])$2.0*[C]([H][C][C][C])$2.0*[C]([H][H]=[C])$2.0*[C]([H][H][C][C])$-1.0*[C]([H][H][C][O])$-2.0*[C]([H][H][H][C])$-1.0*[H]([C])$1.0*[H]([O])$-1.0*[O]([C][P])$1.0*[O]([H][P])$0.0	RXN-10685
RMS-H1.1092	1.0*[C]([H][C][C][N])$-1.0*[C]([H][C][C][O])$-1.0*[H]([N])$1.0*[H]([O])$1.0*[N]([H][C][C])$-1.0*[N]([H][H][C])$-1.0*[O]([C][P])$1.0*[O]([H][P])$0.0	RXN-15734
RMS-H1.1093	1.0*[C]([H]=[C][N])$-1.0*[C]([H][C]=[C])$-1.0*[C]([H][C]=[N])$-1.0*[C]([H][H]=[N])$1.0*[C]([H][H][C][C])$1.0*[C]([H][N]=[N])$1.0*[H]$-1.0*[H]([N])$-1.0*[N]([C]=[C][C@])$1.0*[N]([C][C][C@])$1.0*[N]([C][C][C])$-1.0*[N]([H][C][C])$0.0	RXN-15736
RMS-H1.1094	4.0*[C@@]([H][C][C@][O])$4.0*[C@]([H][C@][C@@][O])$-2.0*[C@]([H][C@][C@][O])$1.0*[C@]([H][C@][N][O])$-3.0*[C@]([H][C][C@][O])$3.0*[C](=[O]=[O])$2.0*[C]([C]=[C][O])$-4.0*[C]([C]=[O][S])$1.0*[C]([C][C]=[O])$-2.0*[C]([C][O]=[O])$2.0*[C]([H][C]=[C])$-3.0*[C]([H][C][C][O])$-1.0*[C]([H][C][N][O])$4.0*[C]([H][H][C@@][O])$-3.0*[C]([H][H][C@][O])$-2.0*[C]([H][H][C][C])$-1.0*[C]([H][H][C][O])$-2.0*[H]$4.0*…	RXN-10689
RMS-H1.1095	1.0*[C]([C]=[C][O])$1.0*[C]([C][C]=[N])$-2.0*[C]([C][C]=[O])$1.0*[C]([H][C]=[C])$-1.0*[C]([H][H][C][C])$1.0*[H]$-1.0*[H]([C])$-2.0*[H]([N])$2.0*[H]([O])$1.0*[N]([C]=[C])$-1.0*[N]([H][H][C])$-2.0*[O](=[C])$1.0*[O]([C])$1.0*[O]([H][H])$0.0	RXN-10720,RXN-10722
RMS-H1.1096	4.0*[C@@]([H][C][C@][O])$4.0*[C@]([H][C@][C@@][O])$-2.0*[C@]([H][C@][C@][O])$1.0*[C@]([H][C@][N][O])$-3.0*[C@]([H][C][C@][O])$4.0*[C](=[O]=[O])$2.0*[C]([C]=[C][O])$-4.0*[C]([C]=[O][S])$1.0*[C]([C][C]=[C])$-3.0*[C]([C][O]=[O])$3.0*[C]([H][C]=[C])$-3.0*[C]([H][C][C][O])$-1.0*[C]([H][C][N][O])$4.0*[C]([H][H][C@@][O])$-3.0*[C]([H][H][C@][O])$-3.0*[C]([H][H][C][C])$-1.0*[C]([H][H][C][O])$-3.0*[H]$4.0*…	RXN-10687
RMS-H1.1097	3.0*[C@@]([H][C][C@][O])$3.0*[C@]([H][C@][C@@][O])$-1.0*[C@]([H][C@][C@][O])$1.0*[C@]([H][C@][N][O])$-2.0*[C@]([H][C][C@][O])$2.0*[C](=[O]=[O])$2.0*[C]([C]=[C][O])$-3.0*[C]([C]=[O][S])$-1.0*[C]([C][O]=[O])$2.0*[C]([H][C]=[C])$-3.0*[C]([H][C][C][O])$-1.0*[C]([H][C][N][O])$3.0*[C]([H][H][C@@][O])$-2.0*[C]([H][H][C@][O])$-2.0*[C]([H][H][C][C])$-1.0*[C]([H][H][C][O])$3.0*[H]([C@@])$1.0*[H]([C@])$-6.0…	RXN-10688
RMS-H1.1098	1.0*[C]([C][C][N][O])$-1.0*[C]([H][C][C][N])$-1.0*[H]([C])$1.0*[H]([O])$-2.0*[O](=[O])$1.0*[O]([C][C])$-1.0*[O]([H][C])$2.0*[O]([H][O])$0.0	RXN-15749
RMS-H1.1099	1.0*[C]([C][C][N][N])$-1.0*[C]([C][C][N][O])$-1.0*[H]([N])$1.0*[H]([O])$1.0*[N]([C][C][C])$-1.0*[N]([H][C][C])$-1.0*[O]([C][C])$1.0*[O]([H][C])$0.0	RXN-15750
RMS-H1.11	5.0*[C@@]([H][C][C@][O])$5.0*[C@]([H][C@][C@@][O])$-5.0*[C@]([H][C@][C@][O])$-5.0*[C@]([H][C][C@][O])$5.0*[C](=[O]=[O])$4.0*[C]([C]=[C][O])$-5.0*[C]([C]=[O][S])$1.0*[C]([C][C]=[C])$1.0*[C]([C][C]=[O])$-5.0*[C]([C][O]=[O])$3.0*[C]([H][C]=[C])$5.0*[C]([H][H][C@@][O])$-5.0*[C]([H][H][C@][O])$-5.0*[C]([H][H][C][C])$1.0*[C]([H][H][H][C])$-5.0*[H]$5.0*[H]([C@@])$-5.0*[H]([C@])$-4.0*[H]([C])$4.0*[H]([O]…	RXN-11
RMS-H1.110	1.0*[C]([C]=[C][N])$1.0*[C]([H]=[C][N])$1.0*[C]([H]=[C][S])$-1.0*[C]([H][C]=[C])$-1.0*[C]([H][C]=[N])$-1.0*[C]([H][C][C][N])$1.0*[C]([H][H][C][C])$-1.0*[C]([H][H][C][S])$1.0*[H]$-1.0*[H]([C])$-1.0*[N]([C]=[C][C@])$1.0*[N]([C][C][C@])$0.0	RXN1F-16
RMS-H1.1100	-2.0*[C]([C][C]=[C])$1.0*[C]([C][C][C][C])$1.0*[C]([C][C][C][O])$-2.0*[C]([H][C]=[C])$1.0*[C]([H][C][C][C])$1.0*[C]([H][H][C][C])$1.0*[H]([C])$-1.0*[H]([O])$1.0*[O]([H][C])$-1.0*[O]([H][H])$0.0	RXN-15756
RMS-H1.1101	-4.0*[C]([C][C]=[C])$3.0*[C]([C][C][C][C])$1.0*[C]([C][C][C][O])$-4.0*[C]([H][C]=[C])$3.0*[C]([H][C][C][C])$1.0*[C]([H][H][C][C])$1.0*[H]([C])$-1.0*[H]([O])$1.0*[O]([H][C])$-1.0*[O]([H][H])$0.0	RXN-15758
RMS-H1.1102	2.0*[C]([C][C]=[C])$-1.0*[C]([C][C][C][C])$2.0*[C]([H][C]=[C])$-3.0*[C]([H][H][C][C])$4.0*[H]$-4.0*[H]([C])$0.0	RXN-10648,RXN-10649
RMS-H1.1103	1.0*[C]([C][C][C][C])$-1.0*[C]([H][C]=[C])$1.0*[C]([H][H]=[C])$-1.0*[C]([H][H][C][O])$-1.0*[H]([C])$1.0*[H]([O])$-1.0*[O]([C][P])$1.0*[O]([H][P])$0.0	RXN-15422,RXN-15739
RMS-H1.1104	1.0*[C]([C]=[C][N])$-1.0*[C]([C]=[C][O])$2.0*[H]$-2.0*[H]([N])$1.0*[N]([H][C][C])$-1.0*[N]([H][H][H][C])$-1.0*[O]([H][C])$1.0*[O]([H][P])$1.0*[O]([P])$-1.0*[O]([P][P])$0.0	RXN-15741
RMS-H1.1105	1.0*[C]([C][N]=[O])$-1.0*[C]([C][O]=[O])$1.0*[C]([H][C][N][N])$-1.0*[C]([H][C][N][O])$1.0*[H]$-3.0*[H]([N])$2.0*[H]([O])$1.0*[N]([C][C][C])$-1.0*[N]([H][H][H][C])$-1.0*[O]([C])$-1.0*[O]([H][C])$1.0*[O]([H][H])$1.0*[O]([H][P])$1.0*[O]([P])$-1.0*[O]([P][P])$0.0	RXN-15748
RMS-H1.1106	1.0*[C@@]([H][C][C@][O])$1.0*[C@]([H][C@][C@@][O])$-1.0*[C@]([H][C@][C@][O])$-1.0*[C@]([H][C][C@][O])$1.0*[C]([H][H][C@@][O])$-1.0*[C]([H][H][C@][O])$-1.0*[C]([R#]=[O][S])$1.0*[C]([R#][O]=[O])$1.0*[H]$1.0*[H]([C@@])$-1.0*[H]([C@])$-2.0*[H]([O])$1.0*[H]([S])$1.0*[O]([C@][C@@])$-1.0*[O]([C@][C@])$1.0*[O]([C])$-1.0*[O]([H][H])$-1.0*[S]([C][C])$1.0*[S]([H][C])$0.0	3.1.2.18-RXN,3.1.2.19-RXN
RMS-H1.1107	1.0*[C](=[O]=[O])$-1.0*[C]([C][O]=[O])$-1.0*[C]([H][C][C][C])$1.0*[C]([H][H][C][C])$1.0*[H]([C])$-1.0*[H]([O])$1.0*[O](=[C])$-1.0*[O]([C][C])$1.0*[O]([H][C])$-1.0*[O]([H][H])$0.0	3.1.1.82-RXN
RMS-H1.1108	1.0*[C](=[O]=[O])$1.0*[C]([C]=[C][N])$1.0*[C]([C][C]=[C])$-1.0*[C]([C][C]=[N])$-1.0*[C]([C][C][C][C])$-1.0*[C]([C][O]=[O])$1.0*[H]([N])$-1.0*[H]([O])$-1.0*[N]([C]=[C])$1.0*[N]([H][C][C])$1.0*[O](=[C])$-1.0*[O]([C][C])$1.0*[O]([H][C])$-1.0*[O]([H][H])$0.0	3.1.1.78-RXN
RMS-H1.1109	1.0*[C@@]([H][C][C@][O])$1.0*[C@]([H][C@][C@@][O])$-1.0*[C@]([H][C@][C@][O])$-1.0*[C@]([H][C][C@][O])$-1.0*[C]([C]=[O][S])$1.0*[C]([C][O]=[O])$-1.0*[C]([H][C]=[O])$1.0*[C]([H][C][C][C])$1.0*[C]([H][C][C][O])$1.0*[C]([H][H][C@@][O])$-1.0*[C]([H][H][C@][O])$-1.0*[C]([H][H][C][C])$1.0*[H]$1.0*[H]([C@@])$-1.0*[H]([C@])$-1.0*[H]([C])$-1.0*[H]([O])$1.0*[H]([S])$-1.0*[O](=[C])$1.0*[O]([C@][C@@])$-1.0*[O…	3-PROPYLMALATE-SYNTHASE-RXN
RMS-H1.111	-1.0*[C]([H]=[C][N])$1.0*[C]([H][C]=[C])$1.0*[C]([H][C]=[N])$1.0*[C]([H][C]=[O])$1.0*[C]([H][C][C][C])$-1.0*[C]([H][C][C][O])$-2.0*[C]([H][H][C][C])$-1.0*[H]$-2.0*[H]([C])$3.0*[H]([O])$1.0*[N]([C]=[C][C@])$-1.0*[N]([C][C][C@])$1.0*[O](=[C])$-2.0*[O](=[O])$-1.0*[O]([H][C])$2.0*[O]([H][H])$0.0	RXN1F-160
RMS-H1.1110	-1.0*[C]([C]=[C][N])$1.0*[C]([C][C]=[N])$1.0*[C]([H]=[C][N])$-1.0*[C]([H][C]=[O])$-2.0*[H]([N])$2.0*[H]([O])$1.0*[N]([C]=[C])$-1.0*[N]([H][H][C])$-1.0*[O](=[C])$1.0*[O]([H][H])$0.0	RXN-10723,RXN-13143,RXN-5721,RXN-8830
RMS-H1.1111	-1.0*[C]([H]=[C][N])$1.0*[C]([H][C]=[C])$1.0*[C]([H][C]=[N])$-1.0*[C]([H][H][C][C])$-1.0*[H]$-1.0*[H]([C])$2.0*[H]([O])$1.0*[N]([C]=[C][C@])$1.0*[N]([C]=[O])$-1.0*[N]([C][C][C@])$-1.0*[N]([C][O]=[O])$1.0*[O]([H][H])$-1.0*[O]([N])$0.0	RXN-8833
RMS-H1.1112	-1.0*[C]([H][H][N][N])$1.0*[C]([H][H][N][O])$1.0*[H]([N])$-1.0*[H]([O])$-1.0*[N]([H][H][H][C])$1.0*[N]([H][H][H][H])$1.0*[O]([H][C])$-1.0*[O]([H][H])$0.0	RXN-13201
RMS-H1.1113	1.0*[C]([N][O]=[O])$-1.0*[C]([O][O]=[O])$2.0*[H]$-2.0*[H]([N])$1.0*[N]([H][H][C])$-1.0*[N]([H][H][H][H])$-1.0*[O]([C])$1.0*[O]([C][P])$-1.0*[O]([H][C])$1.0*[O]([H][P])$2.0*[O]([P])$-2.0*[O]([P][P])$0.0	RXN-13202
RMS-H1.1114	-1.0*[C]([C]=[C][N])$-1.0*[C]([C][C]=[O])$1.0*[C]([C][O]=[O])$1.0*[C]([H]=[C][N])$1.0*[H]$1.0*[H]([C])$-2.0*[H]([O])$1.0*[O]([C])$-1.0*[O]([H][H])$0.0	RXN-8827
RMS-H1.1115	-1.0*[C]([C][C]=[C])$1.0*[C]([C][C][C][O])$-1.0*[C]([H][C]=[C])$1.0*[C]([H][C][C][C])$1.0*[C]([H][H][C][C])$-1.0*[C]([H][H][C][O])$-1.0*[O]([C][P])$1.0*[O]([H][C])$-1.0*[O]([H][H])$1.0*[O]([H][P])$0.0	RXN-12516,RXN-12983,RXN-13764,RXN-15706,RXN-5101
RMS-H1.1116	1.0*[C]([C][C]=[O])$-1.0*[C]([H][C][C][N])$1.0*[C]([H][H][C][N])$-1.0*[C]([H][H][C][O])$-1.0*[H]([C])$1.0*[H]([O])$1.0*[O](=[C])$-2.0*[O](=[O])$-1.0*[O]([H][C])$2.0*[O]([H][O])$0.0	RXN-13236
RMS-H1.1117	-1.0*[O]([C])$1.0*[O]([C][P])$1.0*[O]([P])$-1.0*[O]([P][P])$0.0	ACETATE-KINASE-PYROPHOSPHATE-RXN,ACETATEKIN-RXN,ACETYLGLUTKIN-RXN,ASPARTATEKIN-RXN,BRANCHED-CHAIN-FATTY-ACID-KINASE-RXN,BUTYRATE-KINASE-RXN,FORMATE-KINASE-RXN,GLUTAMATE-1-KINASE-RXN,GLUTKIN-RXN,PHOSGLYPHOS-RXN,PHOSPHOGLYCERATE-KINASE-GTP-RXN,PROPKIN-RXN,RXN-14196,RXN-15005,RXN-5182
RMS-H1.1118	1.0*[C]([H][C][C][O])$-1.0*[C]([H][H][C][O])$1.0*[C]([H][H][H][C])$-1.0*[C]([H][H][H][S])$1.0*[H]$-1.0*[H]([C])$1.0*[S]([C][C])$-1.0*[S]([C][C][C])$0.0	RXN-13235
RMS-H1.1119	1.0*[C]([C][C]=[C])$1.0*[C]([C][C][C])$-1.0*[C]([H]=[C][N])$1.0*[C]([H][C]=[N])$-2.0*[C]([H][H][C][C])$-4.0*[H]([C])$4.0*[H]([O])$1.0*[N]([C]=[C][C@])$-1.0*[N]([C][C][C@])$-2.0*[O](=[O])$2.0*[O]([H][H])$0.0	RXN-5284
RMS-H1.112	-1.0*[C]([C][C]=[O])$1.0*[C]([C][C][C][O])$1.0*[C]([H][C][C][C])$-1.0*[C]([H][H][C][C])$-1.0*[H]([C])$1.0*[H]([O])$-1.0*[O](=[C])$1.0*[O]([H][C])$0.0, 1.0*[C]([C][C]=[O])$-1.0*[C]([C][C][C][O])$-1.0*[C]([H][C][C][C])$1.0*[C]([H][H][C][C])$1.0*[H]([C])$-1.0*[H]([O])$1.0*[O](=[C])$-1.0*[O]([H][C])$0.0	23-DIMETHYLMALATE-LYASE-RXN,METHYLISOCITRATE-LYASE-RXN,RXN-12745,RXN-14844,RXN-14876
RMS-H1.1120	2.0*[C@]([H][C@][C@][O])$1.0*[C@]([H][C@][N][O])$1.0*[C@]([H][C][C@][O])$1.0*[C]([C][C]=[O])$-1.0*[C]([C][C][C][O])$-3.0*[C]([H][C][C][O])$-1.0*[C]([H][C][N][O])$1.0*[C]([H][H][C@][O])$-1.0*[C]([H][H][C][C])$-1.0*[C]([H][H][C][O])$1.0*[C]([H][H][H][C])$4.0*[H]([C@])$-3.0*[H]([C])$-1.0*[H]([O])$1.0*[N]([C][C][C@])$-1.0*[N]([C][C][C])$1.0*[O](=[C])$1.0*[O]([C@][C@])$1.0*[O]([C@][P])$-1.0*[O]([C][C]…	CITRAMALYL-COA-LYASE-RXN,RXN-13231
RMS-H1.1121	-1.0*[C]([C][C]=[C])$1.0*[C]([C][C]=[O])$-1.0*[C]([H]=[C][N])$1.0*[C]([H][C]=[N])$1.0*[C]([H][C][C][C])$-1.0*[C]([H][H][C][C])$-1.0*[H]$-1.0*[H]([C])$2.0*[H]([O])$1.0*[N]([C]=[C][C@])$-1.0*[N]([C][C][C@])$1.0*[O](=[C])$-2.0*[O](=[O])$1.0*[O]([H][H])$0.0	RXN-13220
RMS-H1.1122	1.0*[C]([C][C]=[O])$-1.0*[C]([H][C][C][O])$-1.0*[C]([H][H][C@][S])$1.0*[C]([H][H][H][C@])$1.0*[H]$-1.0*[H]([O])$1.0*[O](=[C])$-1.0*[O]([H][C])$1.0*[S]([C][C])$-1.0*[S]([C][C][C])$0.0	RXN-13221
RMS-H1.1123	-1.0*[C]([R#][N]=[O])$1.0*[C]([R#][O]=[O])$2.0*[H]([N])$-2.0*[H]([O])$-1.0*[N]([H][C][C])$1.0*[N]([H][H][H][C])$1.0*[O]([C])$-1.0*[O]([H][H])$0.0	3.5.1.82-RXN,3.5.1.83-RXN,3.5.1.97-RXN,ACYL-LYSINE-DEACYLASE-RXN,ASPARTOACYLASE-RXN,CERAMIDASE-RXN,PENICILLIN-AMIDASE-RXN,RXN-12339,RXN-12340,RXN-13733
RMS-H1.1124	-1.0*[C@@]([H][C@][N][O])$1.0*[C@@]([H][C][C@][O])$1.0*[C@]([H][C@][N][O])$-1.0*[C@]([H][C][C@][O])$1.0*[C](=[O]=[O])$-1.0*[C]([C]=[O][S])$1.0*[C]([C][C]=[O])$-1.0*[C]([C][O]=[O])$1.0*[C]([H][H][C@@][O])$-1.0*[C]([H][H][C@][O])$-1.0*[H]$1.0*[H]([S])$-1.0*[N]([C][C][C@@])$1.0*[N]([C][C][C@])$1.0*[O](=[C])$-1.0*[O]([C])$-1.0*[S]([C][C])$1.0*[S]([H][C])$0.0	RXN-13441
RMS-H1.1125	1.0*[C@@]([H][C][C@][O])$1.0*[C@]([H][C@][C@@][O])$-1.0*[C@]([H][C@][C@][O])$-1.0*[C@]([H][C][C@][O])$-1.0*[C]([C]=[O][S])$2.0*[C]([C][N]=[O])$-1.0*[C]([C][O]=[O])$1.0*[C]([H][H][C@@][O])$-1.0*[C]([H][H][C@][O])$1.0*[H]$1.0*[H]([C@@])$-1.0*[H]([C@])$-4.0*[H]([N])$2.0*[H]([O])$1.0*[H]([S])$2.0*[N]([H][C][C])$-2.0*[N]([H][H][H][C])$1.0*[O]([C@][C@@])$-1.0*[O]([C@][C@])$-1.0*[O]([C])$1.0*[O]([H][H])…	RXN-13455
RMS-H1.1126	1.0*[C@@]([H][C][C@][O])$1.0*[C@]([H][C@][C@@][O])$-1.0*[C@]([H][C@][C@][O])$-1.0*[C@]([H][C][C@][O])$-1.0*[C]([C][C][C][O])$1.0*[C]([H][C][C][C])$1.0*[C]([H][C][C][O])$1.0*[C]([H][H][C@@][O])$-1.0*[C]([H][H][C@][O])$-1.0*[C]([H][H][C][C])$1.0*[H]$1.0*[H]([C@@])$-1.0*[H]([C@])$-1.0*[H]([O])$1.0*[O]([C@][C@@])$-1.0*[O]([C@][C@])$1.0*[O]([C][C])$-1.0*[O]([C][P])$-1.0*[O]([H][C])$1.0*[O]([P])$0.0	RXN-13516,RXN-13517
RMS-H1.1127	-1.0*[C@]([H][C@][C@][O])$-1.0*[C]([C][C]=[C])$1.0*[C]([H][C][C@][O])$1.0*[C]([H][C][C][C])$-1.0*[C]([H][H]=[C])$-1.0*[C]([H][H][C@][S])$2.0*[C]([H][H][C][C])$-1.0*[H]$-1.0*[H]([C@])$2.0*[H]([C])$-1.0*[O]([C@][C@])$1.0*[O]([C][C@])$1.0*[S]([C][C])$-1.0*[S]([C][C][C])$0.0	RXN-13528
RMS-H1.1128	-1.0*[C@]([H][C@][C@][O])$-1.0*[C@]([H][C@][N][O])$-1.0*[C@]([H][C][C@][O])$-1.0*[C]([H][C][C@][O])$3.0*[C]([H][C][C][O])$1.0*[C]([H][C][O][O])$-3.0*[H]([C@])$3.0*[H]([C])$1.0*[H]([N])$-1.0*[H]([O])$-1.0*[N]([C][C][C@])$1.0*[N]([H][C][C])$-1.0*[O]([C][C@])$1.0*[O]([C][C])$-2.0*[O]([H][C@])$3.0*[O]([H][C])$-1.0*[O]([H][H])$0.0	RXN-13529
RMS-H1.1129	1.0*[C]([H][C][C][C])$-1.0*[C]([H][H][C][C])$1.0*[C]([H][H][H][C])$-1.0*[C]([H][H][H][Co-3])$-1.0*[Co-3]([C][N][N][N][N][N])$1.0*[Co-3]([N][N][N][N][N])$1.0*[H]$-1.0*[H]([C])$0.0	RXN-13532,RXN-13534,RXN-13535
RMS-H1.113	1.0*[C@]([R#][H][C][N])$1.0*[C](=[O]=[O])$1.0*[C]([C@][O]=[O])$-2.0*[C]([C][O]=[O])$1.0*[C]([H][C]=[O])$-1.0*[C]([H][C][C][N])$-1.0*[C]([R#][C]=[O])$-1.0*[H]$1.0*[H]([C@])$1.0*[N]([H][H][H][C@])$-1.0*[N]([H][H][H][C])$1.0*[O](=[C])$-1.0*[O]([C])$1.0*[R#]([C@])$-1.0*[R#]([C])$0.0	RXN-9759
RMS-H1.1130	-1.0*[C]([C]=[C][O])$1.0*[C]([C][C]=[O])$-2.0*[C]([H][C]=[C])$1.0*[C]([H][C][C][O])$-1.0*[C]([H][H]=[C])$1.0*[C]([H][H][C][C])$1.0*[C]([H][H][H][C])$2.0*[H]([C])$-2.0*[H]([O])$1.0*[O](=[C])$-1.0*[O]([H][H])$0.0	RXN-13458
RMS-H1.1131	1.0*[C]([H][C]=[C])$-1.0*[C]([H][H]=[C])$-1.0*[C]([H][H][C][C])$1.0*[C]([H][H][H][C])$0.0	IPPISOM-RXN,RXN-13459
RMS-H1.1132	-1.0*[C]([H]=[C][N])$1.0*[C]([H][C]=[C])$-1.0*[C]([H][H][C][C])$1.0*[C]([H][H][C][N])$-1.0*[H]$1.0*[H]([N])$1.0*[N]([C]=[C][C@])$-1.0*[N]([C][C]=[C])$-1.0*[N]([C][C][C@])$1.0*[N]([H][C][C][C])$0.0	RXN-11390,RXN-13478
RMS-H1.1133	1.0*[C]([C][C][C][O])$-1.0*[C]([H]=[C][N])$1.0*[C]([H][C]=[C])$1.0*[C]([H][C]=[N])$-1.0*[C]([H][C][C][C])$-1.0*[C]([H][H][C][C])$-2.0*[H]$-2.0*[H]([C])$4.0*[H]([O])$1.0*[N]([C]=[C][C@])$-1.0*[N]([C][C][C@])$-2.0*[O](=[O])$-1.0*[O]([C])$2.0*[O]([H][C])$1.0*[O]([H][H])$0.0	RXN-13510
RMS-H1.1134	1.0*[C@@]([H][C][C@][O])$1.0*[C@]([H][C@][C@@][O])$-1.0*[C@]([H][C@][C@][O])$-1.0*[C@]([H][C][C@][O])$-1.0*[C]([C]=[O][S])$1.0*[C]([C][C]=[O])$1.0*[C]([H][C][C][C])$1.0*[C]([H][H][C@@][O])$-1.0*[C]([H][H][C@][O])$-1.0*[C]([H][H][C][C])$1.0*[H]([C@@])$-1.0*[H]([C@])$-1.0*[H]([C])$1.0*[H]([S])$1.0*[O]([C@][C@@])$-1.0*[O]([C@][C@])$-1.0*[S]([C][C])$1.0*[S]([H][C])$0.0, -1.0*[C@@]([H][C][C@][O])$-1.0…	2.3.1.154-RXN,METHYLACETOACETYLCOATHIOL-RXN,RXN-13245,RXN-904,RXN-9850
RMS-H1.1135	1.0*[C]([C]=[C][O])$-1.0*[C]([C][C]=[O])$3.0*[C]([H][C]=[C])$-1.0*[C]([H][C][C][O])$-2.0*[C]([H][H][C][C])$-2.0*[H]([C])$2.0*[H]([O])$-1.0*[O](=[C])$1.0*[O]([H][H])$0.0, -1.0*[C]([C]=[C][O])$1.0*[C]([C][C]=[O])$-3.0*[C]([H][C]=[C])$1.0*[C]([H][C][C][O])$2.0*[C]([H][H][C][C])$2.0*[H]([C])$-2.0*[H]([O])$1.0*[O](=[C])$-1.0*[O]([H][H])$0.0	HYDROXYHEPTA-DIENEDIOATE-HYDROXY-RXN,RXN-12734,SCYTALONE-DEHYDRATASE-RXN
RMS-H1.1136	1.0*[S]([C][S])$-1.0*[S]([H][C])$1.0*[S]([H][H])$-1.0*[S]([H][S])$0.0, -1.0*[S]([C][S])$1.0*[S]([H][C])$-1.0*[S]([H][H])$1.0*[S]([H][S])$0.0	RXN-11923,RXN-15348
RMS-H1.1137	-2.0*[C@@]([H][C@][C@@][O])$1.0*[C@@]([H][C][C@][O])$-1.0*[C@]([H][C@@][N][O])$1.0*[C@]([H][C@][C@@][O])$1.0*[C@]([H][C@][C@][O])$1.0*[C@]([H][C@][N][O])$-1.0*[C@]([H][C][C@@][O])$1.0*[C]([H][H][C@@][O])$-1.0*[C]([H][H][C@][O])$1.0*[H]$-1.0*[H]([C@@])$1.0*[H]([C@])$-1.0*[H]([O])$1.0*[O]([C@][C@@])$-1.0*[O]([C@][C@])$1.0*[O]([C][C])$-1.0*[O]([C][P])$-2.0*[O]([H][C@@])$2.0*[O]([H][C@])$-1.0*[O]([H]…	2.4.1.101-RXN,2.4.1.102-RXN,2.4.1.138-RXN,2.4.1.141-RXN,2.4.1.143-RXN,2.4.1.145-RXN,2.4.1.146-RXN,2.4.1.147-RXN,2.4.1.148-RXN,2.4.1.149-RXN,2.4.1.150-RXN,2.4.1.155-RXN,2.4.1.163-RXN,2.4.1.164-RXN,2.4.1.165-RXN,2.4.1.190-RXN,2.4.1.191-RXN,2.4.1.197-RXN,2.4.1.198-RXN,2.4.1.201-RXN,2.4.1.206-RXN,2.4.1.229-RXN,2.4.1.39-RXN,2.4.1.40-RXN,2.4.1.41-RXN,2.4.1.65-RXN,2.4.1.70-RXN,2.4.1.79-RXN,2.4.1.88-RXN,…
RMS-H1.1138	1.0*[H]([N])$-1.0*[H]([O])$-1.0*[N]([H][C][P])$1.0*[N]([H][H][C])$-1.0*[O]([H][H])$1.0*[O]([H][P])$-1.0*[P]([N][O][O]=[O])$1.0*[P]([O][O][O]=[O])$0.0	PHOSPHOAMIDASE-RXN,RXN8J2-139
RMS-H1.1139	1.0*[H]$-1.0*[H]([N])$1.0*[N]([H][C][P])$-1.0*[N]([H][H][C])$1.0*[O]([P])$-1.0*[O]([P][P])$1.0*[P]([N][O][O]=[O])$-1.0*[P]([O][O][O]=[O])$0.0	ARGININE-KINASE-RXN,CREATINE-KINASE-RXN,GUANIDOACETATE-KINASE-RXN,HYPOTAUROCYAMINE-KINASE-RXN,LOMBRICINE-KINASE-RXN,OPHELINE-KINASE-RXN,RXN8J2-140
RMS-H1.114	-1.0*[C@@]([H][C][C@][O])$-1.0*[C@]([H][C@][C@@][O])$1.0*[C@]([H][C@][C@][O])$1.0*[C@]([H][C][C@][O])$1.0*[C]([C]=[O][S])$-1.0*[C]([C][O]=[O])$-1.0*[C]([H][H][C@@][O])$1.0*[C]([H][H][C@][O])$-1.0*[C]([R#]=[O][S])$1.0*[C]([R#][O]=[O])$-1.0*[H]([C@@])$1.0*[H]([C@])$-1.0*[O]([C@][C@@])$1.0*[O]([C@][C@])$0.0	RXN-15375,RXN-9760
RMS-H1.1140	1.0*[C](=[O]=[O])$-1.0*[C](=[S]=[S])$-4.0*[H]([O])$4.0*[H]([S])$2.0*[O](=[C])$-2.0*[O]([H][H])$-2.0*[S](=[C])$2.0*[S]([H][H])$0.0	RXN-14638
RMS-H1.1141	-2.0*[C]([C]=[C][O])$2.0*[C]([C][C]=[O])$1.0*[C]([H][C][C][O])$-1.0*[C]([H][H][C][C])$-1.0*[H]$-1.0*[H]([C])$2.0*[H]([O])$2.0*[O](=[C])$-2.0*[O](=[O])$-1.0*[O]([C])$1.0*[O]([H][H])$0.0	DOPAMINE-BETA-MONOOXYGENASE-RXN,RXN-14645
RMS-H1.1142	1.0*[C]([H][C]=[O])$-1.0*[C]([H][H][C][N])$-1.0*[H]([C])$1.0*[H]([N])$-1.0*[N]([H][H][H][C])$1.0*[N]([H][H][H][H])$1.0*[O](=[C])$-2.0*[O](=[O])$-1.0*[O]([H][H])$2.0*[O]([H][O])$0.0	1.4.3.19-RXN,1.4.3.20-RXN,AMACETOXID-RXN,AMINEPHEN-RXN,ETHANOLAMINE-OXIDASE-RXN,PMPOXI-RXN,PROTEIN-LYSINE-6-OXIDASE-RXN,PUTRESCINE-OXIDASE-RXN,RXN-1,RXN-10778,RXN-10817,RXN-10907,RXN-10910,RXN-11784,RXN-12732,RXN-1401,RXN-5821,RXN-6381,RXN-8244,RXN-9600,RXN-9757,RXN0-3921,RXN6666-4
RMS-H1.1143	1.0*[C](=[O]=[O])$-1.0*[C]([H][C][C][O])$-1.0*[H]([C])$1.0*[H]([O])$2.0*[O](=[C])$-2.0*[O](=[O])$-1.0*[O]([H][C])$1.0*[O]([H][H])$0.0	1.14.11.19-RXN,LACTATE-2-MONOOXYGENASE-RXN,RXN-14670
RMS-H1.1144	-2.0*[O]([C][C])$4.0*[O]([H][C])$-2.0*[O]([H][H])$0.0	3.2.1.114-RXN,RXN-12400,RXN-14574,RXN-14587,RXN-14588,RXN-14589,RXN-14590,RXN-14598,RXN-14600,RXN-14601,RXN-14602,RXN-14616,RXN-14617,RXN-14618,RXN-14626,RXN-14627,RXN-14628,RXN-14629,RXN-14630
RMS-H1.1145	1.0*[C]([H][C][C][N])$-1.0*[C]([H][C][C][O])$1.0*[H]$-2.0*[H]([N])$1.0*[H]([O])$1.0*[N]([H][C][C])$-1.0*[N]([H][H][H][C])$-1.0*[O]([H][C])$1.0*[O]([H][H])$0.0	RXN-14636
RMS-H1.1146	-1.0*[C]([C]=[N][S])$-1.0*[C]([H][H][C][C])$1.0*[C]([H][H][C][S])$1.0*[C](t[N][S])$-1.0*[N](=[C][O])$1.0*[N](t[C])$-1.0*[O]([N][S])$1.0*[O]([S])$-1.0*[S]([C])$1.0*[S]([C][C])$0.0	RXN-12026
RMS-H1.1147	1.0*[C@@]([H][C][C@][O])$1.0*[C@]([H][C@][C@@][O])$-1.0*[C@]([H][C@][C@][O])$-1.0*[C@]([H][C][C@][O])$1.0*[C]([H][H][C@@][O])$-1.0*[C]([H][H][C@][O])$1.0*[H]$1.0*[H]([C@@])$-1.0*[H]([C@])$-1.0*[H]([O])$1.0*[O]([C@][C@@])$-1.0*[O]([C@][C@])$-1.0*[O]([H][P])$1.0*[O]([P])$0.0, -1.0*[C@@]([H][C][C@][O])$-1.0*[C@]([H][C@][C@@][O])$1.0*[C@]([H][C@][C@][O])$1.0*[C@]([H][C][C@][O])$-1.0*[C]([H][H][C@@][O…	2.7.7.13-RXN,2.7.7.15-RXN,2.7.7.34-RXN,2.7.7.45-RXN,GLUC1PURIDYLTRANS-RXN,MANNPGUANYLTRANGDP-RXN,RXN-11711,RXN-11877,RXN-12486,RXN-15795,UTPHEXPURIDYLYLTRANS-RXN
RMS-H1.1148	-2.0*[C]([C]=[C][N])$2.0*[C]([C][C]=[N])$-2.0*[H]([N])$2.0*[H]([O])$2.0*[N]([C]=[C])$-2.0*[N]([H][C][C])$-1.0*[O](=[O])$1.0*[O]([H][H])$0.0	RXN-15416
RMS-H1.1149	-1.0*[C]([H]=[C][N])$1.0*[C]([H][C]=[C])$1.0*[C]([H][C]=[N])$-1.0*[C]([H][H][C][C])$-1.0*[H]$-1.0*[H]([C])$2.0*[H]([S])$1.0*[N]([C]=[C][C@])$-1.0*[N]([C][C][C@])$-2.0*[S]([C][S])$2.0*[S]([H][C])$0.0, 1.0*[C]([H]=[C][N])$-1.0*[C]([H][C]=[C])$-1.0*[C]([H][C]=[N])$1.0*[C]([H][H][C][C])$1.0*[H]$1.0*[H]([C])$-2.0*[H]([S])$-1.0*[N]([C]=[C][C@])$1.0*[N]([C][C][C@])$2.0*[S]([C][S])$-2.0*[S]([H][C])$0.0	1.6.4.9-RXN,1.8.1.12-RXN,1.8.1.4-RXN,ASPARAGUSATE-REDUCTASE-NADH-RXN,CYSTINE-REDUCTASE-NADH-RXN,GLUTATHIONE-REDUCT-NADPH-RXN,GSCYSDEG-RXN,RXN-15365,RXN-6702,RXN-7716,RXN-7719,RXN-8629,RXN0-1132
RMS-H1.115	-1.0*[C]([C][C]=[N])$1.0*[C]([C][C]=[O])$-1.0*[H]$3.0*[H]([N])$-2.0*[H]([O])$-1.0*[N]([H]=[C])$1.0*[N]([H][H][H][H])$1.0*[O](=[C])$-1.0*[O]([H][H])$0.0	RXN-15123,RXN-15127,RXN-15573,RXN-9771
RMS-H1.1150	-4.0*[H]$4.0*[H]([O])$-2.0*[O](=[O])$2.0*[O]([H][H])$0.0	RXN-3541,RXN0-5265
RMS-H1.1151	-2.0*[C@@]([H][C@][C@@][O])$-1.0*[C@]([H][C@@][N][O])$-1.0*[C@]([H][C][C@@][O])$-1.0*[C](=[C][N][N])$1.0*[C]([C][N]=[N])$1.0*[C]([H]=[C][N])$-1.0*[C]([H][C]=[N])$3.0*[C]([H][C][C][O])$1.0*[C]([H][C][N][O])$-1.0*[C]([H][H][C@][O])$1.0*[C]([H][H][C][O])$-1.0*[H]$-2.0*[H]([C@@])$-2.0*[H]([C@])$4.0*[H]([C])$1.0*[H]([O])$-1.0*[N]([C][C][C@])$1.0*[N]([C][C][C])$-1.0*[O]([C@][C@])$1.0*[O]([C][C])$-2.0*[…	RXN0-5291
RMS-H1.1152	-1.0*[C@@]([H][C][N][O])$1.0*[C@]([H][C][N][O])$-1.0*[C]([H][H][C][C@@])$1.0*[C]([H][H][C][C@])$-1.0*[H]([C@@])$1.0*[H]([C@])$-1.0*[N]([C][C][C@@])$1.0*[N]([C][C][C@])$-1.0*[O]([C][C@@])$1.0*[O]([C][C@])$-1.0*[O]([C][P])$1.0*[O]([H][C])$-1.0*[O]([H][H])$1.0*[O]([H][P])$0.0	RXN-14521,RXN0-5292
RMS-H1.1153	-2.0*[C@@]([H][C][C@][O])$-2.0*[C@]([H][C@][C@@][O])$2.0*[C@]([H][C@][C@][O])$2.0*[C@]([H][C][C@][O])$-2.0*[C]([H][H][C@@][O])$2.0*[C]([H][H][C@][O])$-2.0*[H]([C@@])$2.0*[H]([C@])$-2.0*[O]([C@][C@@])$2.0*[O]([C@][C@])$2.0*[O]([C@][P])$-2.0*[O]([H][C@])$2.0*[O]([H][P])$-2.0*[O]([P][P])$0.0	RXN0-5359
RMS-H1.1154	1.0*[C@@]([H][C][C@][O])$1.0*[C@]([H][C@][C@@][O])$-1.0*[C@]([H][C@][C@][O])$-1.0*[C@]([H][C][C@][O])$1.0*[C]([H][H][C@@][O])$-1.0*[C]([H][H][C@][O])$1.0*[H]([C@@])$-1.0*[H]([C@])$1.0*[O]([C@][C@@])$-1.0*[O]([C@][C@])$0.0, -1.0*[C@@]([H][C][C@][O])$-1.0*[C@]([H][C@][C@@][O])$1.0*[C@]([H][C@][C@][O])$1.0*[C@]([H][C][C@][O])$-1.0*[C]([H][H][C@@][O])$1.0*[C]([H][H][C@][O])$-1.0*[H]([C@@])$1.0*[H]([C…	1.8.4.3-RXN,2.3.1.168-RXN,2.4.1.117-RXN,2.4.1.54-RXN,2.4.1.78-RXN,2.4.1.83-RXN,2.7.8.6-RXN,ACECOATRANS-RXN,DIHYDLIPACETRANS-RXN,GALPMUT-RXN,ISOVALERYLCOA-DHLIPOAMIDE-RXN,MBCOA-DHLIPOAMIDE-RXN,OHBUTYRYL-COA-EPIM-RXN,PHOSNACMURPENTATRANS-RXN,RXN-11028,RXN-11791,RXN-13872,RXN-14554,RXN-7771,RXN0-1133,RXN0-1147,THIOETHANOLAMINE-S-ACETYLTRANSFERASE-RXN
RMS-H1.1155	-3.0*[H]$1.0*[H]([N])$2.0*[H]([O])$-1.0*[N]([C][C][C]=[O])$1.0*[N]([H][C][C][C])$-1.0*[O](=[N])$1.0*[O]([H][H])$0.0	RXN0-5263
RMS-H1.1156	-2.0*[C]([C]=[C][O])$2.0*[C]([C][C]=[O])$-1.0*[H]$1.0*[H]([N])$-1.0*[N]([C][C][C]=[O])$1.0*[N]([H][C][C][C])$2.0*[O](=[C])$-1.0*[O](=[N])$-2.0*[O]([H][C])$1.0*[O]([H][H])$0.0	RXN0-5264
RMS-H1.1157	1.0*[C]([C]=[C][O])$1.0*[C]([H][H]=[C])$-1.0*[C]([H][H]=[O])$-1.0*[C]([H][H][C][O])$-2.0*[H]([C])$2.0*[H]([O])$-1.0*[O](=[C])$1.0*[O]([H][H])$0.0	RXN-9559
RMS-H1.1158	1.0*[C]([C]=[C][O])$1.0*[C]([H][C]=[C])$-1.0*[C]([H][C]=[O])$-1.0*[C]([H][H][C][O])$-2.0*[H]([C])$2.0*[H]([O])$-1.0*[O](=[C])$1.0*[O]([H][H])$0.0	RXN-9560,RXN-9561,RXN-9562
RMS-H1.1159	-1.0*[C]([C]=[C][O])$-1.0*[C]([H]=[C][N])$1.0*[C]([H][C]=[N])$1.0*[C]([H][C][C][O])$-1.0*[H]$1.0*[H]([C])$1.0*[N]([C]=[C][C@])$-1.0*[N]([C][C][C@])$0.0	RXN-9564,RXN-9565,RXN-9567
RMS-H1.116	1.0*[C]([C][C]=[N])$-2.0*[C]([H][C]=[C])$-1.0*[C]([H][C][C][N])$2.0*[C]([H][H][C][C])$1.0*[H]$1.0*[H]([C])$-2.0*[H]([N])$1.0*[N]([H]=[C])$-1.0*[N]([H][H][H][C])$0.0	RXN-9772
RMS-H1.1160	2.0*[C]([C]=[C][O])$-1.0*[C]([C][C]=[O])$-1.0*[C]([H][C][C][O])$-1.0*[H]$-1.0*[H]([C])$2.0*[H]([O])$-1.0*[O](=[C])$-1.0*[O]([C])$2.0*[O]([H][C])$0.0	RXN-8334,RXN-9571
RMS-H1.1161	-2.0*[C]([C]=[C][O])$1.0*[C]([C][C]=[O])$1.0*[C]([C][C][O])$1.0*[H]$-1.0*[H]([O])$1.0*[O](=[C])$-1.0*[O]([H][C])$0.0	RXN-9575
RMS-H1.1162	1.0*[C](=[C][O][O])$-1.0*[C]([C]=[C][O])$1.0*[C]([C][C][O])$-1.0*[C]([H][C][C][O])$-1.0*[C]([H][H][H][C])$1.0*[C]([H][H][H][O])$2.0*[H]$-1.0*[H]([C])$-1.0*[H]([O])$-1.0*[O]([C])$2.0*[O]([C][C])$-1.0*[O]([H][C])$0.0	RXN-9577
RMS-H1.1163	1.0*[C@@]([H][C][C@][O])$1.0*[C@]([H][C@][C@@][O])$-1.0*[C@]([H][C@][C@][O])$-1.0*[C@]([H][C][C@][O])$1.0*[C]([H][H][C@@][O])$-1.0*[C]([H][H][C@][O])$1.0*[H]$1.0*[H]([C@@])$-1.0*[H]([C@])$-1.0*[H]([O])$1.0*[O]([C@][C@@])$-1.0*[O]([C@][C@])$-1.0*[O]([C][P])$1.0*[O]([H][C])$-1.0*[O]([H][H])$1.0*[O]([P])$0.0	GDP-GLUCOSIDASE-RXN,GDPMANMANHYDRO-RXN,RXN-9580
RMS-H1.1164	1.0*[C]([C][C][O][O])$-1.0*[C]([H][C][C][O])$-1.0*[C]([H][C][O][O])$1.0*[C]([H][H][C][O])$0.0	LACTOSE-6-PHOSPHATE-ISOMERASE-RXN,MANNPISOM-RXN,PGLUCISOM-RXN,RXN-13720,RXN-15296,RXN-6182,RXN-9582
RMS-H1.1165	1.0*[C]([C][C]=[O])$-1.0*[C]([C][C][O][O])$1.0*[C]([H][C]=[N])$-1.0*[C]([H][C]=[O])$-1.0*[C]([H][C][C][N])$1.0*[C]([H][C][C][O])$-1.0*[H]([N])$1.0*[H]([O])$1.0*[N]([H][H]=[C])$-1.0*[N]([H][H][H][C])$-1.0*[O]([C][C])$1.0*[O]([H][C])$0.0	RXN-9583
RMS-H1.1166	-1.0*[C]([C]=[C][O])$1.0*[C]([C][C]=[O])$-1.0*[C]([H][C]=[N])$1.0*[C]([H][C][C][N])$-1.0*[C]([H][H]=[C])$1.0*[C]([H][H][C][C])$1.0*[H]([N])$-1.0*[H]([O])$-1.0*[N]([H][H]=[C])$1.0*[N]([H][H][H][C])$1.0*[O](=[C])$-1.0*[O]([C][P])$-1.0*[O]([H][H])$1.0*[O]([H][P])$0.0	RXN-9584
RMS-H1.1167	-1.0*[C]([C]=[C][C@@])$-1.0*[C]([H]=[C][N])$1.0*[C]([H][C]=[N])$1.0*[C]([H][C][C][C@@])$-1.0*[H]$1.0*[H]([C])$1.0*[N]([C]=[C][C@])$-1.0*[N]([C][C][C@])$0.0	1.3.1.73-RXN
RMS-H1.1168	2.0*[C@]([H][C@][C@][O])$1.0*[C@]([H][C@][N][O])$1.0*[C@]([H][C][C@][O])$1.0*[C]([C]=[C][Cl])$1.0*[C]([H]=[C][N])$-2.0*[C]([H][C]=[C])$-1.0*[C]([H][C]=[N])$-3.0*[C]([H][C][C][O])$-1.0*[C]([H][C][N][O])$1.0*[C]([H][H][C@][O])$1.0*[C]([H][H][C][C])$-1.0*[C]([H][H][C][O])$-1.0*[Cl]$1.0*[Cl]([C])$4.0*[H]([C@])$-4.0*[H]([C])$-1.0*[N]([C]=[C][C@])$2.0*[N]([C][C][C@])$-1.0*[N]([C][C][C])$1.0*[O]([C@][C@…	1.3.1.63-RXN
RMS-H1.1169	1.0*[C]([H]=[C][N])$-1.0*[C]([H][C]=[C])$-1.0*[C]([H][C]=[N])$1.0*[C]([H][H][C][C])$-1.0*[C]([H][H][H][N])$1.0*[C]([H][H][N][N])$1.0*[H]$-1.0*[H]([N])$-1.0*[N]([C]=[C][C@])$1.0*[N]([C][C][C@])$1.0*[N]([C][C][C])$-1.0*[N]([H][C][C])$0.0	1.5.1.20-RXN
RMS-H1.117	-2.0*[C](=[C][N][N])$-2.0*[C]([C]=[C][N])$2.0*[C]([C][C]=[N])$2.0*[C]([C][N]=[N])$1.0*[C]([H][H]=[O])$-1.0*[C]([H][H][H][S])$3.0*[H]$-1.0*[H]([C])$-6.0*[H]([N])$4.0*[H]([O])$4.0*[N]([C]=[C])$2.0*[N]([C][C])$-6.0*[N]([H][C][C])$1.0*[O](=[C])$-4.0*[O](=[O])$2.0*[O]([H][H])$1.0*[O]([S])$-1.0*[S]([C][C]=[O]=[O])$1.0*[S]([C][O]=[O]=[O])$0.0	RXN-9769
RMS-H1.1170	1.0*[C]([C]=[C][N])$1.0*[C]([H][C]=[C])$-1.0*[C]([H][C][C][N])$-1.0*[C]([H][H][C][C])$1.0*[H]$-2.0*[H]([C])$-1.0*[H]([N])$2.0*[H]([O])$1.0*[N]([H][H][C])$-1.0*[N]([H][H][H][C])$-2.0*[O](=[O])$2.0*[O]([H][O])$0.0	1.4.3.17-RXN
RMS-H1.1171	2.0*[C]([C]=[C][O])$1.0*[C]([H]=[C][N])$-1.0*[C]([H][C]=[C])$-1.0*[C]([H][C]=[N])$-2.0*[C]([H][C][C][O])$1.0*[C]([H][H][C][C])$-1.0*[H]([C])$1.0*[H]([O])$-1.0*[N]([C]=[C][C@])$1.0*[N]([C][C][C@])$-1.0*[O]([C])$1.0*[O]([H][C])$0.0	1.3.1.18-RXN
RMS-H1.1172	1.0*[C]([H][C][C][N])$-1.0*[C]([H][H][C][C])$-1.0*[H]([C])$-1.0*[H]([N])$2.0*[H]([S])$1.0*[N]([H][H][C][C])$-1.0*[N]([H][H][H][C])$-2.0*[S]([C][S])$2.0*[S]([H][C])$0.0	1.21.4.1-RXN
RMS-H1.1173	1.0*[C]([C]=[C][N])$1.0*[C]([C][C]=[C])$1.0*[C]([H]=[C][N])$-1.0*[C]([H][C]=[C])$-1.0*[C]([H][C]=[N])$-1.0*[C]([H][C][C][C])$-1.0*[C]([H][C][C][N])$1.0*[C]([H][H][C][C])$1.0*[H]$-1.0*[H]([C])$-1.0*[N]([C]=[C][C@])$1.0*[N]([C][C][C@])$0.0	1.3.1.54-RXN
RMS-H1.1174	1.0*[C]([C]=[C][O])$-1.0*[C]([C][C]=[O])$1.0*[C]([H]=[C][N])$2.0*[C]([H][C]=[C])$-1.0*[C]([H][C]=[N])$-2.0*[C]([H][H][C][C])$1.0*[H]$-2.0*[H]([C])$1.0*[H]([O])$-1.0*[N]([C]=[C][C@])$1.0*[N]([C][C][C@])$-1.0*[O](=[C])$1.0*[O]([H][C])$0.0	1.3.1.40-RXN
RMS-H1.1175	1.0*[C@]([H][C@][N][S])$1.0*[C@]([H][C][C@][N])$1.0*[C]([C@][N]=[O])$1.0*[C]([C][C][C][S])$-1.0*[C]([C][N]=[O])$-1.0*[C]([H][C][C][C])$-1.0*[C]([H][C][C][N])$-1.0*[C]([H][H][C][S])$2.0*[H]([C@])$-4.0*[H]([C])$-1.0*[H]([N])$4.0*[H]([O])$-1.0*[H]([S])$1.0*[N]([C][C][C@])$1.0*[N]([H][C][C@])$-2.0*[N]([H][C][C])$-2.0*[O](=[O])$2.0*[O]([H][H])$1.0*[S]([C][C@])$-1.0*[S]([H][C])$0.0	1.21.3.1-RXN
RMS-H1.1176	1.0*[C]([H]=[C][N])$-1.0*[C]([H][C]=[C])$-1.0*[C]([H][C]=[N])$1.0*[C]([H][H][C][C])$1.0*[H]$1.0*[H]([C])$-1.0*[H]([O])$-1.0*[H]([P])$-1.0*[N]([C]=[C][C@])$1.0*[N]([C][C][C@])$-1.0*[O]([H][H])$1.0*[O]([H][P])$-1.0*[P]([H][O][O]=[O])$1.0*[P]([O][O][O]=[O])$0.0	1.20.1.1-RXN
RMS-H1.1177	-1.0*[C]([R#]=[O][S])$1.0*[C]([R#][N]=[O])$1.0*[H]$-2.0*[H]([N])$1.0*[H]([S])$1.0*[N]([H][C][C@@])$-1.0*[N]([H][H][H][C@@])$-1.0*[S]([C][C])$1.0*[S]([H][C])$0.0	SPHINGOSINE-N-ACYLTRANSFERASE-RXN
RMS-H1.1178	1.0*[O]([C][P])$-1.0*[O]([H][C])$1.0*[O]([H][P])$-1.0*[O]([P][P])$0.0	RXN-10014,STREPTOMYCIN-3-ADENYLYLTRANSFERASE-RXN
RMS-H1.1179	1.0*[C]([C]=[C][N])$-1.0*[C]([H]=[C][N])$-1.0*[C]([H][C]=[O])$1.0*[C]([H][C][C][N])$-1.0*[H]([C])$-1.0*[H]([N])$2.0*[H]([O])$1.0*[N]([H][H][C][C])$-1.0*[N]([H][H][H][C])$-1.0*[O](=[C])$1.0*[O]([H][H])$0.0	STRICTOSIDINE-SYNTHASE-RXN
RMS-H1.118	-1.0*[C]([H]=[C][N])$1.0*[C]([H][C]=[C])$1.0*[C]([H][C]=[N])$1.0*[C]([H][H]=[O])$-1.0*[C]([H][H][C][C])$-1.0*[C]([H][H][H][S])$-2.0*[H]([C])$2.0*[H]([O])$1.0*[N]([C]=[C][C@])$-1.0*[N]([C][C][C@])$1.0*[O](=[C])$-2.0*[O](=[O])$-1.0*[O](=[S])$1.0*[O]([H][H])$1.0*[O]([S])$-1.0*[S]([C][O]=[O]=[O])$1.0*[S]([O][O]=[O])$0.0	RXN-9770
RMS-H1.1180	1.0*[C]([H][C]=[O])$-1.0*[C]([H][C][C][O])$1.0*[C]([H][H][C][C])$-1.0*[C]([H][H][C][O])$1.0*[O](=[C])$-1.0*[O]([C][C])$0.0	RXN-12765,STYRENE-OXIDE-ISOMERASE-RXN
RMS-H1.1181	1.0*[C](=[O]=[O])$-1.0*[C]([N][N]=[N])$-2.0*[H]$6.0*[H]([N])$-4.0*[H]([O])$-1.0*[N]([H][C][C])$-1.0*[N]([H][H]=[C])$-1.0*[N]([H][H][C])$1.0*[N]([H][H][H][C])$2.0*[N]([H][H][H][H])$2.0*[O](=[C])$-2.0*[O]([H][H])$0.0	SUCCARGDIHYDRO-RXN
RMS-H1.1182	-1.0*[C]([C][C]=[C])$1.0*[C]([C][C][C][O])$-1.0*[C]([H]=[C][N])$1.0*[C]([H][C]=[N])$1.0*[C]([H][C][C][O])$-1.0*[C]([H][H][C][C])$-1.0*[H]$-1.0*[H]([C])$2.0*[H]([O])$1.0*[N]([C]=[C][C@])$-1.0*[N]([C][C][C@])$-2.0*[O](=[O])$1.0*[O]([C][C])$1.0*[O]([H][H])$0.0	1.14.99.34-RXN,RXN-11621,RXN-11770,RXN-12972,RXN-15495,RXN-15496,RXN-15531,RXN-8383,RXN-9408,RXN0-2042,SQUALENE-MONOOXYGENASE-RXN
RMS-H1.1183	-1.0*[C]([R#]=[O][S])$1.0*[C]([R#][O]=[O])$-1.0*[H]([O])$1.0*[H]([S])$1.0*[O]([C][C])$-1.0*[O]([H][C])$-1.0*[S]([C][C])$1.0*[S]([H][C])$0.0	2-ACYL2.3.1.15-RXN,2-ACYLGLYCEROL-O-ACYLTRANSFERASE-RXN,2.3.1.121-RXN,2.3.1.125-RXN,2.3.1.23-RXN,2.3.1.62-RXN,2.3.1.63-RXN,DIACYLGLYCEROL-O-ACYLTRANSFERASE-RXN,PLASMALOGEN-SYNTHASE-RXN,RETINOL-O-FATTY-ACYLTRANSFERASE-RXN,RXN-13112,RXN-14248,RXN-15380,STEROL-O-ACYLTRANSFERASE-RXN
RMS-H1.1184	1.0*[C]([C][C]=[C])$1.0*[C]([H][C]=[C])$-1.0*[C]([H][C][C][C])$-1.0*[C]([H][H][C][C])$3.0*[H]$-2.0*[H]([C])$-1.0*[H]([O])$-1.0*[O]([C][S])$1.0*[O]([H][C])$-1.0*[O]([H][H])$1.0*[O]([S])$0.0	STERYL-SULFATASE-RXN
RMS-H1.1185	-1.0*[C]([C]=[C][O])$1.0*[C]([C][O]=[O])$-1.0*[C]([H][C]=[C])$1.0*[C]([H][C]=[O])$1.0*[H]$-1.0*[H]([O])$2.0*[O](=[C])$-2.0*[O](=[O])$1.0*[O]([C])$-1.0*[O]([H][C])$0.0	1.13.11.14-RXN,1.13.11.15-RXN,1.13.11.6-RXN,CATECHOL-23-DIOXYGENASE-RXN,PROTOCATECHUATE-45-DIOXYGENASE-RXN,RXN-10882,RXN-11219,RXN-11984,RXN-13134,RXN-8460,RXN-8740,RXN-8818,RXN-8823,RXN-8832,RXN-8836,STIZOLOBINATE-SYNTHASE-RXN
RMS-H1.1186	1.0*[C]([C]=[C][O])$1.0*[C]([C][C]=[N])$-1.0*[C]([H][C]=[C])$-1.0*[C]([H][C][C][N])$-2.0*[H]([C])$-1.0*[H]([N])$3.0*[H]([O])$1.0*[N]([C]=[C])$-1.0*[N]([H][C][C])$-2.0*[O](=[O])$1.0*[O]([H][C])$1.0*[O]([H][H])$0.0	1.14.16.3-RXN,MANDELATE-4-MONOOXYGENASE-RXN
RMS-H1.1187	1.0*[O]([C][C])$-2.0*[O]([C][P])$-1.0*[O]([H][H])$2.0*[O]([H][P])$0.0	MALTOSE-SYNTHASE-RXN
RMS-H1.1188	1.0*[C](=[C][N][N])$1.0*[C]([C]=[C][N])$1.0*[C]([C][C]=[C])$-1.0*[C]([C][C]=[N])$-1.0*[C]([C][N]=[N])$-1.0*[C]([H][C][C][C])$1.0*[C]([H][H]=[C])$-1.0*[C]([H][H][H][C])$-1.0*[H]$-2.0*[H]([C])$3.0*[H]([N])$-2.0*[N]([C]=[C])$-1.0*[N]([C][C])$3.0*[N]([H][C][C])$0.0	MEPROPCOA-FAD-RXN
RMS-H1.1189	-1.0*[C]([C]t[N])$1.0*[C]([H][C]=[O])$-1.0*[C]([H][C][C][O])$1.0*[C]([H]t[N])$1.0*[H]([C])$-1.0*[H]([O])$1.0*[O](=[C])$-1.0*[O]([H][C])$0.0	HYDROXYMANDELONITRILE-LYASE-RXN,MANDELONITRILE-LYASE-RXN
RMS-H1.119	-1.0*[C]([H]=[C][N])$1.0*[C]([H][C]=[C])$1.0*[C]([H][C]=[N])$-1.0*[C]([H][H][C][C])$-1.0*[H]$-1.0*[H]([C])$2.0*[H]([O])$1.0*[N]([C]=[C][C@])$-1.0*[N]([C][C][C@])$-2.0*[O](=[O])$1.0*[O](=[S])$1.0*[O]([H][H])$-1.0*[S]([C][C])$1.0*[S]([C][C]=[O])$0.0	ALBENDAZOLE-MONOOXYGENASE-RXN,RXN-621,RXN-9766
RMS-H1.1190	1.0*[C]([C][C]=[O])$-1.0*[C]([H][C][C][N])$-1.0*[C]([H][H][C][O])$1.0*[C]([H][H][H][C])$1.0*[H]$1.0*[H]([N])$-2.0*[H]([O])$-1.0*[N]([H][H][H][C])$1.0*[N]([H][H][H][H])$1.0*[O](=[C])$1.0*[O]([C])$-1.0*[O]([C][C])$-1.0*[O]([H][H])$0.0	METBALT-RXN
RMS-H1.1191	-1.0*[C]([H][H][C][S])$1.0*[C]([H][H][H][C])$-1.0*[C]([H]t[N])$1.0*[C](t[N][S])$1.0*[H]$-1.0*[H]([S])$1.0*[S]([C])$-1.0*[S]([H][C])$0.0	MERCAPYSTRANS-RXN
RMS-H1.1192	1.0*[C]([H]=[C][N])$-1.0*[C]([H][C]=[C])$-1.0*[C]([H][C]=[N])$1.0*[C]([H][H]=[O])$1.0*[C]([H][H][C][C])$-1.0*[C]([H][H][H][O])$1.0*[H]$-1.0*[H]([O])$-1.0*[N]([C]=[C][C@])$1.0*[N]([C][C][C@])$1.0*[O](=[C])$-1.0*[O]([H][C])$0.0	METHANOL-DEHYDROGENASE-RXN
RMS-H1.1193	1.0*[C]([H][H]=[O])$-1.0*[C]([H][H][H][S])$-1.0*[H]([C])$1.0*[H]([S])$1.0*[O](=[C])$-2.0*[O](=[O])$-1.0*[O]([H][H])$2.0*[O]([H][O])$-1.0*[S]([H][C])$1.0*[S]([H][H])$0.0	METHANETHIOL-OXIDASE-RXN
RMS-H1.1194	1.0*[C](=[C][N][N])$-1.0*[C]([C][N]=[N])$-1.0*[C]([H][C]=[C])$1.0*[C]([H][H][C][C])$-1.0*[C]([H][H][H][N])$1.0*[C]([H][H][N][N])$-1.0*[N]([C]=[C])$1.0*[N]([C][C][C])$0.0	MERMBARK-RXN,METHELENE-THMPT-OXI-RXN
RMS-H1.1195	1.0*[C]([H][H]=[O])$-1.0*[C]([H][H][H][O])$-1.0*[H]([C])$1.0*[H]([O])$1.0*[O](=[C])$-2.0*[O](=[O])$-1.0*[O]([H][C])$2.0*[O]([H][O])$0.0	METHANOL-OXIDASE-RXN
RMS-H1.1196	-1.0*[C]([C][N]=[N])$1.0*[C]([C][N]=[O])$-1.0*[H]$3.0*[H]([N])$-2.0*[H]([O])$-1.0*[N]([C]=[C])$1.0*[N]([H][C][C])$-1.0*[N]([H][H][C])$1.0*[N]([H][H][H][H])$1.0*[O](=[C])$-1.0*[O]([H][H])$0.0	ADENINE-DEAMINASE-RXN,ADENODEAMIN-RXN,BLASTICIDIN-S-DEAMINASE-RXN,CYTDEAM-RXN,CYTIDEAM-RXN,RXN-10035,RXN-13992,RXN-13993,RXN-13994,RXN-13995,RXN-13996,RXN-13997,RXN-14118,RXN-14129,RXN-14910,RXN0-1081,RXN0-6708
RMS-H1.1197	1.0*[C]([C][C]=[C])$1.0*[C]([H]=[C][N])$-1.0*[C]([H][C]=[C])$-1.0*[C]([H][C]=[N])$-1.0*[C]([H][C][C][C])$1.0*[C]([H][H]=[C])$1.0*[C]([H][H][C][C])$-1.0*[C]([H][H][H][C])$1.0*[H]$-1.0*[H]([C])$-1.0*[N]([C]=[C][C@])$1.0*[N]([C][C][C@])$0.0, -1.0*[C]([C][C]=[C])$-1.0*[C]([H]=[C][N])$1.0*[C]([H][C]=[C])$1.0*[C]([H][C]=[N])$1.0*[C]([H][C][C][C])$-1.0*[C]([H][H]=[C])$-1.0*[C]([H][H][C][C])$1.0*[C]([H][…	1.3.1.71-RXN,3-METHYLENEOXINDOLE-REDUCTASE-RXN,RXN-13882,RXN-13893,RXN-8053
RMS-H1.1198	1.0*[C]([H][H][H][N])$-1.0*[C]([H][H][H][S])$2.0*[H]$-2.0*[H]([N])$1.0*[N]([C][C][C])$-1.0*[N]([H][H][C][C])$1.0*[S]([C][C])$-1.0*[S]([C][C][C])$0.0	RXN-15244
RMS-H1.1199	1.0*[C]([C][C][C][N])$-1.0*[C]([H][C][C][N])$1.0*[C]([H][H][C][O])$-1.0*[C]([H][H][N][N])$-1.0*[H]([C])$2.0*[H]([N])$-1.0*[H]([O])$-2.0*[N]([C][C][C])$2.0*[N]([H][C][C])$1.0*[O]([H][C])$-1.0*[O]([H][H])$0.0	D-ALANINE-HYDROXYMETHYLTRANSFERASE-RXN
RMS-H1.12	1.0*[C]([H][H][H][N])$-1.0*[C]([H][H][H][S])$1.0*[H]$-1.0*[H]([N])$1.0*[N]([H][H][C][C])$-1.0*[N]([H][H][H][C])$1.0*[S]([C][C])$-1.0*[S]([C][C][C])$0.0	2.1.1.103-RXN,2.1.1.17-RXN,2.1.1.28-RXN,2.1.1.59-RXN,GLYCINE-N-METHYLTRANSFERASE-RXN,HISTONE-LYSINE-N-METHYLTRANSFERASE-RXN,PUTRESCINE-N-METHYLTRANSFERASE-RXN,RXN-11370,RXN-11386,RXN-12409,RXN-12889,RXN-13240,RXN-13657,RXN-14346,RXN-14438,RXN-15120,RXN-5761,RXN-6461,RXN-8686,RXN66-241,TYRAMINE-N-METHYLTRANSFERASE-RXN
RMS-H1.120	-1.0*[C]([H]=[C][N])$1.0*[C]([H][C]=[C])$1.0*[C]([H][C]=[N])$-1.0*[C]([H][H][C][C])$-1.0*[H]$-1.0*[H]([C])$2.0*[H]([O])$1.0*[N]([C]=[C][C@])$-1.0*[N]([C][C][C@])$-2.0*[O](=[O])$1.0*[O](=[S])$1.0*[O]([H][H])$-1.0*[S]([C][C]=[O])$1.0*[S]([C][C]=[O]=[O])$0.0	RXN-622,RXN-9767
RMS-H1.1200	1.0*[C@@]([H][C@][C@][O])$2.0*[C@@]([H][C][C@][O])$1.0*[C@]([H][C@@][C@@][O])$2.0*[C@]([H][C@][C@@][O])$-1.0*[C@]([H][C@][C@][O])$1.0*[C@]([H][C@][N][O])$-1.0*[C@]([H][C][C@][O])$-4.0*[C]([H][C][C][O])$-1.0*[C]([H][C][O][O])$2.0*[C]([H][H][C@@][O])$-1.0*[C]([H][H][C@][O])$-1.0*[C]([H][H][C][O])$1.0*[H]$3.0*[H]([C@@])$2.0*[H]([C@])$-5.0*[H]([C])$-1.0*[H]([N])$1.0*[N]([C][C][C@])$-1.0*[N]([H][C][C]…	CYTOKININ-7-BETA-GLUCOSYLTRANSFERASE-RXN
RMS-H1.1201	-1.0*[C@@]([R#][H][C][N])$-1.0*[C]([C@@][O]=[O])$1.0*[C]([C][O]=[O])$1.0*[C]([R#][C]=[O])$-1.0*[H]([C@@])$1.0*[H]([N])$-1.0*[N]([H][H][H][C@@])$1.0*[N]([H][H][H][H])$1.0*[O](=[C])$-2.0*[O](=[O])$-1.0*[O]([H][H])$2.0*[O]([H][O])$-1.0*[R#]([C@@])$1.0*[R#]([C])$0.0	D-AMINO-ACID-OXIDASE-RXN
RMS-H1.1202	1.0*[C@@]([H][C][C@][O])$-1.0*[C@@]([R#][H][C][N])$1.0*[C@]([H][C@][C@@][O])$-1.0*[C@]([H][C@][C@][O])$-1.0*[C@]([H][C][C@][O])$1.0*[C@]([R#][H][C][N])$-1.0*[C]([C@@][O]=[O])$1.0*[C]([C@][O]=[O])$-1.0*[C]([C]=[O][S])$1.0*[C]([C][N]=[O])$1.0*[C]([H][H][C@@][O])$-1.0*[C]([H][H][C@][O])$1.0*[H]$-2.0*[H]([N])$1.0*[H]([S])$1.0*[N]([H][C][C@])$-1.0*[N]([H][H][H][C@@])$1.0*[O]([C@][C@@])$-1.0*[O]([C@][C…	D-AMINO-ACID-N-ACETYLTRANSFERASE-RXN
RMS-H1.1203	2.0*[C]([C]=[C][O])$-1.0*[C]([C][C][C][O])$-1.0*[C]([C][O]=[O])$1.0*[C]([H]=[C][N])$-1.0*[C]([H][C]=[C])$-1.0*[C]([H][C]=[N])$-1.0*[C]([H][C][C][O])$1.0*[C]([H][H][C][C])$1.0*[C]([O][O]=[O])$1.0*[H]$-1.0*[H]([O])$-1.0*[N]([C]=[C][C@])$1.0*[N]([C][C][C@])$1.0*[O]([H][C])$-1.0*[O]([H][H])$0.0	DCDPC-RXN
RMS-H1.1204	1.0*[N]([H][C][C])$-1.0*[N]([H][H][C])$-1.0*[N]([H][H][H][C])$1.0*[N]([H][H][H][H])$0.0	D-ALANINE-GAMMA-GLUTAMYLTRANSFERASE-RXN,D-GLUTAMYLTRANSFERASE-RXN
RMS-H1.1205	1.0*[C](=[C][Cl][Cl])$1.0*[C]([C][C]=[C])$-1.0*[C]([C][Cl][Cl][Cl])$-1.0*[C]([H][C][C][C])$1.0*[Cl]$-1.0*[Cl]([C])$1.0*[H]$-1.0*[H]([C])$0.0	DDT-DEHYDROCHLORINASE-RXN
RMS-H1.1206	-1.0*[C@@]([H][C][N][O])$1.0*[C@]([H][C][N][O])$-1.0*[C]([C][N]=[N])$1.0*[C]([C][N]=[O])$-1.0*[C]([H][H][C][C@@])$1.0*[C]([H][H][C][C@])$-1.0*[H]$-1.0*[H]([C@@])$1.0*[H]([C@])$3.0*[H]([N])$-2.0*[H]([O])$-1.0*[N]([C]=[C])$-1.0*[N]([C][C][C@@])$1.0*[N]([C][C][C@])$1.0*[N]([H][C][C])$-1.0*[N]([H][H][C])$1.0*[N]([H][H][H][H])$1.0*[O](=[C])$-1.0*[O]([C][C@@])$1.0*[O]([C][C@])$-1.0*[O]([H][H])$0.0	DCMP-DEAMINASE-RXN,DCTP-DEAM-RXN
RMS-H1.1207	-1.0*[C]([H]=[C][N])$1.0*[C]([H][C]=[C])$1.0*[C]([H][C]=[N])$-1.0*[C]([H][H][C][C])$-1.0*[H]$-1.0*[H]([C])$-1.0*[H]([N])$3.0*[H]([O])$1.0*[N]([C]=[C][C@])$1.0*[N]([C]=[O])$-1.0*[N]([C][C][C@])$-1.0*[N]([H][C][O])$1.0*[O](=[N])$-2.0*[O](=[O])$2.0*[O]([H][H])$-1.0*[O]([H][N])$0.0	RXN-15229
RMS-H1.1208	-2.0*[C@@]([H][C@][C@@][O])$1.0*[C@@]([H][C][C@][O])$-1.0*[C@]([H][C@@][N][O])$1.0*[C@]([H][C@][C@@][O])$1.0*[C@]([H][C@][C@][O])$1.0*[C@]([H][C@][N][O])$-1.0*[C@]([H][C][C@@][O])$-1.0*[C]([C][N]=[N])$1.0*[C]([C][N]=[O])$1.0*[C]([H][H][C@@][O])$-1.0*[C]([H][H][C@][O])$-1.0*[H]$-1.0*[H]([C@@])$1.0*[H]([C@])$3.0*[H]([N])$-2.0*[H]([O])$-1.0*[N]([C]=[C])$1.0*[N]([H][C][C])$-1.0*[N]([H][H][C])$1.0*[N]…	ADP-DEAMINASE-RXN,AMP-DEAMINASE-RXN,ATP-DEAMINASE-RXN,CYTIDEAM2-RXN
RMS-H1.1209	1.0*[C]([C][C]=[O])$-1.0*[C]([H][C][C][N])$-1.0*[C]([H][H][C][S])$1.0*[C]([H][H][H][C])$1.0*[H]([N])$-2.0*[H]([O])$1.0*[H]([S])$-1.0*[N]([H][H][H][C])$1.0*[N]([H][H][H][H])$1.0*[O](=[C])$-1.0*[O]([H][H])$-1.0*[S]([C][S])$1.0*[S]([H][S])$0.0	CYSTHIOCYS-RXN
RMS-H1.121	1.0*[C@@]([H][C][C@][O])$1.0*[C@]([H][C@][C@@][O])$-1.0*[C@]([H][C@][C@][O])$-1.0*[C@]([H][C][C@][O])$-1.0*[C]([C]=[O][S])$1.0*[C]([C][O]=[O])$1.0*[C]([H][H][C@@][O])$-1.0*[C]([H][H][C@][O])$1.0*[C]([H][H][C][O])$-1.0*[C]([H][H][C][S])$2.0*[H]$1.0*[H]([C@@])$-1.0*[H]([C@])$-3.0*[H]([O])$1.0*[H]([S])$1.0*[O]([C@][C@@])$-1.0*[O]([C@][C@])$1.0*[O]([C])$1.0*[O]([H][C])$-2.0*[O]([H][H])$-1.0*[S]([C][C…	RXN-9761
RMS-H1.1210	-1.0*[C@@]([H][C][N][O])$1.0*[C@]([H][C][N][O])$2.0*[C]([C]=[C][O])$-1.0*[C]([C][C]=[O])$1.0*[C]([H]=[C][O])$1.0*[C]([H][C]=[C])$-1.0*[C]([H][C][C][O])$-1.0*[C]([H][C][O][O])$-1.0*[C]([H][H][C][C@@])$1.0*[C]([H][H][C][C@])$-1.0*[C]([H][H][C][C])$1.0*[H]$-1.0*[H]([C@@])$1.0*[H]([C@])$-2.0*[H]([C])$1.0*[H]([O])$-1.0*[N]([C][C][C@@])$1.0*[N]([C][C][C@])$-1.0*[O](=[C])$-1.0*[O]([C][C@@])$1.0*[O]([C][…	RXN-15234
RMS-H1.1211	-1.0*[C]([C][C]=[O])$1.0*[C]([H][C][C][N])$-2.0*[H]$1.0*[H]([C])$-1.0*[H]([N])$2.0*[H]([O])$1.0*[N]([H][H][H][C])$-1.0*[N]([H][H][H][H])$-1.0*[O](=[C])$1.0*[O]([H][H])$0.0	RXN0-6684
RMS-H1.1212	-3.0*[C]([C][C]=[C])$2.0*[C]([C][C][C][C])$-3.0*[C]([H][C]=[C])$6.0*[C]([H][C][C][C])$-1.0*[C]([H][H][C][C])$-1.0*[C]([H][H][C][O])$-1.0*[H]([C])$1.0*[H]([O])$-1.0*[O]([C][P])$1.0*[O]([H][P])$0.0	RXN-8573
RMS-H1.1213	-2.0*[C]([C][C]=[C])$2.0*[C]([C][C][C][C])$-2.0*[C]([H][C]=[C])$3.0*[C]([H][C][C][C])$-1.0*[C]([H][H][C][O])$-1.0*[H]([C])$1.0*[H]([O])$-1.0*[O]([C][P])$1.0*[O]([H][P])$0.0	PENTALENENE-SYNTHASE-RXN,RXN-10567,RXN-10603,RXN-12493,RXN-13373,RXN-5121,RXN-8572,RXN-8585
RMS-H1.1214	-3.0*[C]([C][C]=[C])$3.0*[C]([C][C][C][C])$-3.0*[C]([H][C]=[C])$2.0*[C]([H][C][C][C])$1.0*[C]([H][C][C][O])$1.0*[C]([H][H][C][C])$-1.0*[C]([H][H][C][O])$-1.0*[O]([C][P])$1.0*[O]([H][C])$-1.0*[O]([H][H])$1.0*[O]([H][P])$0.0	RXN-8571
RMS-H1.1215	1.0*[C]([H][C][C][C])$-1.0*[C]([H][H][C][O])$-1.0*[H]([C])$1.0*[H]([O])$-1.0*[O]([C][P])$1.0*[O]([H][P])$0.0	RXN-10598,RXN-10599,RXN-11279,RXN-13337,RXN-8546,RXN-8547,RXN-8550,RXN-8561
RMS-H1.1216	1.0*[C]([C][C][C][C])$-2.0*[C]([H][C]=[C])$1.0*[C]([H][C][C][C])$1.0*[C]([H][H][C][C])$-1.0*[C]([H][H][C][O])$-1.0*[H]([C])$1.0*[H]([O])$-1.0*[O]([C][P])$1.0*[O]([H][P])$0.0	RXN-13413,RXN-8544,RXN-8555,RXN-8566
RMS-H1.1217	-3.0*[C]([H][C]=[C])$3.0*[C]([H][C][C][C])$1.0*[C]([H][H]=[C])$1.0*[C]([H][H][C][C])$-1.0*[C]([H][H][C][O])$-1.0*[C]([H][H][H][C])$-1.0*[H]([C])$1.0*[H]([O])$-1.0*[O]([C][P])$1.0*[O]([H][P])$0.0	RXN-12822,RXN-8556
RMS-H1.1218	-3.0*[C]([C][C]=[C])$3.0*[C]([C][C][C][C])$-3.0*[C]([H][C]=[C])$4.0*[C]([H][C][C][C])$-1.0*[C]([H][H][C][O])$-1.0*[H]([C])$1.0*[H]([O])$-1.0*[O]([C][P])$1.0*[O]([H][P])$0.0	RXN-8558
RMS-H1.1219	-1.0*[C]([C][C]=[C])$1.0*[C]([C][C][C][C])$1.0*[C]([H][H]=[C])$1.0*[C]([H][H][C][C])$-1.0*[C]([H][H][C][O])$-1.0*[C]([H][H][H][C])$-1.0*[H]([C])$1.0*[H]([O])$-1.0*[O]([C][P])$1.0*[O]([H][P])$0.0	RXN-8541
RMS-H1.122	-1.0*[C]([H]=[C][N])$1.0*[C]([H][C]=[C])$1.0*[C]([H][C]=[N])$-1.0*[C]([H][H][C][C])$-1.0*[H]$-1.0*[H]([C])$2.0*[H]([O])$1.0*[N]([C]=[C][C@])$-1.0*[N]([C][C][C@])$-1.0*[O](=[S])$1.0*[O]([H][H])$1.0*[S]([C][C]=[O])$-1.0*[S]([C][C]=[O]=[O])$0.0	RXN-9762
RMS-H1.1220	1.0*[C]([H][H]=[O])$-1.0*[C]([H][H][H][N])$2.0*[H]$-1.0*[H]([C])$1.0*[H]([N])$-2.0*[H]([O])$-1.0*[N]([H][C][C][C])$1.0*[N]([H][H][C][C])$1.0*[O](=[C])$-1.0*[O]([H][H])$0.0	RXN66-101
RMS-H1.1221	-1.0*[C]([C][C]=[C])$-1.0*[C]([C][C]=[O])$1.0*[C]([C][O]=[O])$1.0*[C]([H][C]=[C])$1.0*[H]$1.0*[H]([C])$-2.0*[H]([O])$1.0*[O]([C])$-1.0*[O]([H][H])$0.0, 1.0*[C]([C][C]=[C])$1.0*[C]([C][C]=[O])$-1.0*[C]([C][O]=[O])$-1.0*[C]([H][C]=[C])$-1.0*[H]$-1.0*[H]([C])$2.0*[H]([O])$-1.0*[O]([C])$1.0*[O]([H][H])$0.0	PHLORETIN-HYDROLASE-RXN,R181-RXN,RXN-12718,RXN-8063
RMS-H1.1222	1.0*[C]([C][C][C][N])$-1.0*[C]([H][C][C][N])$1.0*[C]([H][H][H][C])$-1.0*[C]([H][H][H][S])$1.0*[H]$-1.0*[H]([C])$1.0*[S]([C][C])$-1.0*[S]([C][C][C])$0.0	RXN-15227
RMS-H1.1223	2.0*[C@@]([H][C@][C@@][O])$-1.0*[C@@]([H][C][C@][O])$1.0*[C@]([H][C@@][N][O])$-1.0*[C@]([H][C@][C@@][O])$-1.0*[C@]([H][C@][C@][O])$-1.0*[C@]([H][C@][N][O])$1.0*[C@]([H][C][C@@][O])$-1.0*[C]([H][H][C@@][O])$1.0*[C]([H][H][C@][O])$1.0*[H]$1.0*[H]([C@@])$-1.0*[H]([C@])$-1.0*[H]([O])$-1.0*[O]([C@][C@@])$1.0*[O]([C@][C@])$1.0*[O]([C][P])$2.0*[O]([H][C@@])$-2.0*[O]([H][C@])$-1.0*[O]([H][C])$1.0*[O]([P]…	ADENOSINE-KINASE-RXN,DOLICHOL-KINASE-RXN,RXN-10933,RXN-11625,RXN-11629,RXN-12959,RXN-14403,RXN-14405,RXN-15091,RXN-7683,RXN-9296,RXN-9996,RXN4FS-4
RMS-H1.1224	-2.0*[C]([H]=[C][N])$2.0*[C]([H][C]=[C])$2.0*[C]([H][C]=[N])$-1.0*[C]([H][C][C][N])$-1.0*[C]([H][H][C][C])$-1.0*[H]([C])$1.0*[H]([N])$2.0*[N]([C]=[C][C@])$-2.0*[N]([C][C][C@])$-1.0*[N]([H][H][H][C])$1.0*[N]([H][H][H][H])$0.0	4.3.1.22-RXN
RMS-H1.1225	1.0*[C]([C][C]=[O])$-1.0*[C]([H][C][C][N])$-1.0*[C]([H][H][C][N])$1.0*[C]([H][H][H][C])$-1.0*[H]$3.0*[H]([N])$-2.0*[H]([O])$-1.0*[N]([H][H][C])$-1.0*[N]([H][H][H][C])$2.0*[N]([H][H][H][H])$1.0*[O](=[C])$-1.0*[O]([H][H])$0.0	4.3.1.15-RXN
RMS-H1.1226	-1.0*[C]([R#][H]=[N])$1.0*[C]([R#]t[N])$-1.0*[H]([C])$1.0*[H]([O])$-1.0*[N](=[C][O])$1.0*[N](t[C])$1.0*[O]([H][H])$-1.0*[O]([H][N])$0.0	4.99.1.5-RXN
RMS-H1.1227	-1.0*[C]([C]=[C][Cl])$1.0*[C]([C][C]=[O])$1.0*[C]([H][C]=[C])$-1.0*[C]([H][C][C][N])$1.0*[Cl]$-1.0*[Cl]([C])$1.0*[H]$1.0*[H]([N])$-2.0*[H]([O])$-1.0*[N]([H][H][H][C])$1.0*[N]([H][H][H][H])$1.0*[O](=[C])$-1.0*[O]([H][H])$0.0	4.5.1.4-RXN
RMS-H1.1228	-1.0*[C]([C][N]=[O])$1.0*[C]([C][O]=[O])$1.0*[H]$2.0*[H]([N])$-3.0*[H]([O])$-1.0*[N]([H][C][C])$1.0*[N]([H][H][H][C])$1.0*[O]([C])$-2.0*[O]([H][H])$1.0*[O]([H][P])$1.0*[O]([P])$-1.0*[O]([P][P])$0.0	5-OXOPROLINASE-ATP-HYDROLYSING-RXN
RMS-H1.1229	1.0*[C]([H][N]=[N])$-1.0*[C]([H][N]=[O])$-1.0*[H]([N])$1.0*[H]([O])$1.0*[N]([C][C]=[C])$-1.0*[N]([H][C][C])$-1.0*[O](=[C])$1.0*[O]([H][P])$1.0*[O]([P])$-1.0*[O]([P][P])$0.0	5-FORMYL-THF-CYCLO-LIGASE-RXN
RMS-H1.123	1.0*[H]$-1.0*[H]([N])$1.0*[N]([C][C][P])$-1.0*[N]([H][C][C])$1.0*[O]([P])$-1.0*[O]([P][P])$1.0*[P]([N][O][O]=[O])$-1.0*[P]([O][O][O]=[O])$0.0	2.7.13.1-RXN,2.7.13.2-RXN,2.7.13.3-RXN
RMS-H1.1230	1.0*[C@@]([H][C][C@][O])$1.0*[C@]([H][C@][C@@][O])$-1.0*[C@]([H][C@][C@][O])$-1.0*[C@]([H][C][C@][O])$1.0*[C]([C][C][C][N])$-1.0*[C]([H][C][C][N])$1.0*[C]([H][H][C@@][S])$-1.0*[C]([H][H][C@][S])$1.0*[C]([H][H][C][C])$-1.0*[C]([H][H][C][S])$1.0*[H]$1.0*[H]([C@@])$-1.0*[H]([C@])$-1.0*[H]([C])$1.0*[O]([C@][C@@])$-1.0*[O]([C@][C@])$1.0*[S]([C][C])$-1.0*[S]([C][C][C])$0.0	4.4.1.14-RXN
RMS-H1.1231	-2.0*[H]$2.0*[H]([N])$1.0*[N]([C][C]=[C])$-1.0*[N]([H]=[C])$-1.0*[N]([H][C][C])$1.0*[N]([H][H][H][H])$0.0	4.3.1.4-RXN
RMS-H1.1232	1.0*[C]([C][C]=[O])$-1.0*[C]([H][C][C][N])$-1.0*[C]([H][H][C][S])$1.0*[C]([H][H][H][C])$1.0*[H]([N])$-1.0*[H]([O])$-1.0*[N]([H][H][H][C])$1.0*[N]([H][H][H][H])$1.0*[O](=[C])$-1.0*[O](=[S])$-1.0*[O]([H][H])$1.0*[O]([H][S])$-1.0*[S]([C][O]=[O]=[O])$1.0*[S]([O][O]=[O])$0.0	4.4.1.25-RXN
RMS-H1.1233	-1.0*[C]([C]=[C][O])$1.0*[C]([H][C][C][O])$-1.0*[C]([H][H]=[C])$1.0*[C]([H][H][C][S])$-1.0*[H]$1.0*[H]([C])$1.0*[O](=[S])$-1.0*[O]([S])$1.0*[S]([C][O]=[O]=[O])$-1.0*[S]([O][O]=[O])$0.0	4.4.1.19-RXN
RMS-H1.1234	1.0*[C]([H][C]=[O])$-1.0*[C]([H][C][O][O])$1.0*[O](=[C])$-1.0*[O]([C][C])$-1.0*[O]([C][P])$1.0*[O]([H][C])$-1.0*[O]([H][H])$1.0*[O]([H][P])$0.0	RXN-11716
RMS-H1.1235	-1.0*[C]([C][C]=[O])$1.0*[C]([C][C][O][O])$-1.0*[O](=[C])$2.0*[O]([H][C])$-1.0*[O]([H][H])$0.0, 1.0*[C]([C][C]=[O])$-1.0*[C]([C][C][O][O])$1.0*[O](=[C])$-2.0*[O]([H][C])$1.0*[O]([H][H])$0.0	RXN-10017,RXN-10018,RXN-15625,RXN-15628,RXN-15631,RXN0-6720
RMS-H1.1236	5.0*[C@@]([H][C][C@][O])$5.0*[C@]([H][C@][C@@][O])$-5.0*[C@]([H][C@][C@][O])$-5.0*[C@]([H][C][C@][O])$4.0*[C](=[O]=[O])$2.0*[C]([C]=[C][O])$-5.0*[C]([C]=[O][S])$2.0*[C]([C][C]=[C])$-3.0*[C]([C][O]=[O])$-1.0*[C]([H]=[C][N])$3.0*[C]([H][C]=[C])$1.0*[C]([H][C]=[N])$1.0*[C]([H][C][C][O])$5.0*[C]([H][H][C@@][O])$-5.0*[C]([H][H][C@][O])$-4.0*[C]([H][H][C][C])$-5.0*[H]$5.0*[H]([C@@])$-5.0*[H]([C@])$-4.0…	RXN-7405
RMS-H1.1237	-2.0*[C]([H][C]=[C])$2.0*[C]([H][C][C][C])$1.0*[C]([H][H][C][C])$-1.0*[C]([H][H][H][S])$1.0*[H]$-1.0*[H]([C])$1.0*[S]([C][C])$-1.0*[S]([C][C][C])$0.0	RXN-7421
RMS-H1.1238	4.0*[H]$-4.0*[H]([N])$2.0*[N]([H][C][N])$-2.0*[N]([H][H][H][C])$0.0	RXN-7443
RMS-H1.1239	-1.0*[C]([C]=[C][O])$1.0*[C]([C][C]=[O])$1.0*[C]([H]=[C][N])$-1.0*[C]([H][C]=[N])$1.0*[C]([H][H][C][N])$-1.0*[C]([H][H][C][O])$2.0*[H]$-2.0*[H]([O])$-1.0*[N]([C]=[C])$1.0*[N]([C][C][C])$1.0*[O](=[C])$2.0*[O]([C])$-1.0*[O]([C][C])$-2.0*[O]([H][C])$0.0	RXN-7461
RMS-H1.124	-1.0*[H]$1.0*[H]([O])$1.0*[O]([C][P])$-1.0*[O]([H][C])$2.0*[O]([H][P])$-1.0*[O]([P])$-1.0*[O]([P][P])$0.0	2.7.11.18-RXN
RMS-H1.1240	3.0*[C]([C][O]=[O])$-6.0*[C]([H][H][C][C])$3.0*[C]([H][H][H][C])$3.0*[H]$-3.0*[H]([C])$3.0*[O](=[C])$-6.0*[O](=[O])$3.0*[O]([C])$0.0	RXN-744
RMS-H1.1241	1.0*[C]([H][C]=[N])$-1.0*[C]([H][H][C][N])$2.0*[H]$-1.0*[H]([C])$-1.0*[H]([N])$1.0*[N](=[C][N])$-1.0*[N]([H][C][N])$0.0	RXN-7442
RMS-H1.1242	-1.0*[C]([N][N]=[N])$1.0*[C]([N][N]=[O])$2.0*[H]([N])$-2.0*[H]([O])$-1.0*[N]([H][C][C])$-1.0*[N]([H][H]=[C])$1.0*[N]([H][H][C])$1.0*[N]([H][H][H][C])$1.0*[O](=[C])$-1.0*[O]([H][H])$0.0	3.5.3.22-RXN,AGMATIN-RXN,AMIDINOASPARTASE-RXN,ARGINASE-RXN,D-ARGINASE-RXN,DIGUANIDINOBUTANASE-RXN,GUANIDINOACETASE-RXN,GUANIDINOBUTYRASE-RXN,GUANIDINOPROPIONASE-RXN,METHYLGUANIDINASE-RXN,RXN-12515,RXN-14457,RXN-7565
RMS-H1.1243	1.0*[C]([C][N]=[O])$-1.0*[C]([C]t[N])$2.0*[H]([N])$-2.0*[H]([O])$1.0*[N]([H][H][C])$-1.0*[N](t[C])$1.0*[O](=[C])$-1.0*[O]([H][H])$0.0	R310-RXN,R313-RXN,RXN-14725,RXN-14726,RXN-7567
RMS-H1.1244	1.0*[C]([C]=[C][O])$-1.0*[C]([H]=[C][N])$1.0*[C]([H][C]=[N])$-1.0*[C]([H][H][C][C])$-2.0*[H]([C])$2.0*[H]([O])$1.0*[N]([C]=[C][C@])$-1.0*[N]([C][C][C@])$-2.0*[O](=[O])$1.0*[O]([C])$1.0*[O]([C][C])$-2.0*[O]([H][C])$2.0*[O]([H][H])$0.0	RXN-7483,RXN-7484
RMS-H1.1245	1.0*[C]([H][H][C][N])$-1.0*[C]([H][H][C][O])$1.0*[H]$-1.0*[H]([N])$1.0*[N]([C][C][C])$-1.0*[N]([H][C][C])$1.0*[O]([C])$-1.0*[O]([C][C])$0.0	BETA-9-CYTOKININ-ALANINE-SYNTHASE-RXN,RXN-7541,RXN-7543
RMS-H1.1246	1.0*[C]([H][N]=[N])$-1.0*[C]([H][N]=[O])$-2.0*[H]([N])$2.0*[H]([O])$1.0*[N]([C]=[C])$1.0*[N]([C][C][C@@])$-1.0*[N]([H][C][C@@])$-1.0*[N]([H][C][C])$-1.0*[O](=[C])$1.0*[O]([H][H])$0.0	PURINE-IMIDAZOLE-RING-CYCLASE-RXN
RMS-H1.1247	6.0*[C]([C][N]=[O])$-6.0*[C]([C][O]=[O])$3.0*[H]$-12.0*[H]([N])$9.0*[H]([O])$6.0*[N]([H][C][C])$-6.0*[N]([H][H][H][C])$-9.0*[O]([C])$3.0*[O]([C][C])$-3.0*[O]([H][C])$3.0*[O]([H][H])$6.0*[O]([H][P])$6.0*[O]([P])$-6.0*[O]([P][P])$0.0	RXN-9374
RMS-H1.1248	-1.0*[C@@]([H][C][C@][O])$-1.0*[C@]([H][C@][C@@][O])$1.0*[C@]([H][C@][C@][O])$1.0*[C@]([H][C][C@][O])$1.0*[C]([C]=[O][S])$-1.0*[C]([C][C]=[O])$-1.0*[C]([H][H][C@@][O])$1.0*[C]([H][H][C@][O])$-1.0*[C]([H][H][C][C])$1.0*[C]([H][H][H][C])$-1.0*[H]([C@@])$1.0*[H]([C@])$1.0*[H]([C])$-1.0*[H]([S])$-1.0*[O]([C@][C@@])$1.0*[O]([C@][C@])$1.0*[S]([C][C])$-1.0*[S]([H][C])$0.0, 1.0*[C@@]([H][C][C@][O])$1.0*[…	2.3.1.155-RXN,ACETYL-COA-ACETYLTRANSFER-RXN,AKPTHIOL-RXN,RXN-10086,RXN-10699,RXN-10700,RXN-10701,RXN-11246,RXN-11917,RXN-11921,RXN-12561,RXN-12710,RXN-13617,RXN-14274,RXN-14774,RXN-14788,RXN-14793,RXN-14799,RXN-14803,RXN-2006,RXN-3641,RXN-8032,RXN-9196,RXN-9835,RXN0-6512
RMS-H1.1249	-1.0*[O]([C])$1.0*[O]([C][C])$-1.0*[O]([H][C])$1.0*[O]([H][P])$1.0*[O]([P])$-1.0*[O]([P][P])$0.0	RXN-11298,RXN-11607,RXN-11609
RMS-H1.125	-1.0*[C]([H][C]=[O])$1.0*[C]([H][C][O][O])$-1.0*[H]$1.0*[H]([O])$-1.0*[O](=[C])$1.0*[O]([C][C])$1.0*[O]([H][P])$-1.0*[O]([P])$0.0	2.7.7.35-RXN
RMS-H1.1250	3.0*[C]([H][H][H][O])$-3.0*[C]([H][H][H][S])$3.0*[H]$-3.0*[H]([O])$3.0*[O]([C][C])$-3.0*[O]([H][C])$3.0*[S]([C][C])$-3.0*[S]([C][C][C])$0.0	RXN-11261,RXN-11585
RMS-H1.1251	2.0*[H]$-2.0*[H]([O])$1.0*[O]([C])$-1.0*[O]([C][S])$-1.0*[O]([H][H])$1.0*[O]([S])$0.0	3.1.6.18-RXN,RXN-11569
RMS-H1.1252	-1.0*[O]([C])$1.0*[O]([C][S])$1.0*[O]([P])$-1.0*[O]([P][S])$0.0	2.8.2.28-RXN,RXN-10130,RXN-11560,RXN-11561
RMS-H1.1253	-1.0*[C]([H][H][H][N])$1.0*[C]([H][H][H][O])$1.0*[C]([N]=[N][O])$-1.0*[C]([N][N]=[O])$1.0*[N]([C]=[C])$-1.0*[N]([C][C][C])$-1.0*[O](=[C])$1.0*[O]([C][C])$0.0	RXN-11550
RMS-H1.1254	1.0*[C]([C][C]=[O])$1.0*[C]([H]=[C][N])$-1.0*[C]([H][C]=[C])$-1.0*[C]([H][C]=[N])$-1.0*[H]$-1.0*[H]([C])$2.0*[H]([O])$-1.0*[N]([C]=[C][C@])$1.0*[N]([C][C][C@])$1.0*[O](=[C])$-2.0*[O](=[O])$1.0*[O]([H][H])$0.0	RXN-11536
RMS-H1.1255	1.0*[C]([C][C]=[O])$-1.0*[C]([H]=[C][N])$1.0*[C]([H][C]=[C])$1.0*[C]([H][C]=[N])$-2.0*[C]([H][H][C][C])$1.0*[H]$-3.0*[H]([C])$2.0*[H]([O])$1.0*[N]([C]=[C][C@])$-1.0*[N]([C][C][C@])$1.0*[O](=[C])$-2.0*[O](=[O])$1.0*[O]([H][H])$0.0	RXN-11535
RMS-H1.1256	1.0*[C]([H][C]=[S])$-1.0*[C]([H][H][C][S])$2.0*[H]$-1.0*[H]([C])$-1.0*[H]([O])$-1.0*[O]([H][S])$1.0*[O]([S])$1.0*[S](=[C][O])$-1.0*[S]([C][O])$0.0	RXN-11526
RMS-H1.1257	3.0*[C](=[C][N][N])$3.0*[C]([C]=[C][N])$-3.0*[C]([C][C]=[N])$-3.0*[C]([C][N]=[N])$6.0*[C]([H][C]=[C])$-6.0*[C]([H][H][C][C])$-3.0*[H]$-6.0*[H]([C])$9.0*[H]([N])$-6.0*[N]([C]=[C])$-3.0*[N]([C][C])$9.0*[N]([H][C][C])$0.0	RXN-15614
RMS-H1.1258	-2.0*[C]([C][C]=[O])$-1.0*[C]([H]=[C][N])$1.0*[C]([H][C]=[C])$1.0*[C]([H][C]=[N])$2.0*[C]([H][C][C][O])$-1.0*[C]([H][H][C][C])$-1.0*[H]$1.0*[H]([C])$1.0*[N]([C]=[C][C@])$-1.0*[N]([C][C][C@])$-2.0*[O](=[C])$2.0*[O]([C])$0.0	RXN-15611
RMS-H1.1259	3.0*[C](=[C][N][N])$-3.0*[C]([C][N]=[N])$-3.0*[C]([H][C]=[C])$3.0*[C]([H][H][C][C])$2.0*[H]$3.0*[H]([C])$3.0*[H]([N])$-6.0*[H]([O])$-2.0*[H]([S])$-3.0*[N]([C]=[C])$3.0*[N]([H][C][C])$1.0*[O](=[S])$-3.0*[O]([H][H])$2.0*[O]([S])$-1.0*[S]([H][H])$1.0*[S]([O][O]=[O])$0.0	RXN-15618
RMS-H1.126	-1.0*[C]([C]=[C][O])$1.0*[C]([C][C]=[O])$-1.0*[C]([H][H]=[C])$1.0*[C]([H][H][H][C])$1.0*[H]([C])$-1.0*[H]([N])$1.0*[N]([C][C][P])$-1.0*[N]([H][C][C])$1.0*[O](=[C])$-1.0*[O]([C][P])$1.0*[P]([N][O][O]=[O])$-1.0*[P]([O][O][O]=[O])$0.0	2.7.3.9-RXN
RMS-H1.1260	1.0*[C](=[C][N][N])$1.0*[C](=[O]=[O])$-1.0*[C]([C][N]=[N])$-1.0*[C]([H][C]=[C])$1.0*[C]([H][H][C][C])$-1.0*[C]([H][O]=[O])$-1.0*[H]$1.0*[H]([N])$-1.0*[N]([C]=[C])$1.0*[N]([H][C][C])$1.0*[O](=[C])$-1.0*[O]([C])$0.0	RXN-15617
RMS-H1.1261	1.0*[C]([C]=[C][N])$-1.0*[C]([C][C]=[C])$1.0*[C]([C][C][C][C])$-1.0*[C]([H]=[C][N])$1.0*[C]([H][H]=[C])$-1.0*[C]([H][H][C][O])$-1.0*[H]([C])$1.0*[H]([O])$-1.0*[O]([C][P])$1.0*[O]([H][P])$0.0	RXN-11367,RXN-14419,RXN-15609,RXN-15621
RMS-H1.1262	-1.0*[C]([C][N]=[O])$1.0*[C]([C][N]=[S])$1.0*[H]$1.0*[H]([O])$-2.0*[H]([S])$-1.0*[O](=[C])$1.0*[O]([H][P])$1.0*[O]([P])$-1.0*[O]([P][P])$1.0*[S](=[C])$-1.0*[S]([H][H])$0.0	RXN-15620
RMS-H1.1263	-1.0*[C]([C]=[C][O])$1.0*[C]([C][C]=[C])$2.0*[C]([C][C]=[O])$-2.0*[C]([H][C][C][O])$1.0*[C]([H][H][C][C])$-1.0*[C]([H][H][C][O])$-2.0*[H]([C])$2.0*[H]([O])$2.0*[O](=[C])$-2.0*[O]([C])$-1.0*[O]([C][P])$-1.0*[O]([H][C])$1.0*[O]([H][H])$1.0*[O]([H][P])$0.0	RXN-15622
RMS-H1.1264	1.0*[C]([C]=[C][O])$-1.0*[C]([C][C]=[C])$-1.0*[C]([C][C]=[O])$1.0*[C]([C][O]=[O])$-1.0*[C]([H]=[C][N])$1.0*[C]([H][C]=[C])$1.0*[C]([H][C]=[N])$-1.0*[C]([H][H][C][C])$-1.0*[H]$-1.0*[H]([C])$2.0*[H]([O])$1.0*[N]([C]=[C][C@])$-1.0*[N]([C][C][C@])$-2.0*[O](=[O])$1.0*[O]([C][C])$1.0*[O]([H][H])$0.0	RXN-13382,RXN-15637
RMS-H1.1265	1.0*[C]([C][C][C][C])$-1.0*[C]([H][C][C][C])$1.0*[C]([H][H][C][O])$-1.0*[C]([H][H][N][N])$-1.0*[H]([C])$2.0*[H]([N])$-1.0*[H]([O])$-2.0*[N]([C][C][C])$2.0*[N]([H][C][C])$1.0*[O]([H][C])$-1.0*[O]([H][H])$0.0	3-CH3-2-OXOBUTANOATE-OH-CH3-XFER-RXN,RXN-15635
RMS-H1.1266	1.0*[C]([H][C]=[O])$-1.0*[C]([H][H][C][S])$-1.0*[H]([C])$1.0*[H]([S])$1.0*[O](=[C])$-2.0*[O](=[O])$-1.0*[O]([H][H])$2.0*[O]([H][O])$-1.0*[S]([C][C])$1.0*[S]([H][C])$0.0	1.8.3.5-RXN,RXN-11623
RMS-H1.1267	-1.0*[C]([C][C]=[O])$1.0*[C]([C][C][N][O])$1.0*[C]([C][N]=[O])$-1.0*[C]([C][O]=[O])$1.0*[H]$-3.0*[H]([N])$2.0*[H]([O])$1.0*[N]([C][C][C])$-1.0*[N]([H][H][H][C])$-1.0*[O](=[C])$-1.0*[O]([C])$1.0*[O]([H][C])$1.0*[O]([H][P])$1.0*[O]([P])$-1.0*[O]([P][P])$0.0	RXN-11611,RXN-11612,RXN-11613,RXN-11614
RMS-H1.1268	2.0*[C@@]([H][C][C@][O])$2.0*[C@]([H][C@][C@@][O])$-2.0*[C@]([H][C@][C@][O])$-2.0*[C@]([H][C][C@][O])$1.0*[C](=[O]=[O])$-1.0*[C]([C]=[O][S])$-1.0*[C]([C][O]=[O])$-2.0*[C]([H]=[C][N])$2.0*[C]([H][C]=[C])$2.0*[C]([H][C]=[N])$2.0*[C]([H][H][C@@][O])$-2.0*[C]([H][H][C@][O])$-1.0*[C]([H][H][C][C])$-3.0*[H]$2.0*[H]([C@@])$-2.0*[H]([C@])$2.0*[H]([O])$1.0*[H]([S])$2.0*[N]([C]=[C][C@])$-2.0*[N]([C][C][C@]…	RXN-11676
RMS-H1.1269	2.0*[C@@]([H][C@][C@@][O])$1.0*[C@]([H][C@@][N][O])$-2.0*[C@]([H][C@][C@][O])$-1.0*[C@]([H][C@][N][O])$1.0*[C@]([H][C][C@@][O])$-1.0*[C@]([H][C][C@][O])$2.0*[C]([H][C]=[C])$-1.0*[C]([H][C][C][O])$-1.0*[C]([H][H][C][C])$2.0*[H]([C@@])$-2.0*[H]([C@])$-1.0*[H]([C])$1.0*[H]([O])$1.0*[O]([C@@][P])$-1.0*[O]([C@][P])$1.0*[O]([H][C@@])$-1.0*[O]([H][C@])$-1.0*[O]([H][C])$1.0*[O]([H][H])$0.0	3-HYDROXBUTYRYL-COA-DEHYDRATASE-RXN,RXN-11667
RMS-H1.127	-1.0*[C]([H][C]=[O])$1.0*[C]([H][H][C][N])$1.0*[C]([R#][C]=[O])$-1.0*[C]([R#][H][C][N])$0.0	2.6.1.60-RXN
RMS-H1.1270	1.0*[C]([C]=[N][S])$-1.0*[C]([C]t[N])$-1.0*[C]([H]=[C][N])$1.0*[C]([H][C]=[C])$1.0*[C]([H][C]=[N])$-1.0*[C]([H][C][C][S])$-1.0*[C]([H][H][C][C])$1.0*[C]([H]t[N])$4.0*[H]$-1.0*[H]([C])$-3.0*[H]([N])$1.0*[N]([C]=[C])$1.0*[N]([C]=[C][C@])$-1.0*[N]([C][C][C@])$-1.0*[N]([H][H][H][C])$0.0	RXN-11666
RMS-H1.1271	1.0*[C]([H][C][C][S])$-1.0*[C]([H][H][C][C])$2.0*[H]$-1.0*[H]([C])$-1.0*[H]([S])$1.0*[S]([C][C])$-1.0*[S]([H][C])$0.0	RXN-11663
RMS-H1.1272	1.0*[C]([C][C]=[C])$-1.0*[C]([H][C]=[C])$1.0*[C]([H][C][C][C])$-1.0*[C]([H][H][C][C])$-2.0*[H]$-2.0*[H]([C])$4.0*[H]([O])$-2.0*[O](=[O])$2.0*[O]([H][H])$0.0	RXN-11661
RMS-H1.1273	2.0*[C]([H][C][C][O])$-2.0*[C]([H][H][C][C])$2.0*[H]$-2.0*[H]([C])$-2.0*[O](=[O])$2.0*[O]([C][O])$0.0	RXN-11657
RMS-H1.1274	1.0*[C]([C]=[C][O])$1.0*[C]([C][C]=[C])$-1.0*[C]([C][C]=[O])$-1.0*[C]([H][C][C][C])$-1.0*[H]([C])$1.0*[H]([O])$-1.0*[O](=[C])$1.0*[O]([C][C])$-1.0*[O]([H][C])$1.0*[O]([H][H])$0.0	RXN-11642
RMS-H1.1275	4.0*[C]([H][H][H][N])$-4.0*[C]([H][H][H][S])$4.0*[H]$-4.0*[H]([N])$2.0*[N]([C][C][C])$-2.0*[N]([H][H][C])$4.0*[S]([C][C])$-4.0*[S]([C][C][C])$0.0	RXN-11633,RXN-11634
RMS-H1.1276	1.0*[C]([H][C][C][O])$-1.0*[C]([H][H]=[O])$-1.0*[H]([C])$1.0*[H]([O])$-1.0*[O](=[C])$1.0*[O]([H][C])$0.0, -1.0*[C]([H][C][C][O])$1.0*[C]([H][H]=[O])$1.0*[H]([C])$-1.0*[H]([O])$1.0*[O](=[C])$-1.0*[O]([H][C])$0.0	KETOTETROSE-PHOSPHATE-ALDOLASE-RXN,R10-RXN
RMS-H1.1277	1.0*[C]([C][N]=[O])$-1.0*[C]([C][O]=[O])$2.0*[H]$-2.0*[H]([N])$1.0*[N]([H][C][C])$-1.0*[N]([H][H][H][C])$-1.0*[O]([C])$-1.0*[O]([H][H])$2.0*[O]([H][P])$2.0*[O]([P])$-2.0*[O]([P][P])$0.0	RXN-13054,RXN-13056
RMS-H1.1278	-3.0*[C@@]([H][C][C@][O])$-3.0*[C@]([H][C@][C@@][O])$5.0*[C@]([H][C@][C@][O])$1.0*[C@]([H][C@][N][O])$4.0*[C@]([H][C][C@][O])$3.0*[C]([C]=[O][S])$-1.0*[C]([C][C]=[C])$-1.0*[C]([C][C][C][C])$-1.0*[C]([C][O]=[O])$-3.0*[C]([H][C]=[C])$1.0*[C]([H][C][C][C])$-3.0*[C]([H][C][C][O])$-1.0*[C]([H][C][N][O])$-3.0*[C]([H][H][C@@][O])$4.0*[C]([H][H][C@][O])$-1.0*[C]([H][H][C][O])$2.0*[C]([H][H][H][C])$1.0*[H…	RXN-13045
RMS-H1.1279	-2.0*[C]([C]=[C][O])$2.0*[C]([C][C]=[O])$2.0*[O](=[C])$-1.0*[O](=[O])$-2.0*[O]([H][C])$1.0*[O]([H][H])$0.0	RXN-13061
RMS-H1.128	-1.0*[C]([C][C]=[O])$1.0*[C]([H][C][C][N])$1.0*[C]([R#][C]=[O])$-1.0*[C]([R#][H][C][N])$0.0	2.6.1.57-RXN
RMS-H1.1280	-1.0*[C]([H]=[C][N])$-1.0*[C]([H][C]=[C])$1.0*[C]([H][C][C][C])$1.0*[C]([H][C][C][N])$1.0*[H]$-1.0*[H]([N])$1.0*[N]([C]=[C])$-1.0*[N]([C][C]=[C])$1.0*[N]([H][C][C][C])$-1.0*[N]([H][H][C][C])$0.0	RXN-13059
RMS-H1.1281	1.0*[C](=[O]=[O])$-1.0*[C]([C][O]=[O])$1.0*[C]([H]=[C][N])$1.0*[C]([H][C]=[C])$-1.0*[C]([H][C]=[N])$-1.0*[C]([H][C][C][C])$-2.0*[H]$2.0*[H]([N])$-1.0*[N]([C]=[C])$1.0*[N]([H][H][C][C])$1.0*[O](=[C])$-1.0*[O]([C])$0.0	RXN-13058
RMS-H1.1282	-1.0*[C]([C]=[C][N])$1.0*[C]([C][C]=[O])$-1.0*[C]([H][C]=[C])$1.0*[C]([H][H][C][C])$-1.0*[H]$1.0*[H]([C])$2.0*[H]([N])$-2.0*[H]([O])$-1.0*[N]([C][C][C])$1.0*[N]([H][H][C][C])$1.0*[O](=[C])$-1.0*[O]([H][H])$0.0	RXN-13077
RMS-H1.1283	-1.0*[C](=[C][N][O])$-1.0*[C]([C]=[C][O])$1.0*[C]([C][C]=[O])$1.0*[C]([C][O]=[O])$-2.0*[C]([H][C]=[C])$2.0*[C]([H][H][C][C])$2.0*[H]([C])$1.0*[H]([N])$-3.0*[H]([O])$-1.0*[N]([H][C][C])$1.0*[N]([H][H][C])$2.0*[O](=[C])$-1.0*[O]([H][C])$-1.0*[O]([H][H])$0.0	RXN-13071
RMS-H1.1284	-1.0*[C]([C]=[N][O])$1.0*[C]([C][N]=[O])$1.0*[H]$1.0*[H]([N])$-2.0*[H]([O])$-1.0*[N]([C]=[C])$1.0*[N]([H][C][C])$1.0*[O](=[C])$1.0*[O]([C])$-2.0*[O]([H][C])$0.0	RXN-13070
RMS-H1.1285	-2.0*[C](=[C][N][O])$2.0*[C]([C]=[N][O])$2.0*[C]([C][C]=[C])$-2.0*[C]([H][C]=[C])$4.0*[H]$-2.0*[H]([C])$-2.0*[H]([N])$2.0*[N]([C]=[C])$-2.0*[N]([H][C][C])$0.0	RXN-13068
RMS-H1.1286	1.0*[C]([C][C]=[O])$-1.0*[C]([H][C][C][O])$3.0*[H]$-1.0*[H]([C])$-2.0*[H]([O])$1.0*[O](=[C])$1.0*[O]([C])$-1.0*[O]([C][C])$-1.0*[O]([H][H])$0.0	RXN-10107
RMS-H1.1287	-1.0*[C]([C]=[C][O])$-1.0*[C]([C][C]=[C])$1.0*[C]([C][C]=[O])$1.0*[C]([H][C][C][C])$1.0*[H]$1.0*[H]([C])$-2.0*[H]([O])$1.0*[O](=[C])$1.0*[O]([C])$-1.0*[O]([C][C])$-1.0*[O]([H][H])$0.0	RXN-10083,RXN-10106
RMS-H1.1288	1.0*[C](=[O]=[O])$2.0*[C]([C]=[C][O])$-1.0*[C]([C][C]=[C])$-1.0*[C]([C][O]=[O])$-1.0*[C]([H]=[C][N])$1.0*[C]([H][C]=[C])$1.0*[C]([H][C]=[N])$-1.0*[C]([H][H][C][C])$-1.0*[C]([X][C]=[C])$-1.0*[H]$-1.0*[H]([C])$2.0*[H]([O])$1.0*[N]([C]=[C][C@])$-1.0*[N]([C][C][C@])$1.0*[O](=[C])$-2.0*[O](=[O])$-1.0*[O]([C])$2.0*[O]([H][C])$1.0*[X]$-1.0*[X]([C])$0.0	RXN-13706
RMS-H1.1289	-1.0*[C]([C]=[C][Cl])$-2.0*[C]([C]=[C][O])$2.0*[C]([C][C]=[O])$1.0*[C]([H][C]=[C])$1.0*[Cl]$-1.0*[Cl]([C])$2.0*[H]$1.0*[H]([C])$-3.0*[H]([O])$2.0*[O](=[C])$1.0*[O]([C])$-3.0*[O]([H][C])$0.0	RXN-10136
RMS-H1.129	1.0*[C]([C][C]=[C])$-1.0*[C]([H][C]=[C])$1.0*[C]([H][H][H][C])$-1.0*[C]([H][H][H][S])$-1.0*[H]([C])$1.0*[H]([N])$-1.0*[N]([C][C][Co])$1.0*[N]([H][C][C][Co])$1.0*[S]([C][C])$-1.0*[S]([C][C][C])$0.0	RXN-8767
RMS-H1.1290	-1.0*[C](=[C][N][N])$-1.0*[C]([C]=[C][Cl])$-1.0*[C]([C]=[C][N])$-1.0*[C]([C]=[C][O])$1.0*[C]([C][C]=[N])$2.0*[C]([C][C]=[O])$1.0*[C]([C][N]=[N])$1.0*[Cl]$-1.0*[Cl]([C])$3.0*[H]$-3.0*[H]([N])$2.0*[N]([C]=[C])$1.0*[N]([C][C])$-3.0*[N]([H][C][C])$2.0*[O](=[C])$-2.0*[O](=[O])$1.0*[O]([C])$-2.0*[O]([H][C])$1.0*[O]([H][H])$0.0	RXN-10135
RMS-H1.1291	-1.0*[C](=[C][N][N])$-1.0*[C]([C]=[C][Cl])$-1.0*[C]([C]=[C][N])$-1.0*[C]([C]=[C][O])$1.0*[C]([C][C]=[N])$2.0*[C]([C][C]=[O])$1.0*[C]([C][N]=[N])$1.0*[Cl]$-1.0*[Cl]([C])$1.0*[H]$-3.0*[H]([N])$2.0*[H]([O])$2.0*[N]([C]=[C])$1.0*[N]([C][C])$-3.0*[N]([H][C][C])$2.0*[O](=[C])$-2.0*[O](=[O])$-1.0*[O]([C])$1.0*[O]([H][H])$0.0	RXN-10134
RMS-H1.1292	-1.0*[C]([H]=[C][N])$1.0*[C]([H][C]=[C])$1.0*[C]([H][C]=[N])$1.0*[C]([H][C]=[O])$-1.0*[C]([H][H][C][C])$-1.0*[C]([H][H][C][O])$-2.0*[H]([C])$2.0*[H]([O])$1.0*[N]([C]=[C][C@])$-1.0*[N]([C][C][C@])$1.0*[O](=[C])$-2.0*[O](=[O])$1.0*[O]([C])$-1.0*[O]([C][C])$1.0*[O]([H][H])$0.0	RXN-10133
RMS-H1.1293	-1.0*[C]([C]=[C][O])$-1.0*[C]([H][C]=[C])$1.0*[C]([H][C][C][F])$1.0*[C]([H][C][C][O])$-1.0*[F]$1.0*[F]([C])$-1.0*[H]$1.0*[H]([C])$0.0	RXN-10124
RMS-H1.1294	-1.0*[C]([C]=[C][F])$1.0*[C]([C][C][O][F])$-1.0*[C]([H][C]=[C])$1.0*[C]([H][H][C][C])$-1.0*[H]$1.0*[H]([C])$-1.0*[O]([C])$1.0*[O]([C][C])$0.0	RXN-10123
RMS-H1.1295	-1.0*[C]([C]=[C][F])$-1.0*[C]([H][C]=[C])$1.0*[C]([H][C][C][F])$1.0*[C]([H][C][C][O])$-1.0*[H]$1.0*[H]([C])$-1.0*[O]([C])$1.0*[O]([C][C])$0.0	RXN-10122
RMS-H1.1296	-1.0*[C]([C]=[C][Cl])$-1.0*[C]([C][C]=[C])$1.0*[C]([C][C][C][O])$1.0*[C]([H][C][C][Cl])$-1.0*[H]$1.0*[H]([C])$-1.0*[O]([C])$1.0*[O]([C][C])$0.0	RXN-10109
RMS-H1.1297	-1.0*[C]([C]=[C][O])$-1.0*[C]([C]=[C][S])$2.0*[C]([C][O]=[O])$2.0*[H]$-2.0*[H]([O])$2.0*[O](=[C])$-2.0*[O](=[O])$-1.0*[O](=[S])$2.0*[O]([C])$-1.0*[O]([H][C])$-1.0*[O]([H][H])$1.0*[O]([H][S])$-1.0*[S]([C][O]=[O]=[O])$1.0*[S]([O][O]=[O])$0.0	RXN-13704
RMS-H1.1298	2.0*[C]([C]=[C][O])$-2.0*[C]([H][C][C][O])$1.0*[H]$-2.0*[H]([C])$1.0*[H]([O])$-2.0*[O](=[O])$1.0*[O]([C])$-1.0*[O]([H][C])$2.0*[O]([H][O])$0.0	1.3.3.12-RXN,RXN-13689
RMS-H1.1299	1.0*[C@@]([H][C@@][C@@][O])$2.0*[C@@]([H][C@][C@@][O])$1.0*[C@]([H][C@@][N][O])$1.0*[C@]([H][C][C@@][O])$-4.0*[C]([H][C][C][O])$-1.0*[C]([H][C][O][O])$1.0*[C]([H][H][C@][O])$-1.0*[C]([H][H][C][O])$3.0*[H]([C@@])$2.0*[H]([C@])$-5.0*[H]([C])$-1.0*[H]([N])$1.0*[H]([O])$1.0*[N]([C][C][C@])$-1.0*[N]([H][C][C])$1.0*[O]([C@][C@])$-1.0*[O]([C][C])$3.0*[O]([H][C@@])$-4.0*[O]([H][C])$1.0*[O]([H][H])$0.0	RXN-10846
RMS-H1.13	1.0*[C@@]([H][C][C@][O])$1.0*[C@]([H][C@][C@@][O])$-1.0*[C@]([H][C@][C@][O])$-1.0*[C@]([H][C][C@][O])$-1.0*[C]([C]=[O][S])$1.0*[C]([C][N]=[O])$1.0*[C]([H][H][C@@][O])$-1.0*[C]([H][H][C@][O])$1.0*[H]$1.0*[H]([C@@])$-1.0*[H]([C@])$-1.0*[H]([N])$-1.0*[H]([O])$1.0*[H]([S])$1.0*[N]([H][C][C])$-1.0*[N]([H][H][C])$1.0*[O]([C@][C@@])$-1.0*[O]([C@][C@])$1.0*[O]([C])$-1.0*[O]([H][C])$-1.0*[S]([C][C])$1.0*[…	RXN-13871
RMS-H1.130	-1.0*[C]([C][C]=[O])$1.0*[C]([H][C]=[N])$1.0*[C]([H][C][C][N])$-1.0*[C]([H][H][C][N])$-2.0*[H]([N])$2.0*[H]([O])$1.0*[N]([H][C]=[C])$-1.0*[N]([H][H][H][C])$-1.0*[O](=[C])$1.0*[O]([H][H])$0.0	2.6.1.82-RXN
RMS-H1.1300	-1.0*[C](=[C][N][N])$-1.0*[C]([C]=[C][N])$1.0*[C]([C][C]=[N])$1.0*[C]([C][N]=[N])$1.0*[H]$-4.0*[H]([N])$3.0*[H]([O])$2.0*[N]([C]=[C])$-2.0*[N]([H][C][C])$1.0*[N]([H][C][O])$-1.0*[N]([H][H][H][C])$-2.0*[O](=[O])$1.0*[O]([H][H])$1.0*[O]([H][N])$0.0	RXN-13669
RMS-H1.1301	1.0*[C@@]([H][C][C@][O])$1.0*[C@]([H][C@][C@@][O])$-1.0*[C@]([H][C@][C@][O])$-1.0*[C@]([H][C][C@][O])$1.0*[C](=[O]=[O])$2.0*[C]([C]=[C][O])$-1.0*[C]([C]=[O][S])$1.0*[C]([C][C]=[C])$-3.0*[C]([C][C]=[O])$3.0*[C]([H][C]=[C])$1.0*[C]([H][H][C@@][O])$-1.0*[C]([H][H][C@][O])$-3.0*[C]([H][H][C][C])$1.0*[H]([C@@])$-1.0*[H]([C@])$-3.0*[H]([C])$2.0*[H]([O])$1.0*[H]([S])$-2.0*[O](=[C])$1.0*[O]([C@][C@@])$-1…	RXN-13666
RMS-H1.1302	1.0*[C@@]([H][C][C@][O])$1.0*[C@]([H][C@][C@@][O])$1.0*[C@]([H][C@][C@][O])$1.0*[C@]([H][C@][N][O])$-3.0*[C]([H][C][C][O])$-1.0*[C]([H][C][N][O])$1.0*[C]([H][H][C@@][O])$-1.0*[C]([H][H][C][O])$1.0*[H]([C@@])$3.0*[H]([C@])$-4.0*[H]([C])$1.0*[N]([C][C][C@])$-1.0*[N]([C][C][C])$1.0*[O]([C@][C@@])$-1.0*[O]([C])$-1.0*[O]([C][P])$2.0*[O]([H][C@])$-2.0*[O]([H][C])$1.0*[O]([P])$0.0	RXN-13905,RXN-14009,RXN-8449,RXN1F-443,RXN1F-475,RXNQT-4161
RMS-H1.1303	-1.0*[C](=[C][N][N])$-1.0*[C]([C]=[C][N])$1.0*[C]([C]=[C][O])$1.0*[C]([C][C]=[N])$1.0*[C]([C][N]=[N])$-1.0*[C]([H][C]=[C])$-1.0*[H]([C])$-2.0*[H]([N])$3.0*[H]([O])$2.0*[N]([C]=[C])$-2.0*[N]([H][C][C])$-2.0*[O](=[O])$1.0*[O]([H][C])$1.0*[O]([H][H])$0.0	RXN-14206
RMS-H1.1304	1.0*[C]([C][C]=[N])$1.0*[C]([H]=[C][N])$-1.0*[C]([H][C]=[C])$-1.0*[C]([H][C]=[N])$-1.0*[C]([H][C][C][N])$1.0*[C]([H][H][C][C])$2.0*[H]$-2.0*[H]([N])$1.0*[N]([C]=[C])$-1.0*[N]([C]=[C][C@])$1.0*[N]([C][C][C@])$-1.0*[N]([H][H][C][C])$0.0	RXN-14210
RMS-H1.1305	2.0*[H]$-2.0*[H]([O])$-2.0*[O]([H][H])$2.0*[O]([H][P])$2.0*[O]([P])$-2.0*[O]([P][P])$0.0	APYRASE-RXN,R341-RXN,RXN-12199,RXN-14024,RXN-14195,RXN-14198,RXN-14199,RXN-14200,RXN-14201,RXN-14205,RXN-14208
RMS-H1.1306	1.0*[C](=[O]=[O])$1.0*[C]([C][C]=[O])$-1.0*[C]([C][O]=[O])$-1.0*[C]([H][C][C][C])$-1.0*[C]([H][C][C][O])$1.0*[C]([H][H][C][C])$1.0*[H]$-1.0*[H]([O])$2.0*[O](=[C])$-1.0*[O]([C])$-1.0*[O]([H][C])$0.0	RXN-10831,RXN-15076,RXN-2204,RXNQT-4165,RXNQT-4168,RXNQT-4171,RXNQT-4174,RXNQT-4178
RMS-H1.1307	-1.0*[C@@]([H][C][N][O])$1.0*[C@]([H][C][N][O])$-1.0*[C]([H][H][C][C@@])$1.0*[C]([H][H][C][C@])$1.0*[H]$-1.0*[H]([C@@])$1.0*[H]([C@])$-1.0*[H]([O])$-1.0*[N]([C][C][C@@])$1.0*[N]([C][C][C@])$-1.0*[O]([C][C@@])$1.0*[O]([C][C@])$-1.0*[O]([H][H])$1.0*[O]([H][P])$1.0*[O]([P])$-1.0*[O]([P][P])$0.0	RXN-14216
RMS-H1.1308	1.0*[C]([H][H][C][N])$-1.0*[C]([H][H][C][O])$-1.0*[H]([N])$1.0*[H]([O])$1.0*[N]([H][C][C])$-1.0*[N]([H][H][C])$-1.0*[O]([H][C])$1.0*[O]([H][H])$0.0	RXN-14226
RMS-H1.1309	1.0*[C]([C][O]=[O])$1.0*[C]([H]=[C][N])$-1.0*[C]([H][C]=[C])$-1.0*[C]([H][C]=[N])$-1.0*[C]([H][C]=[O])$1.0*[C]([H][H][C][C])$3.0*[H]$-3.0*[H]([O])$-1.0*[N]([C]=[C][C@])$1.0*[N]([C][C][C@])$2.0*[O]([C])$-1.0*[O]([C][C])$1.0*[O]([H][C])$-2.0*[O]([H][H])$0.0	RXN-14225
RMS-H1.131	2.0*[C]([C]=[C][O])$-1.0*[C]([C][C]=[O])$-1.0*[C]([H][C][C][O])$1.0*[H]$-1.0*[H]([C])$-1.0*[O](=[C])$1.0*[O]([C])$0.0	RXN-8784
RMS-H1.1310	1.0*[C](=[O]=[O])$-1.0*[C]([C][C]=[O])$-1.0*[C]([H]=[C][N])$1.0*[C]([H][C]=[C])$1.0*[C]([H][C]=[N])$-1.0*[C]([H][H][C][C])$-1.0*[H]$-1.0*[H]([C])$2.0*[H]([O])$1.0*[N]([C]=[C][C@])$-1.0*[N]([C][C][C@])$1.0*[O](=[C])$-2.0*[O](=[O])$1.0*[O]([H][H])$0.0	RXNDQC-2
RMS-H1.1311	1.0*[C]([C][C]=[C])$-1.0*[C]([C][C][C][C])$3.0*[C]([H][C]=[C])$-2.0*[C]([H][C][C][C])$-1.0*[C]([H][H][C][O])$-1.0*[H]([C])$1.0*[H]([O])$-1.0*[O]([C][P])$1.0*[O]([H][P])$0.0	RXN-12245,RXN-9301,RXNARA-8002
RMS-H1.1312	1.0*[C](=[C][N][N])$1.0*[C]([C]=[C][N])$-1.0*[C]([C][C]=[N])$1.0*[C]([C][C]=[O])$-1.0*[C]([C][N]=[N])$-1.0*[C]([H][C][C][O])$-1.0*[H]$-1.0*[H]([C])$3.0*[H]([N])$-1.0*[H]([O])$-2.0*[N]([C]=[C])$-1.0*[N]([C][C])$3.0*[N]([H][C][C])$1.0*[O](=[C])$-1.0*[O]([H][C])$0.0	RXN-11080,RXN-13626,RXN-14103,RXN-14204
RMS-H1.1313	1.0*[C]([C]=[C][N])$-1.0*[C]([C][C]=[N])$-1.0*[C]([H]=[C][N])$1.0*[C]([H][C]=[N])$1.0*[C]([H][C]=[O])$-1.0*[C]([H][H][C][N])$-1.0*[H]([C])$1.0*[H]([N])$-1.0*[N]([H][H][H][C])$1.0*[N]([H][H][H][H])$1.0*[O](=[C])$-2.0*[O](=[O])$-1.0*[O]([H][H])$2.0*[O]([H][O])$0.0	RXN-14203
RMS-H1.1314	-1.0*[C]([C]=[C][O])$-1.0*[C]([C][C]=[C])$1.0*[C]([C][C]=[O])$1.0*[C]([C][C][C][O])$-2.0*[H]$2.0*[H]([O])$1.0*[O](=[C])$-2.0*[O](=[O])$1.0*[O]([H][H])$0.0	RXN-7807,RXN-7809
RMS-H1.1315	-4.0*[C@@]([H][C@][C@@][O])$1.0*[C@@]([H][C][C@][O])$-2.0*[C@]([H][C@@][N][O])$1.0*[C@]([H][C@][C@@][O])$3.0*[C@]([H][C@][C@][O])$2.0*[C@]([H][C@][N][O])$-2.0*[C@]([H][C][C@@][O])$1.0*[C@]([H][C][C@][O])$1.0*[C]([H][H][C@@][O])$-1.0*[C]([H][H][C@][O])$-1.0*[H]$-3.0*[H]([C@@])$3.0*[H]([C@])$1.0*[H]([O])$1.0*[O]([C@][C@@])$-1.0*[O]([C@][C@])$-4.0*[O]([H][C@@])$4.0*[O]([H][C@])$1.0*[O]([H][P])$-1.0*…	RXN0-5209
RMS-H1.1316	2.0*[C]([C]=[C][O])$-2.0*[C]([C][C]=[O])$-2.0*[O](=[C])$1.0*[O](=[S])$2.0*[O]([H][C])$-1.0*[O]([H][H])$-1.0*[S]([O][O]=[O])$1.0*[S]([O][O]=[O]=[O])$0.0	RXN-15349
RMS-H1.1317	-1.0*[C]([C]=[C][O])$1.0*[C]([C][C]=[O])$-1.0*[C]([H]=[C][O])$-2.0*[C]([H][C]=[C])$1.0*[C]([H][C]=[O])$2.0*[C]([H][H][C][C])$2.0*[H]([C])$-2.0*[H]([O])$2.0*[O](=[C])$-1.0*[O]([C][C])$-1.0*[O]([H][H])$0.0	RXNMETA-12671
RMS-H1.1318	-2.0*[H]$2.0*[H]([O])$-1.0*[O](=[S])$1.0*[O]([H][H])$1.0*[S]([C][C])$-1.0*[S]([C][C]=[O])$0.0	RXN0-5262
RMS-H1.1319	-1.0*[C](=[C][N][N])$1.0*[C]([C]=[C][Cl])$-1.0*[C]([C]=[C][N])$1.0*[C]([C][C]=[N])$1.0*[C]([C][N]=[N])$-1.0*[C]([H][C]=[C])$-1.0*[Cl]$1.0*[Cl]([C])$-1.0*[H]([C])$-3.0*[H]([N])$4.0*[H]([O])$2.0*[N]([C]=[C])$1.0*[N]([C][C])$-3.0*[N]([H][C][C])$-2.0*[O](=[O])$2.0*[O]([H][H])$0.0	RXN-10842,RXN-14684,RXN-15397
RMS-H1.132	-1.0*[C]([H][C]=[C])$1.0*[C]([H][C][C][O])$-1.0*[C]([H][H]=[C])$1.0*[C]([H][H][H][C])$1.0*[H]([C])$-1.0*[H]([O])$-1.0*[Mg]([N][N])$1.0*[Mg]([N][N]-8-[N]-8-[N])$-2.0*[N]([C]=[C])$2.0*[N]([C]=[C]-8-[Mg])$1.0*[O]([H][C])$-1.0*[O]([H][H])$0.0	RXN-8785
RMS-H1.1320	-2.0*[H]$2.0*[H]([H])$0.0	MVHMETH-RXN,RXN0-5255
RMS-H1.1321	-1.0*[C](=[O]=[O])$1.0*[C]([H][O]=[O])$-1.0*[H]$1.0*[H]([C])$-1.0*[O](=[C])$1.0*[O]([C])$0.0	RXN0-5253
RMS-H1.1322	1.0*[C](=[O]=[O])$-1.0*[C]([O][O]=[O])$-1.0*[H]$1.0*[H]([O])$1.0*[O](=[C])$-1.0*[O]([C])$-1.0*[O]([H][C])$1.0*[O]([H][H])$0.0	RXN0-5224
RMS-H1.1323	-2.0*[C]([C]=[C][O])$1.0*[C]([C][C]=[O])$1.0*[C]([H][C][C][O])$1.0*[H]([C])$-1.0*[H]([O])$1.0*[O](=[C])$-1.0*[O]([C][C])$1.0*[O]([H][C])$-1.0*[O]([H][H])$0.0	RXN-12108,RXN0-5214
RMS-H1.1324	-1.0*[C]([H]=[C][N])$-1.0*[C]([H][C]=[C])$1.0*[C]([H][C]=[N])$1.0*[C]([H][H][C][C])$-1.0*[H]$1.0*[H]([C])$1.0*[N]([C]=[C][C@])$-1.0*[N]([C][C][C@])$0.0, 1.0*[C]([H]=[C][N])$1.0*[C]([H][C]=[C])$-1.0*[C]([H][C]=[N])$-1.0*[C]([H][H][C][C])$1.0*[H]$-1.0*[H]([C])$-1.0*[N]([C]=[C][C@])$1.0*[N]([C][C][C@])$0.0	1.3.1.62-RXN,12-OXOPHYTODIENOATE-REDUCTASE-RXN,2-ENOATE-REDUCTASE-RXN,2-HEXADECENAL-REDUCTASE-RXN,BADEL6OXRED-RXN,COUMARATE-REDUCTASE-RXN,DIENOYLCOAREDUCT-RXN,FUMARATE-REDUCTASE-NADH-RXN,PHOSPHATIDYLCHOLINE-DESATURASE-RXN,RXN-10709,RXN-12292,RXN-12296,RXN-12971,RXN-13306,RXN-13307,RXN-13309,RXN-13884,RXN-13891,RXN-14486,RXN-14495,RXN-14715,RXN-14776,RXN-14790,RXN-4242,RXN-7711,RXN-8250,RXN-8459,R…
RMS-H1.1325	1.0*[C@@]([H][C][C@][O])$1.0*[C@]([H][C@][C@@][O])$-1.0*[C@]([H][C@][C@][O])$-1.0*[C@]([H][C][C@][O])$2.0*[C]([H][C]=[C])$-1.0*[C]([H][C][C][O])$1.0*[C]([H][H][C@@][O])$-1.0*[C]([H][H][C@][O])$-1.0*[C]([H][H][C][C])$1.0*[H]([C@@])$-1.0*[H]([C@])$-1.0*[H]([C])$1.0*[H]([O])$1.0*[O]([C@][C@@])$-1.0*[O]([C@][C@])$-1.0*[O]([H][C])$1.0*[O]([H][H])$0.0	RXN-13302,RXN-13305,RXN-9545
RMS-H1.1326	2.0*[C@@]([H][C][C@][O])$2.0*[C@]([H][C@][C@@][O])$-2.0*[C@]([H][C@][C@][O])$-2.0*[C@]([H][C][C@][O])$1.0*[C](=[O]=[O])$-1.0*[C]([C]=[O][S])$1.0*[C]([C][C]=[O])$-1.0*[C]([C][O]=[O])$2.0*[C]([H][H][C@@][O])$-2.0*[C]([H][H][C@][O])$-1.0*[H]$2.0*[H]([C@@])$-2.0*[H]([C@])$1.0*[H]([S])$1.0*[O](=[C])$2.0*[O]([C@][C@@])$-2.0*[O]([C@][C@])$-1.0*[O]([C])$-1.0*[S]([C][C])$1.0*[S]([H][C])$0.0	RXN-13296,RXN-9543
RMS-H1.1327	-1.0*[C](=[C][N][N])$-1.0*[C]([C]=[C][N])$1.0*[C]([C][C]=[N])$1.0*[C]([C][N]=[N])$1.0*[C]([H][C]=[O])$-1.0*[C]([H][H][C][N])$-1.0*[H]([C])$-1.0*[H]([N])$2.0*[H]([O])$2.0*[N]([C]=[C])$1.0*[N]([C][C])$-1.0*[N]([C][C][C])$-3.0*[N]([H][C][C])$1.0*[N]([H][H][C][C])$1.0*[O](=[C])$-2.0*[O](=[O])$1.0*[O]([H][H])$0.0	RXN-9508
RMS-H1.1328	1.0*[C](=[O]=[O])$-2.0*[C]([C]=[C][O])$1.0*[C]([C][C]=[C])$1.0*[C]([C][O]=[O])$-2.0*[C]([H]=[C][N])$-1.0*[C]([H][C]=[C])$2.0*[C]([H][C]=[N])$-2.0*[H]$-1.0*[H]([C])$3.0*[H]([O])$2.0*[N]([C]=[C][C@])$-2.0*[N]([C][C][C@])$3.0*[O](=[C])$-4.0*[O](=[O])$-1.0*[O]([C][C])$1.0*[O]([H][C])$1.0*[O]([H][H])$0.0	RXN-9497,RXN-9502
RMS-H1.1329	-1.0*[C]([H]=[C][N])$1.0*[C]([H]=[C][O])$2.0*[C]([H][C]=[C])$1.0*[C]([H][C]=[N])$-2.0*[C]([H][H][C][C])$-1.0*[C]([H][H][C][O])$-1.0*[H]$-3.0*[H]([C])$4.0*[H]([O])$1.0*[N]([C]=[C][C@])$-1.0*[N]([C][C][C@])$-2.0*[O](=[O])$2.0*[O]([H][H])$0.0	RXN-9495
RMS-H1.133	-1.0*[H]$1.0*[H]([O])$1.0*[Mg]([N][N])$-1.0*[Mg]([N][N]-8-[N]-8-[N])$2.0*[N]([C]=[C])$-2.0*[N]([C]=[C]-8-[Mg])$-1.0*[O]([C])$1.0*[O]([C][C])$-1.0*[O]([C][P])$1.0*[O]([H][P])$0.0	RXN-8788
RMS-H1.1330	-1.0*[C]([C][C]=[O])$1.0*[C]([C][O]=[O])$-1.0*[C]([H]=[C][N])$1.0*[C]([H][C]=[C])$1.0*[C]([H][C]=[N])$-2.0*[C]([H][H][C][C])$1.0*[C]([H][H][C][O])$-1.0*[H]$-1.0*[H]([C])$2.0*[H]([O])$1.0*[N]([C]=[C][C@])$-1.0*[N]([C][C][C@])$-2.0*[O](=[O])$1.0*[O]([C][C])$1.0*[O]([H][H])$0.0	CYCLOHEXANONE-MONOOXYGENASE-RXN,CYCLOPENTANONE-MONOOXYGENASE-RXN,RXN-11537,RXN-11538,RXN-12654,RXN-720,RXN-9395,RXN-9396,RXN-9431,RXN-9435,RXN-9487,RXN-9492
RMS-H1.1331	-1.0*[C]([H]=[C][N])$1.0*[C]([H][C]=[C])$1.0*[C]([H][C]=[N])$-1.0*[C]([H][C][O][O])$-1.0*[C]([H][H][C][C])$1.0*[C]([H][H][C][O])$1.0*[N]([C]=[C][C@])$-1.0*[N]([C][C][C@])$1.0*[O]([C])$-1.0*[O]([C][C])$0.0	RXN-9489,RXN-9490
RMS-H1.1332	3.0*[C@@]([H][C][C@][O])$3.0*[C@]([H][C@][C@@][O])$-3.0*[C@]([H][C@][C@][O])$-3.0*[C@]([H][C][C@][O])$2.0*[C](=[O]=[O])$2.0*[C]([C]=[C][O])$-3.0*[C]([C]=[O][S])$-1.0*[C]([C][O]=[O])$2.0*[C]([H][C]=[C])$3.0*[C]([H][H][C@@][O])$-3.0*[C]([H][H][C@][O])$-2.0*[C]([H][H][C][C])$-1.0*[H]$3.0*[H]([C@@])$-3.0*[H]([C@])$-2.0*[H]([C])$3.0*[H]([S])$3.0*[O]([C@][C@@])$-3.0*[O]([C@][C@])$-1.0*[O]([C])$1.0*[O](…	RXN-7404,RXN-7575,RXN-7825
RMS-H1.1333	2.0*[C]([C]=[C][O])$-2.0*[C]([C][C]=[O])$-1.0*[C]([R#][H]=[O])$1.0*[C]([R#][O]=[O])$1.0*[H]$-1.0*[H]([C])$-2.0*[O](=[C])$1.0*[O]([C])$2.0*[O]([H][C])$-1.0*[O]([H][H])$0.0	1.2.99.3-RXN
RMS-H1.1334	1.0*[C](=[C][N][N])$1.0*[C]([C]=[C][N])$-1.0*[C]([C][C]=[N])$-1.0*[C]([C][N]=[N])$-1.0*[C]([R#][H]=[O])$1.0*[C]([R#][O]=[O])$-1.0*[H]([C])$3.0*[H]([N])$-2.0*[H]([O])$-2.0*[N]([C]=[C])$-1.0*[N]([C][C])$3.0*[N]([H][C][C])$1.0*[O]([C])$-1.0*[O]([H][H])$0.0	1.2.99.7-RXN
RMS-H1.1335	1.0*[C](=[O]=[O])$-1.0*[C]([C][C]=[O])$-2.0*[H]$2.0*[H]([O])$1.0*[O](=[C])$-2.0*[O](=[O])$1.0*[O]([H][H])$0.0	1.2.3.13-RXN
RMS-H1.1336	1.0*[C](=[O]=[O])$-1.0*[C]([C][C]=[O])$-1.0*[H]$1.0*[H]([O])$1.0*[O](=[C])$-2.0*[O](=[O])$-1.0*[O]([C])$1.0*[O]([C][P])$2.0*[O]([H][O])$-1.0*[O]([H][P])$0.0	1.2.3.3-RXN
RMS-H1.1337	4.0*[C]([C]=[C][O])$-3.0*[C]([C][C]=[O])$-1.0*[C]([H][H][C][C])$-2.0*[H]([C])$2.0*[H]([O])$-3.0*[O](=[C])$4.0*[O]([H][C])$-1.0*[O]([H][H])$0.0	1.17.5.1-RXN
RMS-H1.1338	-1.0*[C]([C]=[C][O])$1.0*[C]([C][C]=[O])$1.0*[C]([C][O]=[O])$1.0*[C]([H]=[C][N])$-2.0*[C]([H][C]=[C])$-1.0*[C]([H][C]=[N])$-1.0*[C]([H][C]=[O])$2.0*[C]([H][H][C][C])$2.0*[H]$1.0*[H]([C])$-3.0*[H]([O])$-1.0*[N]([C]=[C][C@])$1.0*[N]([C][C][C@])$1.0*[O](=[C])$1.0*[O]([C])$-1.0*[O]([H][C])$-1.0*[O]([H][H])$0.0	1.2.1.61-RXN
RMS-H1.1339	-1.0*[C]([H]=[C][N])$1.0*[C]([H][C]=[C])$1.0*[C]([H][C]=[N])$-1.0*[C]([H][H][C][C])$-1.0*[H]$-1.0*[H]([C])$2.0*[H]([O])$1.0*[N]([C]=[C][C@])$-1.0*[N]([C][C][C@])$-1.0*[N]([C][C][C])$1.0*[N]([C][C][C]=[O])$1.0*[O](=[N])$-2.0*[O](=[O])$1.0*[O]([H][H])$0.0	1.14.13.101-RXN,1.14.13.8-RXN
RMS-H1.134	-1.0*[C]([C][C]=[C])$-1.0*[C]([H]=[C][N])$1.0*[C]([H][C]=[N])$1.0*[C]([H][C][C][C])$-1.0*[H]$1.0*[H]([C])$-1.0*[Mg]([N][N])$1.0*[Mg]([N][N]-8-[N]-8-[N])$-2.0*[N]([C]=[C])$2.0*[N]([C]=[C]-8-[Mg])$1.0*[N]([C]=[C][C@])$-1.0*[N]([C][C][C@])$0.0	RXN-8789
RMS-H1.1340	1.0*[C](=[O]=[O])$1.0*[C]([C]=[C][N])$1.0*[C]([C][C]=[C])$-1.0*[C]([C][C]=[O])$-1.0*[C]([C][C][C][S])$-1.0*[C]([H][C][C][N])$1.0*[C]([H][H][C][S])$-1.0*[C]([H][H][H][C])$-2.0*[H]([C])$2.0*[H]([O])$1.0*[O](=[C])$-2.0*[O](=[O])$1.0*[O]([H][H])$0.0	1.14.20.1-RXN
RMS-H1.1341	1.0*[C]([C]t[N])$-1.0*[C]([H]=[C][N])$1.0*[C]([H][C]=[C])$1.0*[C]([H][C][C][O])$-2.0*[C]([H][H][C][C])$-1.0*[H]$-3.0*[H]([C])$4.0*[H]([O])$-1.0*[N](=[C][O])$1.0*[N]([C]=[C][C@])$-1.0*[N]([C][C][C@])$1.0*[N](t[C])$-2.0*[O](=[O])$1.0*[O]([H][C])$2.0*[O]([H][H])$-1.0*[O]([H][N])$0.0	1.14.13.68-RXN
RMS-H1.1342	1.0*[C@@]([H][C][N][O])$1.0*[C]([C]=[C][C@@])$-1.0*[C]([C][C]=[C])$-1.0*[C]([H]=[C][N])$1.0*[C]([H][C]=[C])$1.0*[C]([H][C]=[N])$-1.0*[C]([H][H][C][C])$-1.0*[C]([H][H][C][N])$-1.0*[H]$1.0*[H]([C@@])$-3.0*[H]([C])$3.0*[H]([O])$1.0*[N]([C]=[C][C@])$1.0*[N]([C][C][C@@])$-1.0*[N]([C][C][C@])$-1.0*[N]([C][C][C])$-2.0*[O](=[O])$1.0*[O]([H][C@@])$1.0*[O]([H][H])$0.0	1.14.13.75-RXN
RMS-H1.1343	-1.0*[C]([C][C][C][O])$1.0*[C]([H][C][C][C])$1.0*[C]([H][C][C][O])$-1.0*[C]([H][H][C][C])$0.0, 1.0*[C]([C][C][C][O])$-1.0*[C]([H][C][C][C])$-1.0*[C]([H][C][C][O])$1.0*[C]([H][H][C][C])$0.0	RXN-10830,RXN-13163,RXN-13722,RXN-14047,RXN-14463,RXN-15075,RXN-2203,RXN-9172,RXNQT-4164,RXNQT-4167,RXNQT-4170,RXNQT-4173,RXNQT-4176
RMS-H1.1344	1.0*[C@@]([H][C][C@][O])$1.0*[C@]([H][C@][C@@][O])$-1.0*[C@]([H][C@][C@][O])$-1.0*[C@]([H][C][C@][O])$1.0*[C](=[O]=[O])$-1.0*[C]([C]=[O][S])$1.0*[C]([C][C]=[O])$-1.0*[C]([C][O]=[O])$1.0*[C]([H][H][C@@][O])$-1.0*[C]([H][H][C@][O])$-1.0*[H]$1.0*[H]([C@@])$-1.0*[H]([C@])$1.0*[H]([S])$1.0*[O](=[C])$1.0*[O]([C@][C@@])$-1.0*[O]([C@][C@])$-1.0*[O]([C])$-1.0*[S]([C][C])$1.0*[S]([H][C])$0.0	5-AMINOLEVULINIC-ACID-SYNTHASE-RXN,7KAPSYN-RXN,RXN-11220,RXN-11221,RXN-11255,RXN-11497,RXN-12777,RXN-13294,RXN-13295,RXN-13297,RXN-13322,RXN-13442,RXN-13663,RXN-14492,RXN-9646,RXN-9647,SERINE-C-PALMITOYLTRANSFERASE-RXN
RMS-H1.1345	-1.0*[C](=[C][N][N])$-1.0*[C]([C]=[C][N])$1.0*[C]([C][N]=[N])$1.0*[C]([H][C][C][N])$-1.0*[C]([N][N]=[N])$1.0*[C]([N][N]=[O])$-1.0*[H]$1.0*[H]([C])$2.0*[H]([N])$-2.0*[H]([O])$-1.0*[N]([H][H][C])$1.0*[N]([H][H][H][H])$1.0*[O](=[C])$-1.0*[O]([H][H])$0.0	SEPIAPTERIN-DEAMINASE-RXN
RMS-H1.1346	2.0*[C]([C]=[C][O])$-1.0*[C]([C][C]=[O])$-1.0*[C]([H][C][C][O])$-1.0*[H]([C])$1.0*[H]([O])$-1.0*[O](=[C])$1.0*[O]([H][C])$0.0	1.1.99.25-RXN,DLACTDEHYDROGFAD-RXN,MALATE-DEHYDROGENASE-ACCEPTOR-RXN,RXN-14128,RXN-15740,RXN0-5260,RXNI-3,SHIKIMATE-PQQ-RXN
RMS-H1.1347	1.0*[C]([C][C]=[O])$-1.0*[C]([H][C][C][N])$-1.0*[C]([H][H][C][O])$1.0*[C]([H][H][H][C])$1.0*[H]$1.0*[H]([N])$-2.0*[H]([O])$-1.0*[N]([H][H][H][C])$1.0*[N]([H][H][H][H])$1.0*[O](=[C])$-1.0*[O]([C][S])$-1.0*[O]([H][H])$1.0*[O]([S])$0.0	SERINE-SULFATE-AMMONIA-LYASE-RXN
RMS-H1.1348	1.0*[H]$-1.0*[H]([O])$-1.0*[O]([C][P])$1.0*[O]([H][C])$-1.0*[O]([H][H])$1.0*[O]([P])$0.0	3.1.4.11-RXN,3.1.4.13-RXN,3.1.4.2-RXN,3.1.4.36-RXN,3.1.4.38-RXN,3.1.4.39-RXN,3.1.4.42-RXN,3.1.4.43-RXN,3.1.4.44-RXN,3.1.4.45-RXN,3.1.4.48-RXN,3.1.4.49-RXN,3.1.4.51-RXN,AMINOPARATHION-PHOSPHATASE-RXN,DGTPTRIPHYDRO-RXN,GLYCOPROTEIN-PHOSPHOLIPASE-D-RXN,PHOSCHOL-RXN,PHOSPHOLIPASE-C-RXN,RXN-10807,RXN-12055,RXN-12116,RXN-12236,RXN-12356,RXN-12357,RXN-13334,RXN-13730,RXN-13731,RXN-14073,RXN-14136,RXN-14…
RMS-H1.1349	-11.0*[H]$10.0*[H]([O])$1.0*[H]([S])$-2.0*[O](=[S])$5.0*[O]([H][H])$-3.0*[O]([S])$1.0*[S]([H][S])$1.0*[S]([O]=[O]=[O][S])$-2.0*[S]([O][O]=[O]=[O])$0.0	SOXA-FDENIT-RXN
RMS-H1.135	2.0*[C]([C][O]=[O])$-1.0*[C]([H][C]=[O])$-1.0*[C]([H][H][C][O])$2.0*[H]$-3.0*[H]([C])$1.0*[H]([O])$1.0*[O](=[C])$-6.0*[O](=[O])$2.0*[O]([C])$-1.0*[O]([H][C])$-2.0*[O]([H][H])$6.0*[O]([H][O])$0.0	RXN-15851
RMS-H1.1350	1.0*[C@@]([H][C][C@][O])$1.0*[C@]([H][C@][C@@][O])$-1.0*[C@]([H][C@][C@][O])$-1.0*[C@]([H][C][C@][O])$1.0*[C]([H][H][C@@][O])$-1.0*[C]([H][H][C@][O])$1.0*[H]([C@@])$-1.0*[H]([C@])$1.0*[O]([C@][C@@])$-1.0*[O]([C@][C@])$-1.0*[O]([C])$1.0*[O]([C][C])$-1.0*[O]([C][P])$1.0*[O]([P])$0.0	2.4.1.121-RXN,CINNAMATE-GLUCOSYLTRANSFERASE-RXN,FLAVONE-7-O-BETA-GLUCOSYLTRANSFERASE-RXN,GALLATE-1-BETA-GLUCOSYLTRANSFERASE-RXN,PELUDP-RXN,RXN-11655,RXN-11659,RXN-11660,RXN-11853,RXN-13765,RXN-13766,RXN-13767,RXN-13797,RXN-13822,RXN-13830,RXN-13904,RXN-13941,RXN-13960,RXN-13976,RXN-14000,RXN-14110,RXN-15371,RXN-3581,RXN-4702,RXN-5021,RXN-6142,RXN-7755,RXN-7815,RXN-8006,RXN-8155,RXN-8208,RXN-8265,…
RMS-H1.1351	-1.0*[C]([C]=[C][Cl])$-1.0*[C]([C]=[C][O])$1.0*[C]([C]=[O][Cl])$1.0*[C]([C][O]=[O])$2.0*[H]$-2.0*[H]([O])$2.0*[O](=[C])$-2.0*[O](=[O])$2.0*[O]([C])$-2.0*[O]([H][C])$0.0	LINE-RXN
RMS-H1.1352	1.0*[C@@]([H][C@][N][O])$-1.0*[C@@]([H][C][C@][O])$-1.0*[C@]([H][C@][N][O])$1.0*[C@]([H][C][C@][O])$1.0*[C]([C]=[O][S])$-1.0*[C]([C][O]=[O])$-1.0*[C]([H][H][C@@][O])$1.0*[C]([H][H][C@][O])$1.0*[H]([O])$-1.0*[H]([S])$1.0*[N]([C][C][C@@])$-1.0*[N]([C][C][C@])$-1.0*[O]([C])$1.0*[O]([H][P])$1.0*[O]([P])$-1.0*[O]([P][P])$1.0*[S]([C][C])$-1.0*[S]([H][C])$0.0	LINOLENOYL-RXN
RMS-H1.1353	-1.0*[C](=[C][N][N])$1.0*[C]([C]=[C][N])$1.0*[C]([C][C]=[N])$-1.0*[C]([C][C]=[O])$1.0*[C]([C][N]=[N])$-1.0*[C]([H][C][C][O])$-1.0*[C]([H][H][C][O])$1.0*[C]([H][H][H][C])$1.0*[H]$-5.0*[H]([N])$4.0*[H]([O])$2.0*[N]([C]=[C])$1.0*[N]([C][C])$1.0*[N]([C][C][C])$-3.0*[N]([H][C][C])$-1.0*[N]([H][H][C])$-1.0*[O](=[C])$-1.0*[O]([C][P])$-1.0*[O]([H][C])$2.0*[O]([H][H])$1.0*[O]([H][P])$0.0	LUMAZINESYN-RXN
RMS-H1.1354	-2.0*[C@@]([H][C@][C@@][O])$1.0*[C@@]([H][C][C@][O])$-1.0*[C@]([H][C@@][N][O])$1.0*[C@]([H][C@][C@@][O])$1.0*[C@]([H][C@][C@][O])$1.0*[C@]([H][C@][N][O])$-1.0*[C@]([H][C][C@@][O])$1.0*[C]([H][H][C@@][O])$-1.0*[C]([H][H][C@][O])$2.0*[H]$-1.0*[H]([C@@])$1.0*[H]([C@])$-2.0*[H]([O])$1.0*[O]([C@][C@@])$-1.0*[O]([C@][C@])$-2.0*[O]([H][C@@])$2.0*[O]([H][C@])$-1.0*[O]([H][H])$2.0*[O]([P])$-1.0*[O]([P][P]…	LIPIDXSYNTHESIS-RXN
RMS-H1.1355	2.0*[C]([H]=[C][N])$-2.0*[C]([H][C]=[C])$-2.0*[C]([H][C]=[N])$2.0*[C]([H][H][C][C])$-1.0*[C]([R#][H][H][O])$1.0*[C]([R#][O]=[O])$3.0*[H]$-3.0*[H]([O])$-2.0*[N]([C]=[C][C@])$2.0*[N]([C][C][C@])$1.0*[O](=[C])$1.0*[O]([C])$-1.0*[O]([H][C])$-1.0*[O]([H][H])$0.0	LONG-CHAIN-ALCOHOL-DEHYDROGENASE-RXN
RMS-H1.1356	1.0*[C]([C]t[C])$-1.0*[C]([H][C]=[O])$-1.0*[C]([H][H][C][C])$1.0*[C]([H]t[C])$-2.0*[H]([C])$2.0*[H]([O])$-1.0*[O](=[C])$1.0*[O]([H][H])$0.0	MALONATE-SEMIALDEHYDE-DEHYDRATASE-RXN
RMS-H1.1357	1.0*[C@@]([H][C][C@][O])$1.0*[C@]([H][C@][C@@][O])$-1.0*[C@]([H][C@][C@][O])$-1.0*[C@]([H][C][C@][O])$-1.0*[C]([C]=[O][S])$1.0*[C]([C][O]=[O])$-1.0*[C]([H][C]=[O])$1.0*[C]([H][C][C][O])$1.0*[C]([H][H][C@@][O])$-1.0*[C]([H][H][C@][O])$1.0*[C]([H][H][C][C])$-1.0*[C]([H][H][H][C])$1.0*[H]$1.0*[H]([C@@])$-1.0*[H]([C@])$-1.0*[H]([C])$-1.0*[H]([O])$1.0*[H]([S])$-1.0*[O](=[C])$1.0*[O]([C@][C@@])$-1.0*[O…	HYDGLUTSYN-RXN,MALSYN-RXN
RMS-H1.1358	1.0*[C]([C][N]=[O])$-1.0*[C]([C][O]=[O])$1.0*[H]$-2.0*[H]([N])$1.0*[H]([O])$1.0*[N]([H][C][C])$-1.0*[N]([H][H][H][C])$-1.0*[O]([C][P])$1.0*[O]([H][P])$0.0	LYSINE-N-ACETYLTRANSFERASE-RXN
RMS-H1.1359	1.0*[C](=[O]=[O])$1.0*[C]([C][C]=[O])$-1.0*[C]([C][O]=[O])$1.0*[C]([H]=[C][N])$-1.0*[C]([H][C]=[C])$-1.0*[C]([H][C]=[N])$-1.0*[C]([H][C][C][O])$1.0*[C]([H][H][H][C])$1.0*[H]([C])$-1.0*[H]([O])$-1.0*[N]([C]=[C][C@])$1.0*[N]([C][C][C@])$2.0*[O](=[C])$-1.0*[O]([C])$-1.0*[O]([H][C])$0.0	1.1.1.39-RXN,1.1.1.83-RXN,MALIC-NADP-RXN
RMS-H1.136	-1.0*[C]([H][N]=[O])$1.0*[C]([H][O]=[O])$2.0*[H]([N])$-2.0*[H]([O])$-1.0*[N]([H][H][C])$1.0*[N]([H][H][H][H])$1.0*[O]([C])$-1.0*[O]([H][H])$0.0	FORMAMIDASE-RXN
RMS-H1.1360	1.0*[C@@]([H][C][C@][O])$1.0*[C@]([H][C@][C@@][O])$-1.0*[C@]([H][C@][C@][O])$-1.0*[C@]([H][C][C@][O])$-1.0*[C]([C]=[O][S])$-1.0*[C]([C][C]=[O])$1.0*[C]([C][C][C][O])$1.0*[C]([C][O]=[O])$1.0*[C]([H][H][C@@][O])$-1.0*[C]([H][H][C@][O])$1.0*[C]([H][H][C][C])$-1.0*[C]([H][H][H][C])$1.0*[H]$1.0*[H]([C@@])$-1.0*[H]([C@])$-1.0*[H]([C])$-1.0*[H]([O])$1.0*[H]([S])$-1.0*[O](=[C])$1.0*[O]([C@][C@@])$-1.0*[O…	2-ETHYLMALATE-SYNTHASE-RXN,2-ISOPROPYLMALATESYN-RXN,CITSYN-RXN,HOMOCITRATE-SYNTHASE-RXN,HYDROXYMETHYLGLUTARYL-COA-SYNTHASE-RXN,R211-RXN,R215-RXN,RXN-10829,RXN-14462,RXN-14905,RXN-15074,RXN-2202,RXN-7743,RXN-9171,RXNQT-4163,RXNQT-4166,RXNQT-4169,RXNQT-4172,RXNQT-4175
RMS-H1.1361	1.0*[C]([C][N]=[N])$-2.0*[C]([C][N]=[O])$1.0*[C]([C][O]=[O])$2.0*[H]$-1.0*[H]([N])$-1.0*[H]([O])$1.0*[N]([C]=[C])$-1.0*[N]([H][C][C])$-1.0*[O](=[C])$1.0*[O]([C])$-1.0*[O]([H][H])$1.0*[O]([H][P])$1.0*[O]([P])$-1.0*[O]([P][P])$0.0	CTPSYN-RXN
RMS-H1.1362	-1.0*[C]([N][N]=[O])$1.0*[C]([N]t[N])$-2.0*[H]([N])$2.0*[H]([O])$-1.0*[N]([H][H][C])$1.0*[N](t[C])$-1.0*[O](=[C])$1.0*[O]([H][H])$0.0	CYANAMIDE-HYDRATASE-RXN
RMS-H1.1363	-1.0*[C]([C][N]=[O])$1.0*[C]([C][O]=[O])$2.0*[H]([N])$-2.0*[H]([O])$-1.0*[N]([H]=[C])$-1.0*[N]([H][C][C])$1.0*[N]([H][H]=[C])$1.0*[N]([H][H][C])$1.0*[O]([C])$-1.0*[O]([H][H])$0.0	CREATININASE-RXN
RMS-H1.1364	-1.0*[C]([N][N]=[N])$1.0*[C]([N][N]=[O])$-1.0*[H]$3.0*[H]([N])$-2.0*[H]([O])$-1.0*[N]([H]=[C])$1.0*[N]([H][H][H][H])$1.0*[O](=[C])$-1.0*[O]([H][H])$0.0	CREATININE-DEAMINASE-RXN
RMS-H1.1365	1.0*[A]([C@@])$-1.0*[A]([C@])$1.0*[C@@]([A][H][C@][O])$-2.0*[C@@]([H][C@][C@@][O])$1.0*[C@@]([H][C][C@][O])$-1.0*[C@]([A][H][C@@][O])$2.0*[C@]([H][C@][C@@][O])$-1.0*[C@]([H][C][C@@][O])$1.0*[C]([H][H][C@@][O])$-1.0*[C]([H][H][C@][O])$1.0*[H]$-1.0*[H]([O])$1.0*[O]([C@@][C@@])$-2.0*[O]([C@@][P])$-1.0*[O]([C@][C@])$1.0*[O]([C@][P])$1.0*[O]([H][C@])$-1.0*[O]([H][H])$1.0*[O]([P])$0.0	3.1.4.37-RXN,CYCPHOSDIESTER-RXN
RMS-H1.1366	-1.0*[H]$1.0*[H]([S])$1.0*[O](=[S])$-1.0*[O]([S])$1.0*[S]([C][O]=[O]=[O])$-1.0*[S]([H][C])$1.0*[S]([H][H])$-1.0*[S]([O][O]=[O])$0.0	CYSTEINE-LYASE-RXN
RMS-H1.1367	1.0*[C]([H][N]=[O])$-1.0*[C]([H]t[N])$2.0*[H]([N])$-2.0*[H]([O])$1.0*[N]([H][H][C])$-1.0*[N](t[C])$1.0*[O](=[C])$-1.0*[O]([H][H])$0.0	CYANIDE-HYDRATASE-RXN
RMS-H1.1368	-4.0*[C]([C][C]=[C])$5.0*[C]([C][C][C][C])$-1.0*[C]([C][C][C][O])$-5.0*[C]([H][C]=[C])$4.0*[C]([H][C][C][C])$1.0*[C]([H][H]=[C])$2.0*[C]([H][H][C][C])$-2.0*[C]([H][H][H][C])$-1.0*[H]([C])$1.0*[H]([O])$-1.0*[O]([C][C])$1.0*[O]([H][C])$0.0	CYCLOARTENOL-SYNTHASE-RXN
RMS-H1.1369	-2.0*[C]([C]=[C][N])$2.0*[C]([C][C]=[N])$2.0*[C]([H]=[C][N])$-2.0*[C]([H][C]=[N])$-2.0*[C]([H][H][H][O])$2.0*[C]([H][H][O][O])$-2.0*[H]([C])$2.0*[H]([O])$-2.0*[O](=[O])$2.0*[O]([C][C])$-2.0*[O]([H][C])$2.0*[O]([H][H])$0.0	COLUMBAMINE-OXIDASE-RXN
RMS-H1.137	1.0*[C]([H][C]=[O])$-1.0*[C]([H][C][C][O])$-1.0*[C]([H][H]=[O])$1.0*[C]([H][H][C][O])$0.0	FORMALDEHYDE-TRANSKETOLASE-RXN
RMS-H1.1370	-1.0*[C@@]([H][C][C@][O])$-1.0*[C@]([H][C@][C@@][O])$1.0*[C@]([H][C@][C@][O])$1.0*[C@]([H][C][C@][O])$-1.0*[C]([C][C]=[O])$1.0*[C]([C][C][O][O])$-1.0*[C]([H][H][C@@][O])$1.0*[C]([H][H][C@][O])$-1.0*[H]([C@@])$1.0*[H]([C@])$-1.0*[O](=[C])$-1.0*[O]([C@][C@@])$1.0*[O]([C@][C@])$1.0*[O]([C][C])$1.0*[O]([C][P])$-1.0*[O]([H][C])$1.0*[O]([H][P])$-1.0*[O]([P][P])$0.0	CPM-KDOSYNTH-RXN
RMS-H1.1371	1.0*[C@@]([H][C][C@][O])$1.0*[C@]([H][C@][C@@][O])$1.0*[C@]([H][C@][C@][O])$1.0*[C@]([H][C@][N][O])$-1.0*[C]([C]=[C][O])$-1.0*[C]([H][C]=[C])$-2.0*[C]([H][C][C][O])$-1.0*[C]([H][C][N][O])$1.0*[C]([H][H][C@@][O])$1.0*[C]([H][H][C][C])$-1.0*[C]([H][H][C][O])$-1.0*[H]$1.0*[H]([C@@])$3.0*[H]([C@])$-2.0*[H]([C])$-1.0*[H]([O])$1.0*[N]([C][C][C@])$-1.0*[N]([C][C][C])$1.0*[O]([C@][C@@])$-1.0*[O]([C][P])$…	RXNQT-4162
RMS-H1.1372	1.0*[C]([C][N]=[O])$-1.0*[C]([C][O]=[O])$-2.0*[H]([N])$2.0*[H]([O])$1.0*[N]([H][C][C])$-1.0*[N]([H][H][H][C])$-1.0*[O]([C])$1.0*[O]([H][H])$0.0, -1.0*[C]([C][N]=[O])$1.0*[C]([C][O]=[O])$2.0*[H]([N])$-2.0*[H]([O])$-1.0*[N]([H][C][C])$1.0*[N]([H][H][H][C])$1.0*[O]([C])$-1.0*[O]([H][H])$0.0	25-DIOXOPIPERAZINE-HYDROLASE-RXN,3.1.1.58-RXN,3.1.1.69-RXN,3.4.13.22-RXN,3.4.13.7-RXN,3.4.17.11-RXN,3.4.17.13-RXN,3.4.17.14-RXN,3.4.17.8-RXN,3.4.19.11-RXN,3.5.1.72-RXN,3.5.1.80-RXN,3.5.1.85-RXN,3.5.1.92-RXN,3.5.1.98-RXN,3.5.2.12-RXN,4-ACETAMIDOBUTYRYL-COA-DEACETYLASE-RXN,ACETYLORNDEACET-RXN,ACETYLPUTRESCINE-DEACETYLASE-RXN,ACETYLSPERMIDINE-DEACETYLASE-RXN,ACYLAGMATINE-AMIDASE-RXN,ALKYLAMIDASE-RXN…
RMS-H1.1373	1.0*[C]([C][C]=[C])$-1.0*[C]([H][H]=[C])$-1.0*[C]([H][H][C][O])$1.0*[C]([H][H][H][C])$-1.0*[H]([C])$1.0*[H]([O])$-1.0*[O]([C][P])$1.0*[O]([H][P])$0.0	RXN-13338,RXN-8512,RXN-8513
RMS-H1.1374	1.0*[C]([H][C]=[C])$1.0*[C]([H][C][C][C])$-1.0*[C]([H][H]=[C])$-1.0*[C]([H][H][C][C])$-1.0*[C]([H][H][C][O])$1.0*[C]([H][H][H][C])$-1.0*[H]([C])$1.0*[H]([O])$-1.0*[O]([C][P])$1.0*[O]([H][P])$0.0	4.2.3.18-RXN,RXN-8511
RMS-H1.1375	-1.0*[C]([H]=[C][N])$1.0*[C]([H][C]=[C])$1.0*[C]([H][C]=[N])$1.0*[C]([H][C][O][O])$-1.0*[C]([H][H][C][C])$-1.0*[C]([H][H][C][O])$-1.0*[H]$-2.0*[H]([C])$3.0*[H]([O])$1.0*[N]([C]=[C][C@])$-1.0*[N]([C][C][C@])$-2.0*[O](=[O])$1.0*[O]([H][C])$1.0*[O]([H][H])$0.0	RXN-8508,RXN-8517,RXN-8520,RXN-8524,RXN-8532,RXN-8536
RMS-H1.1376	-2.0*[C]([C][C]=[C])$2.0*[C]([C][C][C][C])$-3.0*[C]([H][C]=[C])$2.0*[C]([H][C][C][C])$1.0*[C]([H][H]=[C])$1.0*[C]([H][H][C][C])$-1.0*[C]([H][H][H][C])$0.0	5.5.1.13-RXN,RXN-4861,RXN-8528
RMS-H1.1377	2.0*[C]([H]=[C][O])$-1.0*[C]([H][C][C][O])$-1.0*[C]([H][H][C][C])$-1.0*[H]([C])$1.0*[H]([O])$1.0*[O]([C][C])$-1.0*[O]([C][O])$1.0*[O]([H][H])$-1.0*[O]([H][O])$0.0	RXN-8496,RXN-8498,RXN-8504
RMS-H1.1378	-2.0*[C]([H][C]=[C])$2.0*[C]([H][C]=[O])$-1.0*[C]([H][C][C][O])$1.0*[C]([H][H][C][C])$1.0*[H]([C])$-1.0*[H]([O])$2.0*[O](=[C])$-1.0*[O]([C][O])$-1.0*[O]([H][O])$0.0	HYDROHEX-RXN,RXN-1345,RXN-8502,RXN-8503
RMS-H1.1379	1.0*[C]([H][C]=[N])$-1.0*[C]([H][C]=[O])$1.0*[H]$-3.0*[H]([N])$2.0*[H]([O])$1.0*[N]([C]=[C])$-1.0*[N]([H][H][H][C])$-1.0*[O](=[C])$1.0*[O]([H][H])$0.0, -1.0*[C]([H][C]=[N])$1.0*[C]([H][C]=[O])$-1.0*[H]$3.0*[H]([N])$-2.0*[H]([O])$-1.0*[N]([C]=[C])$1.0*[N]([H][H][H][C])$1.0*[O](=[C])$-1.0*[O]([H][H])$0.0	RXN-12854,RXN-13085,RXN-14471,RXN-8173,RXN-8486,RXN-8487,RXN-8491,RXN-8567,SPONTPRO-RXN
RMS-H1.138	-1.0*[C]([H][N]=[N])$1.0*[C]([H][N]=[O])$2.0*[H]([N])$-2.0*[H]([O])$-1.0*[N]([H][C][C])$-1.0*[N]([H][H]=[C])$1.0*[N]([H][H][C])$1.0*[N]([H][H][H][C])$1.0*[O](=[C])$-1.0*[O]([H][H])$0.0	FORMIMINOGLUTAMASE-RXN
RMS-H1.1380	-1.0*[C](=[C][N][N])$-1.0*[C]([C]=[C][N])$1.0*[C]([C]=[C][O])$1.0*[C]([C][C]=[N])$1.0*[C]([C][N]=[N])$-1.0*[C]([H][C]=[C])$1.0*[H]$-1.0*[H]([C])$-3.0*[H]([N])$3.0*[H]([O])$2.0*[N]([C]=[C])$1.0*[N]([C][C])$-3.0*[N]([H][C][C])$-2.0*[O](=[O])$1.0*[O]([H][C])$1.0*[O]([H][H])$0.0	RXN-10724,RXN-12717,RXN-14988,RXN-14989,RXN-14990,RXN-15398,RXN-8505
RMS-H1.1381	-1.0*[N]([C][C][C])$-1.0*[N]([H]=[C])$2.0*[N]([H][C][C])$1.0*[N]([H][H]=[C])$-1.0*[N]([H][H][H][C])$0.0, 1.0*[N]([C][C][C])$1.0*[N]([H]=[C])$-2.0*[N]([H][C][C])$-1.0*[N]([H][H]=[C])$1.0*[N]([H][H][H][C])$0.0	GLUTAMATE-FORMIMINOTRANSFERASE-RXN,GLYCINE-FORMIMINOTRANSFERASE-RXN
RMS-H1.1382	1.0*[C]([C]=[C][N])$2.0*[C]([C]=[C][O])$-2.0*[C]([C][C]=[O])$-1.0*[C]([H][C]=[C])$-1.0*[H]$-1.0*[H]([C])$2.0*[H]([O])$-1.0*[N]([C]=[C])$1.0*[N]([C][C]=[C])$-2.0*[O](=[C])$2.0*[O]([H][C])$0.0	RXN-8490
RMS-H1.1383	-3.0*[C]([C]=[C][O])$1.0*[C]([C][C]=[O])$2.0*[C]([C][O]=[O])$-1.0*[C]([H][C]=[C])$1.0*[C]([H][H][C][C])$2.0*[H]$1.0*[H]([C])$-3.0*[H]([O])$3.0*[O](=[C])$-2.0*[O](=[O])$2.0*[O]([C])$-3.0*[O]([H][C])$0.0	GALLATE-DIOXYGENASE-RXN,RXN-10075,RXN-10137
RMS-H1.1384	-1.0*[C]([C]=[C][Cl])$-1.0*[C]([C]=[C][O])$1.0*[C]([C][C]=[O])$1.0*[C]([H][C][C][Cl])$1.0*[H]([C])$-1.0*[H]([O])$1.0*[O](=[C])$-1.0*[O]([H][C])$0.0	RXN-10245
RMS-H1.1385	-1.0*[C]([C]=[C][O])$-1.0*[C]([C][C]=[C])$-1.0*[C]([C][C]=[N])$1.0*[C]([C][N]=[O])$1.0*[C]([C][O]=[O])$-1.0*[C]([H]=[C][N])$1.0*[C]([H][C]=[C])$1.0*[C]([H][C]=[N])$1.0*[C]([H][C][C][C])$-1.0*[C]([H][H][C][C])$1.0*[H]([N])$-1.0*[H]([O])$-1.0*[N]([C]=[C])$1.0*[N]([C]=[C][C@])$-1.0*[N]([C][C][C@])$1.0*[N]([H][C][C])$2.0*[O](=[C])$-2.0*[O](=[O])$1.0*[O]([C])$-1.0*[O]([H][C])$0.0	5-PYRIDOXATE-DIOXYGENASE-RXN
RMS-H1.1386	1.0*[C]([H]=[C][O])$-1.0*[C]([H][C]=[C])$1.0*[C]([H][H][C][C])$-1.0*[C]([H][H][C][O])$0.0	5.3.3.15-RXN
RMS-H1.1387	1.0*[C@@]([R#][H][C][N])$-1.0*[C@]([R#][H][C][N])$1.0*[C]([C@@][O]=[O])$1.0*[C]([C@][N]=[O])$-2.0*[C]([C@][O]=[O])$1.0*[H]$1.0*[H]([C@@])$-1.0*[H]([C@])$-2.0*[H]([N])$1.0*[H]([O])$1.0*[N]([H][C][C@@])$-1.0*[N]([H][H][H][C@])$-1.0*[O]([C])$1.0*[O]([H][P])$1.0*[O]([P])$-1.0*[O]([P][P])$1.0*[R#]([C@@])$-1.0*[R#]([C@])$0.0	6.3.2.28-RXN
RMS-H1.1388	-1.0*[C](=[O]=[O])$1.0*[C]([N][O]=[O])$3.0*[H]$-2.0*[H]([N])$-1.0*[H]([O])$1.0*[N]([H][H][C])$-1.0*[N]([H][H][H][H])$-1.0*[O](=[C])$1.0*[O]([C][P])$-1.0*[O]([H][H])$1.0*[O]([H][P])$2.0*[O]([P])$-2.0*[O]([P][P])$0.0	6.3.4.16-RXN
RMS-H1.1389	1.0*[H]$-1.0*[H]([N])$1.0*[N]([H][H][C])$-1.0*[N]([H][H][H][C])$-1.0*[O]([C])$1.0*[O]([C][C])$-1.0*[O]([H][C])$1.0*[O]([H][P])$1.0*[O]([P])$-1.0*[O]([P][P])$0.0	6.1.1.13-RXN
RMS-H1.139	1.0*[C]([H][N]=[O])$-1.0*[C]([H][O]=[O])$-1.0*[H]([N])$1.0*[H]([O])$1.0*[N]([C][C][C])$-1.0*[N]([H][C][C])$-1.0*[O]([C])$1.0*[O]([H][P])$1.0*[O]([P])$-1.0*[O]([P][P])$0.0	FORMATE--DIHYDROFOLATE-LIGASE-RXN,FORMATETHFLIG-RXN
RMS-H1.1390	2.0*[C]([C][N]=[O])$-2.0*[C]([C][O]=[O])$3.0*[H]$-4.0*[H]([N])$1.0*[H]([O])$2.0*[N]([H][C][C])$-2.0*[N]([H][H][H][C])$-2.0*[O]([C])$-1.0*[O]([H][H])$3.0*[O]([H][P])$3.0*[O]([P])$-3.0*[O]([P][P])$0.0	6.3.2.26-RXN
RMS-H1.1391	-5.0*[C]([C][C]=[C])$5.0*[C]([C][C][C][C])$-6.0*[C]([H][C]=[C])$5.0*[C]([H][C][C][C])$1.0*[C]([H][H]=[C])$1.0*[C]([H][H][C][C])$-1.0*[C]([H][H][H][C])$0.0	5.4.99.17-RXN
RMS-H1.1392	1.0*[C](=[O]=[O])$-1.0*[C]([C][C]=[O])$1.0*[C]([H][C][C][O])$-1.0*[C]([H][H][C][C])$1.0*[H]$-1.0*[H]([C])$-1.0*[H]([N])$1.0*[H]([O])$1.0*[N]([C][C][C])$-1.0*[N]([H][C][C][C])$1.0*[O](=[C])$-2.0*[O](=[O])$1.0*[O]([C][C])$-1.0*[O]([H][C])$1.0*[O]([H][H])$0.0	6-BETA-HYDROXYHYOSCYAMINE-EPOXIDASE-RXN
RMS-H1.1393	2.0*[C]([C]=[C][N])$-1.0*[C]([C][C]=[C])$-1.0*[C]([C][C]=[N])$1.0*[C]([C][C][C][C])$-1.0*[C]([C][C][C][N])$1.0*[C]([H][C]=[C])$-1.0*[C]([H][H][C][C])$-1.0*[H]$-1.0*[H]([C])$2.0*[H]([N])$-1.0*[N]([C]=[C])$1.0*[N]([H][H][C][C])$0.0	5.4.1.2-RXN
RMS-H1.1394	1.0*[C]([C][C]=[C])$-1.0*[C]([C][C][C][O])$-1.0*[C]([H][C]=[C])$1.0*[C]([H][C][C][O])$0.0	5.4.99.14-RXN
RMS-H1.1395	-1.0*[C]([C]=[C][Cl])$-1.0*[C]([C]=[C][O])$1.0*[C]([C]=[O][Cl])$1.0*[C]([C][O]=[O])$1.0*[H]$-1.0*[H]([O])$2.0*[O](=[C])$-2.0*[O](=[O])$1.0*[O]([C])$-1.0*[O]([H][C])$0.0	RXN-10419,RXN-10425
RMS-H1.1396	-1.0*[A](=[O])$1.0*[A]([H][N])$1.0*[C]([H][C]=[O])$-1.0*[C]([H][H][C][N])$1.0*[H]([A])$-1.0*[H]([C])$1.0*[N]([A][H][H][H])$-1.0*[N]([H][H][H][C])$-1.0*[O](=[A])$1.0*[O](=[C])$0.0, 1.0*[A](=[O])$-1.0*[A]([H][N])$-1.0*[C]([H][C]=[O])$1.0*[C]([H][H][C][N])$-1.0*[H]([A])$1.0*[H]([C])$-1.0*[N]([A][H][H][H])$1.0*[N]([H][H][H][C])$1.0*[O](=[A])$-1.0*[O](=[C])$0.0	RXN-12524,RXN-8925,RXN0-7074
RMS-H1.1397	1.0*[C@@]([H][C@][C@][O])$-1.0*[C@@]([H][C][C@][O])$1.0*[C@]([H][C@@][N][O])$-1.0*[C@]([H][C@][C@][O])$-1.0*[C@]([H][C@][N][O])$1.0*[C@]([H][C][C@][O])$-1.0*[C]([H][H][C@@][O])$1.0*[C]([H][H][C@][O])$-1.0*[O]([C@][C@@])$1.0*[O]([C@][C@])$1.0*[O]([C][P])$1.0*[O]([H][C@@])$-1.0*[O]([H][C@])$-1.0*[O]([H][C])$1.0*[O]([H][P])$-1.0*[O]([P][P])$0.0	RXN-10003
RMS-H1.1398	-1.0*[C]([H]=[C][N])$1.0*[C]([H][C]=[C])$1.0*[C]([H][C]=[N])$-1.0*[C]([H][H][C][C])$1.0*[H]$-1.0*[H]([C])$1.0*[N]([C]=[C][C@])$-1.0*[N]([C][C][C@])$-1.0*[O](=[S])$1.0*[O]([P])$-1.0*[O]([P][S])$1.0*[O]([S])$1.0*[S]([O][O]=[O])$-1.0*[S]([O][O]=[O]=[O])$0.0	RXN-701
RMS-H1.1399	1.0*[As]([O][O][O])$-1.0*[As]([O][O][O]=[O])$-1.0*[H]$3.0*[H]([O])$-2.0*[H]([S])$-1.0*[O](=[As])$-1.0*[O]([As])$-1.0*[O]([C][As])$2.0*[O]([H][As])$1.0*[O]([H][C])$2.0*[S]([C][S])$-2.0*[S]([H][C])$0.0	RXN-7002
RMS-H1.14	1.0*[C]([C]=[C][N])$1.0*[C]([H][C]=[C])$-1.0*[C]([H][C][C][N])$-1.0*[C]([H][H][C][C])$-2.0*[H]([C])$2.0*[H]([O])$-2.0*[O](=[O])$2.0*[O]([H][O])$0.0	RXN-14308,RXN-14309
RMS-H1.140	1.0*[C](=[O]=[O])$2.0*[C]([C]=[C][O])$-2.0*[C]([C][C]=[O])$-1.0*[C]([H][O]=[O])$-1.0*[H]$-1.0*[H]([C])$2.0*[H]([O])$-1.0*[O](=[C])$-1.0*[O]([C])$2.0*[O]([H][C])$0.0	FORMATEDEHYDROG-RXN
RMS-H1.1400	1.0*[C]([H][H][H][O])$-1.0*[C]([H][H][H][S])$1.0*[H]$-1.0*[H]([O])$1.0*[O]([C][N])$-1.0*[O]([H][N])$1.0*[S]([C][C])$-1.0*[S]([C][C][C])$0.0	RXN-12795,RXN-7061
RMS-H1.1401	1.0*[C@@]([H][C][C@][O])$1.0*[C@]([H][C@][C@@][O])$-1.0*[C@]([H][C@][C@][O])$-1.0*[C@]([H][C][C@][O])$1.0*[C]([H][H][C@@][O])$-1.0*[C]([H][H][C@][O])$1.0*[H]([C@@])$-1.0*[H]([C@])$1.0*[O]([C@][C@@])$-1.0*[O]([C@][C@])$1.0*[O]([C][C])$-1.0*[O]([C][P])$-1.0*[O]([H][C])$1.0*[O]([H][N])$-1.0*[O]([N])$1.0*[O]([P])$0.0	RXN-7021,RXN-7022
RMS-H1.1402	-1.0*[C]([H][H][C][O])$1.0*[C]([H][H][C][S])$1.0*[H]$-1.0*[H]([S])$1.0*[O]([C])$-1.0*[O]([C][C])$1.0*[S]([C][C])$-1.0*[S]([H][C])$0.0	O-ACETYLHOMOSERINE-THIOL-LYASE-RXN,O-SUCCHOMOSERLYASE-RXN,RXN-721
RMS-H1.1403	1.0*[H]$-1.0*[H]([O])$-1.0*[O]([C][C])$2.0*[O]([H][C])$-1.0*[O]([H][H])$-1.0*[O]([H][N])$1.0*[O]([N])$0.0	RXN-13137,RXN-7082
RMS-H1.1404	-1.0*[C]([C][N]=[O])$1.0*[C]([C][O]=[O])$-1.0*[C]([H][H][C][N])$1.0*[C]([H][H][H][C])$-2.0*[H]$1.0*[H]([C])$3.0*[H]([N])$-2.0*[H]([O])$-1.0*[N]([C][C][C])$-1.0*[N]([H]=[C])$1.0*[N]([H][H]=[C])$1.0*[N]([H][H][C])$1.0*[O]([C])$-1.0*[O]([H][H])$0.0	RXN-7261
RMS-H1.1405	-1.0*[C]([C][C]=[C])$-1.0*[C]([H]=[C][N])$-1.0*[C]([H]=[C][O])$1.0*[C]([H][C]=[C])$1.0*[C]([H][C]=[N])$1.0*[C]([H][C][C][C])$-1.0*[C]([H][H][C][C])$1.0*[C]([H][H][C][O])$-1.0*[H]$1.0*[H]([C])$1.0*[N]([C]=[C][C@])$-1.0*[N]([C][C][C@])$0.0	RXN-11640,RXN-3562,RXN-3766,RXN-4502,RXN-7224,RXN-7227
RMS-H1.1406	7.0*[C@@]([H][C][C@][O])$7.0*[C@]([H][C@][C@@][O])$-7.0*[C@]([H][C@][C@][O])$-7.0*[C@]([H][C][C@][O])$7.0*[C](=[O]=[O])$3.0*[C]([C]=[C][O])$-7.0*[C]([C]=[O][S])$2.0*[C]([C][C]=[C])$2.0*[C]([C][C]=[O])$-6.0*[C]([C][O]=[O])$3.0*[C]([H][C]=[C])$7.0*[C]([H][H][C@@][O])$-7.0*[C]([H][H][C@][O])$-5.0*[C]([H][H][C][C])$1.0*[C]([H][H][H][C])$-6.0*[H]$7.0*[H]([C@@])$-7.0*[H]([C@])$-4.0*[H]([C])$3.0*[H]([O]…	RXN-7342
RMS-H1.1407	-1.0*[C]([H][H][C][N])$1.0*[C]([H][H][H][C])$-3.0*[H]$1.0*[H]([C])$1.0*[H]([N])$1.0*[H]([O])$-1.0*[N]([H][H][C][C])$1.0*[N]([H][H][H][C])$-1.0*[O]([C])$1.0*[O]([C][P])$1.0*[O]([H][H])$-1.0*[O]([H][P])$0.0	RXN-7262
RMS-H1.1408	-1.0*[C](=[C][N][N])$-1.0*[C]([C]=[C][N])$1.0*[C]([C]=[C][O])$1.0*[C]([C][C][N][O])$1.0*[C]([C][N]=[N])$-1.0*[C]([H][C]=[C])$-1.0*[H]([C])$-1.0*[H]([N])$2.0*[H]([O])$1.0*[N]([C]=[C])$-1.0*[N]([H][C][C])$-2.0*[O](=[O])$2.0*[O]([H][C])$0.0	PHENYLALANINE-4-MONOOXYGENASE-RXN,RXN-13555,RXN-13907,TRYPTOPHAN-5-MONOOXYGENASE-RXN,TYROSINE-3-MONOOXYGENASE-RXN
RMS-H1.1409	1.0*[H]$-1.0*[H]([O])$1.0*[O]([C][S])$-1.0*[O]([H][C])$1.0*[O]([P])$-1.0*[O]([P][S])$0.0	2.8.2.19-RXN,2.8.2.23-RXN,2.8.2.26-RXN,2.8.2.27-RXN,2.8.2.29-RXN,2.8.2.30-RXN,2.8.2.31-RXN,2.8.2.32-RXN,2.8.2.34-RXN,2.8.2.7-RXN,BILE-SALT-SULFOTRANSFERASE-RXN,CHOLINE-SULFOTRANSFERASE-RXN,CHONDROITIN-4-SULFOTRANSFERASE-RXN,CHONDROITIN-6-SULFOTRANSFERASE-RXN,CORTISOL-SULFOTRANSFERASE-RXN,ESTRONE-SULFOTRANSFERASE-RXN,FLAVONOL-3-SULFOTRANSFERASE-RXN,GALACTOSYLCERAMIDE-SULFOTRANSFERASE-RXN,PROTEIN-T…
RMS-H1.141	1.0*[C](=[O]=[O])$1.0*[C]([H]=[C][N])$-1.0*[C]([H][C]=[C])$-1.0*[C]([H][C]=[N])$1.0*[C]([H][H][C][C])$-1.0*[C]([H][O]=[O])$-1.0*[N]([C]=[C][C@])$1.0*[N]([C][C][C@])$1.0*[O](=[C])$-1.0*[O]([C])$0.0	1.2.1.2-RXN,FORMATE-DEHYDROGENASE-NADP+-RXN
RMS-H1.1410	1.0*[C@@]([H][C@][C@][O])$1.0*[C@@]([H][C@][O][S])$1.0*[C@@]([H][C][C@][O])$1.0*[C@]([H][C@@][C@@][O])$2.0*[C@]([H][C@][C@@][O])$-1.0*[C@]([H][C@][C@][O])$-4.0*[C]([H][C][C][O])$-1.0*[C]([H][C][O][O])$1.0*[C]([H][H][C@@][O])$-1.0*[C]([H][H][C][O])$3.0*[H]([C@@])$2.0*[H]([C@])$-5.0*[H]([C])$2.0*[O]([C@][C@@])$-1.0*[O]([C@][C@])$-1.0*[O]([C][C])$-1.0*[O]([C][P])$1.0*[O]([H][C@@])$2.0*[O]([H][C@])$-…	2.4.1.195-RXN,RXN-1442
RMS-H1.1411	-1.0*[C]([H]=[C][N])$1.0*[C]([H][C]=[C])$1.0*[C]([H][C]=[N])$-1.0*[C]([H][H][C][C])$-1.0*[H]([C])$-2.0*[H]([N])$3.0*[H]([O])$1.0*[N]([C]=[C][C@])$-1.0*[N]([C][C][C@])$1.0*[N]([H][C][O])$-1.0*[N]([H][H][H][C])$-2.0*[O](=[O])$1.0*[O]([H][H])$1.0*[O]([H][N])$0.0	1.14.13.59-RXN,RXN-11128,RXN-12061,RXN-12066,RXN-12989,RXN-13003,RXN-13014,RXN-13017,RXN-13021,RXN-13027,RXN-1405,RXN-15079,RXN-15228,RXN-5063,RXN-682,RXN-9636,TYROSINE-N-MONOOXYGENASE-RXN
RMS-H1.1412	-2.0*[C@@]([H][C@][C@@][O])$1.0*[C@@]([H][C][C@][O])$-1.0*[C@@]([H][C][N][O])$-1.0*[C@]([H][C@@][N][O])$1.0*[C@]([H][C@][C@@][O])$1.0*[C@]([H][C@][C@][O])$1.0*[C@]([H][C@][N][O])$-1.0*[C@]([H][C][C@@][O])$1.0*[C]([H]=[C][N])$1.0*[C]([H][C]=[C])$1.0*[C]([H][H][C@@][O])$-1.0*[C]([H][H][C@][O])$-1.0*[C]([H][H][C][C@@])$1.0*[H]$-2.0*[H]([C@@])$1.0*[H]([C@])$-1.0*[N]([C][C@][C@@])$1.0*[N]([C][C][C@])$…	4.2.1.93-RXN,RXN0-6727
RMS-H1.1413	-2.0*[C]([C][C]=[O])$1.0*[C]([C][O]=[O])$1.0*[C]([H][C]=[O])$1.0*[H]$1.0*[H]([C])$-2.0*[H]([O])$1.0*[O]([C])$-1.0*[O]([H][H])$0.0	RXN-11050,RXN-14149
RMS-H1.1414	1.0*[C]([C]=[C][O])$1.0*[C]([H][C]=[C])$-2.0*[C]([H][C][C][O])$-1.0*[H]([C])$1.0*[H]([O])$-1.0*[O]([C][C])$1.0*[O]([H][C])$0.0	RXN-11460
RMS-H1.1415	1.0*[C]([C][C]=[O])$1.0*[C]([H][C]=[O])$-2.0*[C]([H][C][C][O])$-1.0*[C]([H][C][O][O])$1.0*[C]([H][H][C][C])$2.0*[O](=[C])$-2.0*[O]([C][C])$0.0	RXN-11459,RXN-11461
RMS-H1.1416	-1.0*[C](=[C][N][N])$-1.0*[C]([C]=[C][N])$1.0*[C]([C][C]=[N])$1.0*[C]([C][N]=[N])$-1.0*[C]([H]=[C][N])$-1.0*[C]([H][C]=[C])$1.0*[C]([H][C]=[N])$1.0*[C]([H][H][C][C])$2.0*[H]$1.0*[H]([C])$-3.0*[H]([N])$2.0*[N]([C]=[C])$1.0*[N]([C]=[C][C@])$1.0*[N]([C][C])$-1.0*[N]([C][C][C@])$-3.0*[N]([H][C][C])$0.0	RXN-11467
RMS-H1.1417	2.0*[C]([H][C]=[C])$-2.0*[C]([H][H]=[C])$2.0*[C]([H][H][C][C])$-2.0*[C]([H][H][C][O])$-2.0*[H]([C])$2.0*[H]([O])$-2.0*[O]([C][P])$2.0*[O]([H][P])$0.0	RXN-10481,RXN-11485
RMS-H1.1418	-2.0*[N](=[O])$2.0*[N](t[N])$-2.0*[O](=[N])$2.0*[O](=[O])$0.0	RXN-11489
RMS-H1.1419	1.0*[C](=[O]=[O])$2.0*[C]([C]=[C][O])$-3.0*[C]([C][C]=[O])$-1.0*[O](=[C])$2.0*[O]([H][C])$-1.0*[O]([H][H])$0.0	RXN-11496
RMS-H1.142	-1.0*[C]([C][C][O][O])$1.0*[C]([C][O]=[O])$1.0*[C]([H][C]=[O])$-1.0*[C]([H][C][C][O])$-1.0*[C]([H][H][C][O])$1.0*[C]([H][H][H][C])$1.0*[H]([C])$-1.0*[H]([O])$2.0*[O](=[C])$-1.0*[O]([C][C])$1.0*[O]([C][P])$-2.0*[O]([H][C])$1.0*[O]([H][H])$-1.0*[O]([H][P])$0.0	FRUCTOSE-6-PHOSPHATE-PHOSPHOKETOLASE-RXN
RMS-H1.1420	-1.0*[C]([C]=[C][N])$2.0*[C]([C]=[C][O])$-1.0*[C]([H]=[C][N])$1.0*[C]([H][C]=[N])$-1.0*[C]([H][H][C][C])$-1.0*[H]$-2.0*[H]([C])$1.0*[H]([N])$2.0*[H]([O])$1.0*[N]([C]=[C][C@])$-1.0*[N]([C][C][C@])$-1.0*[N]([H][C][C])$1.0*[N]([H][H][C])$-2.0*[O](=[O])$2.0*[O]([H][C])$0.0	RXN-11506
RMS-H1.1421	2.0*[C]([C]=[C][O])$-2.0*[C]([C][C]=[O])$-1.0*[C]([H][N]=[N])$1.0*[C]([N][N]=[O])$-1.0*[H]([C])$1.0*[H]([N])$-1.0*[N]([C]=[C])$1.0*[N]([H][C][C])$-1.0*[O](=[C])$2.0*[O]([H][C])$-1.0*[O]([H][H])$0.0	RXN-11523
RMS-H1.1422	1.0*[C]([H][H][H][N])$-1.0*[C]([R#][H][H][H])$-1.0*[H]([N])$1.0*[H]([R#])$1.0*[N]([C][C][C])$-1.0*[N]([H][C][C])$-1.0*[R#]([C])$1.0*[R#]([H])$0.0, -1.0*[C]([H][H][H][N])$1.0*[C]([R#][H][H][H])$1.0*[H]([N])$-1.0*[H]([R#])$-1.0*[N]([C][C][C])$1.0*[N]([H][C][C])$1.0*[R#]([C])$-1.0*[R#]([H])$0.0	RXN-11544,RXN-11545,RXN-11546,RXN-11549,RXN-11551
RMS-H1.1423	1.0*[C]([H][H][C][O])$-1.0*[C]([H][H][C][S])$1.0*[H]$-1.0*[H]([O])$1.0*[O]([H][C])$-1.0*[O]([H][H])$1.0*[S]([C])$-1.0*[S]([C][C])$0.0	RXN-11436,RXN-11437
RMS-H1.1424	-2.0*[C]([H][H]=[O])$1.0*[C]([H][H][H][O])$1.0*[C]([H][O]=[O])$1.0*[H]$-1.0*[H]([O])$-1.0*[O](=[C])$1.0*[O]([C])$1.0*[O]([H][C])$-1.0*[O]([H][H])$0.0	RXN-11453
RMS-H1.1425	1.0*[C](=[O]=[O])$-1.0*[C]([C]=[C][Cl])$2.0*[C]([C]=[C][O])$-1.0*[C]([C][C]=[C])$-1.0*[C]([C][O]=[O])$-1.0*[C]([H]=[C][N])$1.0*[C]([H][C]=[C])$1.0*[C]([H][C]=[N])$-1.0*[C]([H][H][C][C])$1.0*[Cl]$-1.0*[Cl]([C])$-1.0*[H]$-1.0*[H]([C])$2.0*[H]([O])$1.0*[N]([C]=[C][C@])$-1.0*[N]([C][C][C@])$1.0*[O](=[C])$-2.0*[O](=[O])$-1.0*[O]([C])$2.0*[O]([H][C])$0.0	2-CHLOROBENZOATE-12-DIOXYGENASE-RXN
RMS-H1.1426	1.0*[C]([C]=[C][N])$-1.0*[C]([C][C]=[N])$-2.0*[C]([H]=[C][N])$1.0*[C]([H][C]=[C])$1.0*[C]([H][C]=[N])$-1.0*[C]([H][H][C][C])$1.0*[C]([H][H][C][N])$1.0*[N]([C]=[C][C@])$-1.0*[N]([C][C]=[C])$-1.0*[N]([C][C][C@])$1.0*[N]([C][C][C])$0.0	RXN-15640
RMS-H1.1427	1.0*[C](=[O]=[O])$1.0*[C]([C][C]=[C])$-1.0*[C]([C][C][C][O])$-1.0*[C]([C][O]=[O])$1.0*[C]([H][H]=[C])$-1.0*[C]([H][H][C][C])$-1.0*[H]$1.0*[H]([O])$1.0*[O](=[C])$-1.0*[O]([C])$-1.0*[O]([C][P])$1.0*[O]([H][P])$0.0	RXN-15649
RMS-H1.1428	-1.0*[C]([C][C]=[O])$1.0*[C]([C][C][N][O])$-1.0*[H]([N])$1.0*[H]([O])$1.0*[N]([H][C][C])$-1.0*[N]([H][H][C])$-1.0*[O](=[C])$1.0*[O]([H][C])$0.0	RXN-15651
RMS-H1.1429	2.0*[C]([C][N]=[O])$-2.0*[C]([C][O]=[O])$2.0*[H]$-4.0*[H]([N])$2.0*[H]([O])$1.0*[N]([C][C][C])$1.0*[N]([H][C][C])$-1.0*[N]([H][H][C][C])$-1.0*[N]([H][H][H][C])$-2.0*[O]([C])$2.0*[O]([H][P])$2.0*[O]([P])$-2.0*[O]([P][P])$0.0	RXN-15642
RMS-H1.143	1.0*[C](=[O]=[O])$1.0*[C]([H]=[C][N])$-1.0*[C]([H][C]=[C])$-1.0*[C]([H][C]=[N])$1.0*[C]([H][H][C][C])$-1.0*[C]([H][N]=[O])$1.0*[H]$1.0*[H]([N])$-2.0*[H]([O])$-1.0*[N]([C]=[C][C@])$1.0*[N]([C][C][C@])$-1.0*[N]([C][C][C])$1.0*[N]([H][C][C])$1.0*[O](=[C])$-1.0*[O]([H][H])$0.0	FORMYLTETRAHYDROFOLATE-DEHYDROGENASE-RXN
RMS-H1.1430	2.0*[C]([C][N]=[O])$-2.0*[C]([C][O]=[O])$1.0*[H]$-3.0*[H]([N])$2.0*[H]([O])$2.0*[N]([H][C][C])$-1.0*[N]([H][H][C])$-1.0*[N]([H][H][H][C])$-2.0*[O]([C])$2.0*[O]([H][P])$2.0*[O]([P])$-2.0*[O]([P][P])$0.0	RXN-15667
RMS-H1.1431	1.0*[C]([C][C]=[C])$-1.0*[C]([H]=[C][N])$1.0*[C]([H][C]=[N])$-1.0*[C]([H][C][C][C])$1.0*[C]([H][C][C][O])$-1.0*[C]([H][H][C][C])$-1.0*[H]$-2.0*[H]([C])$3.0*[H]([O])$1.0*[N]([C]=[C][C@])$-1.0*[N]([C][C][C@])$-2.0*[O](=[O])$1.0*[O]([H][C])$1.0*[O]([H][H])$0.0	RXN-15671
RMS-H1.1432	1.0*[C@@]([H][C@][N][O])$-1.0*[C@@]([H][C][C@][O])$-1.0*[C@]([H][C@][N][O])$1.0*[C@]([H][C][C@][O])$-1.0*[C]([H][H][C@@][O])$1.0*[C]([H][H][C@][O])$1.0*[N]([C][C][C@@])$-1.0*[N]([C][C][C@])$1.0*[O]([C][P])$-1.0*[O]([H][C])$1.0*[O]([H][P])$-1.0*[O]([P][P])$0.0	RXN-15655
RMS-H1.1433	-1.0*[C]([H][C]=[O])$1.0*[C]([H][C][N][O])$-1.0*[H]([N])$1.0*[H]([O])$1.0*[N]([H][H][C][C])$-1.0*[N]([H][H][H][C])$-1.0*[O](=[C])$1.0*[O]([H][C])$0.0	RXN-15665
RMS-H1.1434	5.0*[C]([C][C]=[C])$-4.0*[C]([C][C][C][C])$-1.0*[C]([C][C][C][O])$5.0*[C]([H][C]=[C])$-4.0*[C]([H][C][C][C])$-1.0*[C]([H][H][C][C])$-1.0*[H]([C])$1.0*[H]([O])$-1.0*[O]([H][C])$1.0*[O]([H][H])$0.0, -5.0*[C]([C][C]=[C])$4.0*[C]([C][C][C][C])$1.0*[C]([C][C][C][O])$-5.0*[C]([H][C]=[C])$4.0*[C]([H][C][C][C])$1.0*[C]([H][H][C][C])$1.0*[H]([C])$-1.0*[H]([O])$1.0*[O]([H][C])$-1.0*[O]([H][H])$0.0	RXN-13335,RXN-15755,RXN-15759
RMS-H1.1435	1.0*[C]([C][C]=[O])$-1.0*[C]([H][C][C][O])$-1.0*[C]([H][H][C][S])$1.0*[C]([H][H][H][C])$1.0*[O](=[C])$-1.0*[O](=[S])$-1.0*[O]([H][C])$1.0*[O]([H][S])$-1.0*[S]([C][O]=[O]=[O])$1.0*[S]([O][O]=[O])$0.0	RXN-11691
RMS-H1.1436	2.0*[C@@]([H][C@][C@@][O])$1.0*[C@]([H][C@@][N][O])$-2.0*[C@]([H][C@][C@][O])$-1.0*[C@]([H][C@][N][O])$1.0*[C@]([H][C][C@@][O])$-1.0*[C@]([H][C][C@][O])$1.0*[C]([N]=[N][O])$-1.0*[C]([N][N]=[O])$2.0*[H]([C@@])$-2.0*[H]([C@])$1.0*[N]([C]=[C])$-1.0*[N]([C][C])$-1.0*[O](=[C])$1.0*[O]([C][P])$2.0*[O]([H][C@@])$-2.0*[O]([H][C@])$1.0*[O]([P])$-1.0*[O]([P][P])$0.0	RXN-11695
RMS-H1.1437	1.0*[C]([C][O]=[O])$1.0*[C]([H]=[C][N])$-1.0*[C]([H][C]=[C])$-1.0*[C]([H][C]=[N])$-1.0*[C]([H][C]=[O])$1.0*[C]([H][H][C][C])$1.0*[H]$-1.0*[H]([O])$-1.0*[N]([C]=[C][C@])$1.0*[N]([C][C][C@])$1.0*[O]([C][C])$-1.0*[O]([H][C])$0.0	PYRIDOXAL-4-DEHYDROGENASE-RXN,RXN-11712
RMS-H1.1438	1.0*[C]([H][H][C@][Cl])$-1.0*[C]([H][H][C@][S])$-1.0*[Cl]$1.0*[Cl]([C])$1.0*[S]([C][C])$-1.0*[S]([C][C][C])$0.0	RXN-11714
RMS-H1.1439	-2.0*[C@]([H][C@][C@][O])$-1.0*[C@]([H][C@][N][O])$-1.0*[C@]([H][C][C@][O])$3.0*[C]([H][C][C][O])$1.0*[C]([H][C][O][O])$-1.0*[C]([H][H][C@][Cl])$1.0*[C]([H][H][C][Cl])$-4.0*[H]([C@])$4.0*[H]([C])$1.0*[H]([N])$-1.0*[H]([O])$-1.0*[N]([C][C][C@])$1.0*[N]([H][C][C])$-1.0*[O]([C@][C@])$1.0*[O]([C][C])$1.0*[O]([C][P])$-2.0*[O]([H][C@])$2.0*[O]([H][C])$-1.0*[O]([H][P])$0.0	RXN-11715
RMS-H1.144	1.0*[C@@]([H][C][C@][O])$1.0*[C@]([H][C@][C@@][O])$-1.0*[C@]([H][C@][C@][O])$-1.0*[C@]([H][C][C@][O])$-1.0*[C]([H]=[O][S])$1.0*[C]([H][H][C@@][O])$-1.0*[C]([H][H][C@][O])$1.0*[C]([H][O]=[O])$1.0*[H]$1.0*[H]([C@@])$-1.0*[H]([C@])$-2.0*[H]([O])$1.0*[H]([S])$1.0*[O]([C@][C@@])$-1.0*[O]([C@][C@])$1.0*[O]([C])$-1.0*[O]([H][H])$-1.0*[S]([C][C])$1.0*[S]([H][C])$0.0	FORMYL-COA-HYDROLASE-RXN
RMS-H1.1440	-1.0*[C](=[O]=[O])$1.0*[C]([C][O]=[O])$-1.0*[C]([H]=[C][N])$-1.0*[C]([H][C]=[C])$1.0*[C]([H][C]=[N])$1.0*[C]([H][C][C][C])$1.0*[N]([C]=[C][C@])$-1.0*[N]([C][C][C@])$-1.0*[O](=[C])$1.0*[O]([C])$0.0	RXN-11720
RMS-H1.1441	1.0*[C](=[O]=[O])$1.0*[C]([C][C]=[C])$-1.0*[C]([C][C][C][C])$-1.0*[C]([C][O]=[O])$1.0*[C]([H][C]=[C])$-1.0*[C]([H][C][C][O])$-1.0*[H]$1.0*[H]([O])$1.0*[O](=[C])$-1.0*[O]([C])$-1.0*[O]([H][C])$1.0*[O]([H][H])$0.0	CARBOXYCYCLOHEXADIENYL-DEHYDRATASE-RXN,PREPHENATEDEHYDRAT-RXN,RXN-11722
RMS-H1.1442	2.0*[C@@]([H][C][C@][O])$2.0*[C@]([H][C@][C@@][O])$-2.0*[C@]([H][C@][C@][O])$-2.0*[C@]([H][C][C@][O])$1.0*[C](=[O]=[O])$-2.0*[C]([C]=[O][S])$1.0*[C]([C][C][C][N])$1.0*[C]([C][C][C][O])$1.0*[C]([C][N]=[O])$-1.0*[C]([C][O]=[O])$-1.0*[C]([H][C][C][N])$1.0*[C]([H][C][C][O])$2.0*[C]([H][H][C@@][O])$-2.0*[C]([H][H][C@][O])$-1.0*[C]([H][H][C][C])$1.0*[H]$2.0*[H]([C@@])$-2.0*[H]([C@])$-2.0*[H]([C])$-2.0*…	RXN-11725
RMS-H1.1443	-1.0*[C@]([R#][H][C][O])$-1.0*[C]([C@]t[N])$1.0*[C]([H]t[N])$1.0*[C]([R#][H]=[O])$-1.0*[H]([C@])$2.0*[H]([C])$-1.0*[H]([O])$1.0*[O](=[C])$-1.0*[O]([H][C@])$-1.0*[R#]([C@])$1.0*[R#]([C])$0.0	RXN-11732
RMS-H1.1444	-1.0*[C]([H]=[C][N])$1.0*[C]([H][C]=[C])$1.0*[C]([H][C]=[N])$1.0*[C]([H][C][N][O])$-1.0*[C]([H][H][C][C])$-1.0*[C]([H][H][C][N])$-1.0*[H]$-2.0*[H]([C])$3.0*[H]([O])$1.0*[N]([C]=[C][C@])$-1.0*[N]([C][C][C@])$-2.0*[O](=[O])$1.0*[O]([H][C])$1.0*[O]([H][H])$0.0	1.14.13.55-RXN,RXN-13828
RMS-H1.1445	1.0*[C]([C]=[O][P])$-1.0*[C]([C][C]=[O])$1.0*[C]([H][C][C][N])$-1.0*[C]([H][C][N][P])$0.0	RXN-12010
RMS-H1.1446	2.0*[C]([C]=[C][O])$-2.0*[C]([C][C]=[O])$-1.0*[C]([H]=[C][N])$1.0*[C]([H][C]=[C])$1.0*[C]([H][C]=[N])$-1.0*[C]([H][H][C][C])$-2.0*[H]$-1.0*[H]([C])$3.0*[H]([O])$1.0*[N]([C]=[C][C@])$-1.0*[N]([C][C][C@])$-2.0*[O](=[C])$-1.0*[O]([C])$3.0*[O]([H][C])$0.0	1.6.5.7-RXN,RXN-8822
RMS-H1.1447	1.0*[C]([C]=[O][P])$1.0*[C]([H]=[C][N])$-1.0*[C]([H][C]=[C])$-1.0*[C]([H][C]=[N])$-1.0*[C]([H][C][O][P])$1.0*[C]([H][H][C][C])$2.0*[H]$-2.0*[H]([O])$-1.0*[N]([C]=[C][C@])$1.0*[N]([C][C][C@])$1.0*[O](=[C])$-1.0*[O]([H][C])$-1.0*[O]([H][P])$1.0*[O]([P])$0.0	RXN-12009
RMS-H1.1448	1.0*[C]([C][C]=[C])$-1.0*[C]([C][C][C][C])$1.0*[C]([H]=[C][N])$-1.0*[C]([H][H][C][C])$-1.0*[C]([H][H][C][N])$1.0*[C]([H][H][H][C])$0.0	RXN-11051
RMS-H1.1449	-1.0*[C]([H][C]=[O])$1.0*[C]([H][C][O][O])$1.0*[H]$-1.0*[H]([O])$-1.0*[O](=[C])$1.0*[O]([C][C])$1.0*[O]([C][P])$-1.0*[O]([H][C])$1.0*[O]([P])$-1.0*[O]([P][P])$0.0	PRPPSYN-RXN,RXN-14223
RMS-H1.145	-1.0*[C]([H][N]=[N])$1.0*[C]([H][N]=[O])$2.0*[H]([N])$-2.0*[H]([O])$-1.0*[N]([H][H]=[C])$1.0*[N]([H][H][H][H])$1.0*[O](=[C])$-1.0*[O]([H][H])$0.0	FORMIMINOASPARTATE-DEIMINASE-RXN,FORMIMINOGLUTAMATE-DEIMINASE-RXN
RMS-H1.1450	-2.0*[C]([C]=[C][O])$2.0*[C]([C][C]=[O])$-1.0*[C]([H][C]=[O])$1.0*[C]([H][H][C][O])$1.0*[H]([C])$-1.0*[H]([O])$1.0*[O](=[C])$-1.0*[O]([H][C])$0.0	RXN-11039
RMS-H1.1451	-1.0*[C@@]([H][C][C@][O])$-1.0*[C@]([H][C@][C@@][O])$1.0*[C@]([H][C@][C@][O])$1.0*[C@]([H][C][C@][O])$1.0*[C]([C]=[O][S])$1.0*[C]([H]=[C][N])$-1.0*[C]([H][C]=[C])$-1.0*[C]([H][C]=[N])$-1.0*[C]([H][C]=[O])$-1.0*[C]([H][H][C@@][O])$1.0*[C]([H][H][C@][O])$1.0*[C]([H][H][C][C])$1.0*[H]$-1.0*[H]([C@@])$1.0*[H]([C@])$-1.0*[H]([S])$-1.0*[N]([C]=[C][C@])$1.0*[N]([C][C][C@])$-1.0*[O]([C@][C@@])$1.0*[O]([C…	1.2.1.42-RXN,ACETALD-DEHYDROG-RXN,CINNAMOYL-COA-REDUCTASE-RXN,GLYOXYLATE-DEHYDROGENASE-ACYLATING-RXN,RXN-1101,RXN-1106,RXN-1124,RXN-11674,RXN-12736,RXN-13289,RXN-13671,RXN-14169,RXN-15728,RXN-15729,RXN-8891,RXN-8963
RMS-H1.1452	-2.0*[C]([H][C]=[C])$2.0*[C]([H][C][C][C])$2.0*[C]([H][H]=[C])$-2.0*[C]([H][H][H][S])$2.0*[H]$-2.0*[H]([C])$2.0*[S]([C][C])$-2.0*[S]([C][C][C])$0.0	RXN-13752,RXN-13754
RMS-H1.1453	-1.0*[C@@]([H][C][C@][O])$-1.0*[C@]([H][C@][C@@][O])$1.0*[C@]([H][C@][C@][O])$1.0*[C@]([H][C][C@][O])$2.0*[C]([H][C]=[C])$-1.0*[C]([H][H][C@@][O])$1.0*[C]([H][H][C@][O])$-2.0*[C]([H][H][C][C])$-1.0*[H]([C@@])$1.0*[H]([C@])$-2.0*[H]([C])$2.0*[H]([O])$-2.0*[O](=[O])$-1.0*[O]([C@][C@@])$1.0*[O]([C@][C@])$2.0*[O]([H][O])$0.0	RXN-11026
RMS-H1.1454	1.0*[C@@]([H][C@][N][O])$-1.0*[C@@]([H][C][C@][O])$-1.0*[C@]([H][C@][N][O])$1.0*[C@]([H][C][C@][O])$-1.0*[C]([H][H][C@@][O])$1.0*[C]([H][H][C@][O])$-1.0*[H]$1.0*[H]([O])$1.0*[N]([C][C][C@@])$-1.0*[N]([C][C][C@])$1.0*[O]([H][P])$-1.0*[O]([P])$0.0	RXN-13104
RMS-H1.1455	1.0*[C]([C][C]=[O])$-1.0*[C]([H][C][O][O])$1.0*[C]([H][H][C][C])$-1.0*[C]([H][H][C][O])$-1.0*[H]([C])$1.0*[H]([O])$1.0*[O](=[C])$-1.0*[O]([C][C])$-1.0*[O]([C][P])$1.0*[O]([H][P])$0.0	RXN-13116
RMS-H1.1456	1.0*[C]([C]=[C][O])$-1.0*[C]([C][C]=[C])$-1.0*[C]([H][H][C][C])$1.0*[C]([H][H][H][C])$1.0*[H]([C])$-1.0*[H]([O])$1.0*[O]([H][C])$-1.0*[O]([H][H])$0.0	RXN-13126
RMS-H1.1457	-1.0*[C]([C][C]=[O])$1.0*[C]([C][O]=[O])$-1.0*[C]([H]=[C][N])$1.0*[C]([H][C]=[C])$1.0*[C]([H][C]=[N])$-1.0*[C]([H][H][H][C])$-2.0*[H]([C])$2.0*[H]([O])$1.0*[N]([C]=[C][C@])$-1.0*[N]([C][C][C@])$-2.0*[O](=[O])$1.0*[O]([C])$1.0*[O]([H][H])$0.0	RXN-13129
RMS-H1.1458	1.0*[C]([H]=[C][N])$-1.0*[C]([H][C]=[C])$1.0*[C]([H][H][C][C])$-1.0*[C]([H][H][C][N])$2.0*[H]$-2.0*[H]([N])$1.0*[N]([C]=[C])$-1.0*[N]([C]=[C][C@])$1.0*[N]([C][C][C@])$-2.0*[N]([H][H][H][C])$1.0*[N]([H][H][H][H])$0.0	LYSINE-6-DEHYDROGENASE-RXN,RXN-13084
RMS-H1.1459	1.0*[C](=[O]=[O])$-1.0*[C]([C]=[C][O])$-1.0*[C]([C][O]=[O])$1.0*[C]([H]=[C][O])$-1.0*[H]$1.0*[H]([C])$1.0*[O](=[C])$-1.0*[O]([C])$0.0	RXN-13093
RMS-H1.146	-1.0*[C]([H]=[C][N])$1.0*[C]([H][C]=[C])$1.0*[C]([H][C]=[N])$-1.0*[C]([H][C][O][O])$-1.0*[C]([H][H][C][C])$1.0*[C]([H][H][C][O])$-1.0*[H]$1.0*[H]([O])$1.0*[N]([C]=[C][C@])$-1.0*[N]([C][C][C@])$-1.0*[O]([C][C])$1.0*[O]([H][C])$0.0, 1.0*[C]([H]=[C][N])$-1.0*[C]([H][C]=[C])$-1.0*[C]([H][C]=[N])$1.0*[C]([H][C][O][O])$1.0*[C]([H][H][C][C])$-1.0*[C]([H][H][C][O])$1.0*[H]$-1.0*[H]([O])$-1.0*[N]([C]=[C][…	ALDOSE-6-PHOSPHATE-REDUCTASE-NADPH-RXN,MANNOSE-6-PHOSPHATE-6-REDUCTASE-RXN,RXN-12078,RXN-15484,RXN-15485,RXN-8680,RXN-8772,RXN-8773,RXN-9491
RMS-H1.1460	-1.0*[C](=[C][O][O])$1.0*[C]([C][O]=[O])$-1.0*[C]([H][C]=[C])$1.0*[C]([H][H][C][C])$1.0*[H]([C])$-1.0*[H]([O])$1.0*[O](=[C])$-1.0*[O]([H][C])$0.0	RXN-13095
RMS-H1.1461	1.0*[C]([C][O]=[O])$-1.0*[C]([H][C][O][O])$1.0*[H]$-1.0*[H]([C])$1.0*[O](=[C])$-2.0*[O](=[O])$1.0*[O]([C])$-2.0*[O]([H][C])$2.0*[O]([H][O])$0.0	RXN-13091,RXN-13092,RXN-13100
RMS-H1.1462	2.0*[C]([H][C]=[C])$-2.0*[C]([H][H][C][C])$2.0*[H]$-2.0*[H]([C])$0.0, -2.0*[C]([H][C]=[C])$2.0*[C]([H][H][C][C])$-2.0*[H]$2.0*[H]([C])$0.0	RXN-11231,RXN-2424,RXN-8392,RXN-8411,RXN-8412,RXN-8413,RXN-8427,RXN0-5245,RXN66-144
RMS-H1.1463	1.0*[C](=[C][N][O])$1.0*[C]([C]=[C][O])$-1.0*[C]([C]=[N][O])$-1.0*[C]([C][C]=[C])$-1.0*[C]([C][C]=[O])$-3.0*[C]([H]=[C][N])$2.0*[C]([H][C]=[C])$3.0*[C]([H][C]=[N])$1.0*[C]([H][C]=[O])$-2.0*[C]([H][H][C][C])$-2.0*[H]$-1.0*[H]([C])$3.0*[H]([O])$2.0*[N]([C]=[C][C@])$-2.0*[N]([C][C][C@])$-2.0*[O](=[O])$1.0*[O]([H][C])$1.0*[O]([H][H])$0.0	RXN-13081
RMS-H1.1464	1.0*[C]([C][N]=[O])$-1.0*[C]([C][O]=[O])$-2.0*[H]([N])$2.0*[H]([O])$1.0*[N]([H][C][C])$-1.0*[N]([H][H][H][C])$-2.0*[O]([C])$1.0*[O]([H][C])$1.0*[O]([H][P])$1.0*[O]([P])$-1.0*[O]([P][P])$0.0	RXN-10439,RXN-10449,RXN-10455,RXN-10456,RXN-10457,RXN-10459,RXN-13083
RMS-H1.1465	1.0*[C]([C]=[C][N])$1.0*[C]([H][C]=[C])$-1.0*[C]([H][C][C][N])$-1.0*[C]([H][C][C][O])$1.0*[H]$-1.0*[H]([C])$-1.0*[H]([N])$1.0*[H]([O])$1.0*[N]([H][C][C])$-1.0*[N]([H][H][C][C])$-1.0*[O]([H][C])$1.0*[O]([H][H])$0.0	TRANS-L-3-HYDROXYPROLINE-DEHYDRATASE-RXN
RMS-H1.1466	4.0*[C]([H][C]=[C])$-4.0*[C]([H][H]=[C])$4.0*[C]([H][H][C][C])$-4.0*[C]([H][H][C][O])$-4.0*[H]([C])$4.0*[H]([O])$-4.0*[O]([C][P])$4.0*[O]([H][P])$0.0	TRANS-HEXAPRENYLTRANSTRANSFERASE-RXN
RMS-H1.1467	3.0*[C]([H][C]=[C])$-3.0*[C]([H][H]=[C])$3.0*[C]([H][H][C][C])$-3.0*[C]([H][H][C][O])$-3.0*[H]([C])$3.0*[H]([O])$-3.0*[O]([C][P])$3.0*[O]([H][P])$0.0	RXN-11458,TRANS-PENTAPRENYLTRANSFERASE-RXN
RMS-H1.1468	7.0*[C]([H][C]=[C])$-7.0*[C]([H][H]=[C])$7.0*[C]([H][H][C][C])$-7.0*[C]([H][H][C][O])$-7.0*[H]([C])$7.0*[H]([O])$-7.0*[O]([C][P])$7.0*[O]([H][P])$0.0	RXN-11023,RXN-11488,RXN-9106,TRANS-OCTAPRENYLTRANSTRANSFERASE-RXN
RMS-H1.1469	2.0*[C]([C]=[C][O])$1.0*[C]([H]=[C][N])$-1.0*[C]([H][C]=[C])$-1.0*[C]([H][C]=[N])$-2.0*[C]([H][C][C][O])$1.0*[C]([H][H][C][C])$1.0*[H]$-1.0*[H]([C])$-1.0*[N]([C]=[C][C@])$1.0*[N]([C][C][C@])$0.0	1.3.1.19-RXN,1.3.1.20-RXN,1.3.1.29-RXN,1.3.1.49-RXN,1.3.1.56-RXN,1.3.1.60-RXN,1.3.1.64-RXN,1.3.1.66-RXN,CHLOROBENDDH-RXN,DHBDEHYD-RXN,LINC-RXN,MESO-TARTRATE-DEHYDROGENASE-RXN,PHENPRODIOLDEHYDROG-RXN,RXN-10093,RXN-10094,RXN-10095,RXN-10423,RXN-12071,RXN-643,RXN-665,RXN-9854,RXN-9859,RXN-9879,RXN-9907,RXN5F9-56,TOLUENE-DIOL-DEHYDROGENASE-RXN
RMS-H1.147	1.0*[C]([H][H][C][N])$-1.0*[C]([H][H][C][S])$1.0*[H]$-1.0*[H]([N])$1.0*[N]([H][H][C][C])$-1.0*[N]([H][H][H][C])$1.0*[S]([C][C])$-1.0*[S]([C][C][C])$0.0	RXN-11190,RXN-12514,RXN-15698,RXN-15699,RXN0-5217,SPERMIDINESYN-RXN,SPERMINE-SYNTHASE-RXN,SYM-NORSPERMIDINE-SYNTHASE-RXN
RMS-H1.1470	-1.0*[C]([H]=[C][N])$1.0*[C]([H][C]=[C])$1.0*[C]([H][C]=[N])$-1.0*[C]([H][H][C][C])$-2.0*[H]$-1.0*[H]([C])$1.0*[H]([N])$2.0*[H]([O])$1.0*[N]([C]=[C][C@])$-1.0*[N]([C][C][C@])$-1.0*[N]([C][C][C]=[O])$1.0*[N]([H][C][C][C])$-1.0*[O](=[N])$1.0*[O]([H][H])$0.0	TMAOREDUCT-RXN
RMS-H1.1471	1.0*[C]([C]=[C][O])$-1.0*[C]([H]=[C][N])$1.0*[C]([H][C]=[N])$-1.0*[C]([H][H][C][C])$-1.0*[H]$-2.0*[H]([C])$3.0*[H]([O])$1.0*[N]([C]=[C][C@])$-1.0*[N]([C][C][C@])$-2.0*[O](=[O])$1.0*[O]([H][C])$1.0*[O]([H][H])$0.0	1.14.13.10-RXN,1.14.13.36-RXN,1.14.13.56-RXN,1.14.13.57-RXN,1.14.13.61-RXN,1.14.13.71-RXN,1.14.13.73-RXN,2-HYDROXYBIPHENYL-3-MONOOXYGENASE-RXN,2-OCTAPRENYL-6-METHOXYPHENOL-HYDROX-RXN,2-OCTAPRENYLPHENOL-HYDROX-RXN,24-DICHLOROPHENOL-6-MONOOXYGENASE-RXN,3-HYDROXYBENZOATE-4-MONOOXYGENASE-RXN,3-HYDROXYBENZOATE-6-MONOOXYGENASE-RXN,4-HYDROXYBENZOATE-3-MONOOXYGENASE-RXN,BENZOATE-4-MONOOXYGENASE-RXN,ISOFL…
RMS-H1.1472	-1.0*[C]([H]=[C][N])$-1.0*[C]([H][C]=[C])$1.0*[C]([H][C]=[N])$2.0*[C]([H][C][C][O])$-1.0*[C]([H][H][C][C])$-1.0*[H]$-1.0*[H]([C])$2.0*[H]([O])$1.0*[N]([C]=[C][C@])$-1.0*[N]([C][C][C@])$-2.0*[O](=[O])$2.0*[O]([H][C])$0.0	1.14.12.18-RXN,BENZENE-12-DIOXYGENASE-RXN,DIOXYXANFL-RXN,HCAMULTI-RXN,NAPHTHALENE-12-DIOXYGENASE-RXN,PHTHALATE-45-DIOXYGENASE-RXN,RXN-10090,RXN-10091,RXN-10092,RXN-11679,RXN-12072,RXN-12509,RXN-2401,RXN-642,RXN-664,RXN-9853,RXN-9858,RXN-9877,RXN-9878,RXN-9881,RXN-9906,TOLUENE-DIOXYGENASE-RXN
RMS-H1.1473	1.0*[C](=[O]=[O])$-1.0*[C]([C][O]=[O])$-1.0*[C]([H][C][C][Cl])$1.0*[C]([H][H][C][Cl])$-1.0*[H]$1.0*[H]([C])$1.0*[O](=[C])$-1.0*[O]([C])$0.0	RXN-10246
RMS-H1.1474	-1.0*[C]([C]=[O][Cl])$1.0*[C]([C][O]=[O])$1.0*[Cl]$-1.0*[Cl]([C])$2.0*[H]$-2.0*[H]([O])$1.0*[O]([C])$-1.0*[O]([H][H])$0.0	RXN-10420
RMS-H1.1475	1.0*[C](=[O]=[O])$-1.0*[C]([C][C]=[O])$1.0*[C]([H][H][C][O])$-1.0*[C]([H][H][H][C])$-1.0*[H]([C])$1.0*[H]([O])$1.0*[O](=[C])$-2.0*[O](=[O])$1.0*[O]([H][C])$0.0	1.14.11.26-RXN,RXN-13639,RXN-7589,RXN1F-162,RXN1F-167,THYMINE-DIOXYGENASE-RXN
RMS-H1.1476	-1.0*[C]([C]=[O][Cl])$1.0*[C]([C][O]=[O])$1.0*[Cl]$-1.0*[Cl]([C])$1.0*[H]$-1.0*[H]([O])$1.0*[O]([C][C])$-1.0*[O]([H][C])$0.0	RXN-10426
RMS-H1.1477	2.0*[C]([C]=[C][O])$-1.0*[C]([C][C][O][Cl])$-1.0*[C]([H][C][C][O])$1.0*[Cl]$-1.0*[Cl]([C])$1.0*[H]$-1.0*[H]([C])$0.0	RXN-10428
RMS-H1.1478	1.0*[C](=[O]=[O])$-1.0*[C]([C]=[C][F])$2.0*[C]([C]=[C][O])$-1.0*[C]([C][C]=[C])$-1.0*[C]([C][O]=[O])$-1.0*[C]([H]=[C][N])$1.0*[C]([H][C]=[C])$1.0*[C]([H][C]=[N])$-1.0*[C]([H][H][C][C])$1.0*[F]$-1.0*[F]([C])$-1.0*[H]$-1.0*[H]([C])$2.0*[H]([O])$1.0*[N]([C]=[C][C@])$-1.0*[N]([C][C][C@])$1.0*[O](=[C])$-2.0*[O](=[O])$-1.0*[O]([C])$2.0*[O]([H][C])$0.0	RXN-10442
RMS-H1.1479	1.0*[Br]$-1.0*[Br]([C])$1.0*[C](=[O]=[O])$-1.0*[C]([C]=[C][Br])$2.0*[C]([C]=[C][O])$-1.0*[C]([C][C]=[C])$-1.0*[C]([C][O]=[O])$-1.0*[C]([H]=[C][N])$1.0*[C]([H][C]=[C])$1.0*[C]([H][C]=[N])$-1.0*[C]([H][H][C][C])$-1.0*[H]$-1.0*[H]([C])$2.0*[H]([O])$1.0*[N]([C]=[C][C@])$-1.0*[N]([C][C][C@])$1.0*[O](=[C])$-2.0*[O](=[O])$-1.0*[O]([C])$2.0*[O]([H][C])$0.0	RXN-10443
RMS-H1.148	1.0*[C]([H][C]=[O])$-1.0*[C]([H][C][C][O])$1.0*[C]([H][H][C][C])$-1.0*[C]([H][H][C][N])$1.0*[H]([N])$-1.0*[H]([O])$-1.0*[N]([H][H][C][C])$1.0*[N]([H][H][H][C])$1.0*[O](=[C])$-1.0*[O]([H][C])$0.0	SYNEPHRINE-DEHYDRATASE-RXN
RMS-H1.1480	-1.0*[C]([H]=[C][N])$1.0*[C]([H][C]=[C])$1.0*[C]([H][C]=[N])$-1.0*[C]([H][H][C][C])$-1.0*[C]([R#][H]=[O])$1.0*[C]([R#][H][H][O])$-1.0*[H]$1.0*[H]([O])$1.0*[N]([C]=[C][C@])$-1.0*[N]([C][C][C@])$-1.0*[O](=[C])$1.0*[O]([H][C])$0.0, 1.0*[C]([H]=[C][N])$-1.0*[C]([H][C]=[C])$-1.0*[C]([H][C]=[N])$1.0*[C]([H][H][C][C])$1.0*[C]([R#][H]=[O])$-1.0*[C]([R#][H][H][O])$1.0*[H]$-1.0*[H]([O])$-1.0*[N]([C]=[C][C@…	ALCOHOL-DEHYDROG-GENERIC-RXN,RXN-13293
RMS-H1.1481	1.0*[C]([C][O]=[O])$-1.0*[C]([H][C][O][O])$-1.0*[H]([C])$1.0*[H]([O])$1.0*[O](=[C])$-2.0*[O](=[O])$-1.0*[O]([H][C])$2.0*[O]([H][O])$0.0	GLUCOSE-OXIDASE-RXN,RXN-13740,RXN-13741
RMS-H1.1482	1.0*[C]([C][C]=[C])$-1.0*[C]([C][C][C][O])$1.0*[C]([H][C]=[C])$-1.0*[C]([H][H][C][C])$1.0*[H]$-1.0*[H]([C])$1.0*[O]([C])$-1.0*[O]([C][C])$0.0, -1.0*[C]([C][C]=[C])$1.0*[C]([C][C][C][O])$-1.0*[C]([H][C]=[C])$1.0*[C]([H][H][C][C])$-1.0*[H]$1.0*[H]([C])$-1.0*[O]([C])$1.0*[O]([C][C])$0.0	5.5.1.2-RXN,R544-RXN,RXN-10081,RXN-13044,RXN-9898
RMS-H1.1483	1.0*[C](=[O]=[O])$-1.0*[C]([C][C]=[O])$1.0*[C]([H][C][C][O])$-1.0*[C]([H][H][C][C])$-1.0*[H]([C])$1.0*[H]([O])$1.0*[O](=[C])$-2.0*[O](=[O])$1.0*[O]([H][C])$0.0	1.13.11.46-RXN,1.14.11.1-RXN,1.14.11.18-RXN,1.14.11.2-RXN,1.14.11.20-RXN,1.14.11.21-RXN,1.14.11.28-RXN,HYOSCYAMINE-6-DIOXYGENASE-RXN,NARINGENIN-3-DIOXYGENASE-RXN,PEPTIDE-ASPARTATE-BETA-DIOXYGENASE-RXN,PROCOLLAGEN-LYSINE-5-DIOXYGENASE-RXN,PROCOLLAGEN-PROLINE-3-DIOXYGENASE-RXN,RXN-113,RXN-115,RXN-12651,RXN-13635,RXN-14123,RXN-14244,RXN-14318,RXN-14538,RXN-14541,RXN-14542,RXN-14671,RXN-14981,RXN-150…
RMS-H1.1484	1.0*[C](=[O]=[O])$-1.0*[C]([C][O]=[O])$1.0*[C]([H][C]=[O])$-1.0*[C]([H][C][C][N])$1.0*[C]([H][C][C][O])$-1.0*[C]([H][H][C][C])$-1.0*[H]$-1.0*[H]([C])$1.0*[H]([N])$1.0*[H]([O])$-1.0*[N]([H][H][H][C])$1.0*[N]([H][H][H][H])$2.0*[O](=[C])$-2.0*[O](=[O])$-1.0*[O]([C])$1.0*[O]([H][C])$0.0	TRYPTOPHAN-2-DIOXYGENASE-RXN
RMS-H1.1485	1.0*[C]([C]=[C][N])$-1.0*[C]([H]=[C][N])$1.0*[C]([H][H][H][C])$-1.0*[C]([H][H][H][S])$1.0*[H]$-1.0*[H]([C])$1.0*[S]([C][C])$-1.0*[S]([C][C][C])$0.0	RXN-14526,RXN-14530,TRYPTOPHAN-2-C-METHYLTRANSFERASE-RXN
RMS-H1.1486	1.0*[C]([H][C]=[O])$-1.0*[C]([H][C][C][O])$1.0*[C]([H][H][C][C])$-1.0*[C]([H][H][C][O])$1.0*[O](=[C])$-2.0*[O]([H][C])$1.0*[O]([H][H])$0.0	4.2.1.43-RXN,GLYCEROL-DEHYDRATASE-RXN,PROPANEDIOL-DEHYDRATASE-RXN,RXN-8777,TRYPSYN-RXN
RMS-H1.1487	1.0*[C]([C][C]=[C])$-1.0*[C]([H][C]=[C])$1.0*[C]([H][H][H][C])$-1.0*[C]([H][H][H][S])$1.0*[H]$-1.0*[H]([C])$1.0*[S]([C][C])$-1.0*[S]([C][C][C])$0.0	2-OCTAPRENYL-METHOXY-BENZOQ-METH-RXN,2.1.1.130-RXN,2.1.1.151-RXN,2.1.1.97-RXN,ADOMET-DMK-METHYLTRANSFER-RXN,DNA-CYTOSINE-5--METHYLTRANSFERASE-RXN,RXN-11591,RXN-11593,RXN-11600,RXN-11601,RXN-11602,RXN-11758,RXN-11855,RXN-11858,RXN-11859,RXN-12944,RXN-12975,RXN-13378,RXN-14177,RXN-14296,RXN-14543,RXN-14917,RXN-14918,RXN-14919,RXN-15305,RXN-15656,RXN-15843,RXN-15844,RXN-2542,RXN-2562,RXN-2762,RXN-75…
RMS-H1.1488	-1.0*[C@@]([H][C@@][N][O])$-1.0*[C@@]([H][C@][C@@][O])$-1.0*[C@@]([H][C][C@][O])$-1.0*[C@]([H][C@@][C@@][O])$1.0*[C]([C][C]=[C])$-1.0*[C]([H][C]=[C])$4.0*[C]([H][C][C][O])$-1.0*[C]([H][H][C@@][O])$1.0*[C]([H][H][C][O])$-3.0*[H]([C@@])$-1.0*[H]([C@])$3.0*[H]([C])$1.0*[H]([N])$-1.0*[N]([C][C][C@@])$1.0*[N]([H][C][C])$-1.0*[O]([C@@][C@@])$-1.0*[O]([C@][P])$1.0*[O]([C][C])$1.0*[O]([C][P])$-1.0*[O]([H…	RXN-11833,RXN-11834,RXN-11835,RXN-11836,RXN-11837,RXN-11838,RXN-11839,RXN-11840,RXN-11841,RXN-11842,RXN-11843,RXN-12498,RXN-12499,RXN-12727,TRNA-PSEUDOURIDINE-SYNTHASE-I-RXN
RMS-H1.1489	1.0*[C]([H][H][H][N])$-1.0*[C]([H][H][H][S])$-1.0*[N]([C]=[C])$1.0*[N]([C][C]=[C])$1.0*[S]([C][C])$-1.0*[S]([C][C][C])$0.0	NICOTINAMIDE-N-METHYLTRANSFERASE-RXN,NICOTINATE-N-METHYLTRANSFERASE-RXN,PYRIDINE-N-METHYLTRANSFERASE-RXN,RXN-11578,RXN-11594,RXN-11897,RXN-13998,RXN-13999,RXN-15842,RXN0-6950,RXN66-82,TRNA-GUANINE-N7--METHYLTRANSFERASE-RXN
RMS-H1.149	-2.0*[C@]([H][C@][C@][O])$-1.0*[C@]([H][C@][N][O])$-1.0*[C@]([H][C][C@][O])$3.0*[C]([H][C][C][O])$1.0*[C]([H][C][O][O])$-1.0*[C]([H][H][C@][S])$1.0*[C]([H][H][C][S])$-4.0*[H]([C@])$4.0*[H]([C])$1.0*[H]([N])$-1.0*[H]([O])$-1.0*[N]([C][C][C@])$1.0*[N]([H][C][C])$-1.0*[O]([C@][C@])$1.0*[O]([C][C])$-2.0*[O]([H][C@])$3.0*[O]([H][C])$-1.0*[O]([H][H])$0.0	ADENOSYLHOMOCYSTEINE-NUCLEOSIDASE-RXN
RMS-H1.1490	1.0*[C]([H][H][H][N])$-1.0*[C]([H][H][H][S])$1.0*[H]$-1.0*[H]([N])$1.0*[N]([H][C][C])$-1.0*[N]([H][H][C])$1.0*[S]([C][C])$-1.0*[S]([C][C][C])$0.0	2.1.1.113-RXN,2.1.1.124-RXN,2.1.1.126-RXN,2.1.1.72-RXN,ANTHRANILATE-N-METHYLTRANSFERASE-RXN,RXN-11574,RXN-11576,RXN-11596,RXN-11635,RXN-11638,RXN-12369,RXN-12374,RXN-12375,RXN-13195,RXN-14992,RXN-9450,RXN0-1241,RXN0-6515,RXN0-6731,RXN0-6998,TRNA-ADENINE-N6--METHYLTRANSFERASE-RXN
RMS-H1.1491	-1.0*[O]([H][H])$2.0*[O]([H][P])$-1.0*[O]([P][P])$0.0	RXN-14552,TRIPHOSPHATASE-RXN
RMS-H1.1492	1.0*[C](=[O]=[O])$1.0*[C]([C][C]=[O])$-1.0*[C]([C][O]=[O])$1.0*[C]([H]=[C][N])$-1.0*[C]([H][C]=[C])$-1.0*[C]([H][C]=[N])$-1.0*[C]([H][C][C][N])$-1.0*[C]([H][C][C][O])$1.0*[C]([H][H][C][C])$1.0*[C]([H][H][C][N])$1.0*[H]([C])$-1.0*[H]([O])$-1.0*[N]([C]=[C][C@])$1.0*[N]([C][C][C@])$2.0*[O](=[C])$-1.0*[O]([C])$-1.0*[O]([H][C])$0.0	RXN-13179,RXN-14249
RMS-H1.1493	-1.0*[C]([C]=[C][N])$1.0*[C]([C]=[C][O])$-1.0*[N]([C][O]=[O])$1.0*[N]([O]=[O])$-1.0*[O]([C])$1.0*[O]([C][C])$0.0	RXN-14254
RMS-H1.1494	-1.0*[C]([C]=[C][O])$1.0*[C]([C][C]=[O])$-1.0*[C]([H][C]=[C])$1.0*[C]([H][C]=[O])$-1.0*[C]([H][C][O][O])$1.0*[C]([H][H][C][C])$1.0*[H]([C])$-1.0*[H]([O])$2.0*[O](=[C])$-2.0*[O]([C][C])$1.0*[O]([H][C])$-1.0*[O]([H][H])$0.0	RXN-12174,RXN-12177,RXN-12178,RXN-12270,RXN-14021,RXN-14241
RMS-H1.1495	1.0*[C]([C][C]=[N])$1.0*[C]([H]=[C][N])$-1.0*[C]([H][C]=[C])$-1.0*[C]([H][C]=[N])$-1.0*[C]([H][C][C][N])$1.0*[C]([H][H][C][C])$2.0*[H]$-2.0*[H]([N])$1.0*[N]([C]=[C])$-1.0*[N]([C]=[C][C@])$1.0*[N]([C][C][C@])$-2.0*[N]([H][H][H][C])$1.0*[N]([H][H][H][H])$0.0	LYSINE-DEHYDROGENASE-RXN,RXN-14246
RMS-H1.1496	-2.0*[C@]([H][C@][C@][O])$-1.0*[C@]([H][C@][N][O])$-1.0*[C@]([H][C][C@][O])$-1.0*[C](=[C][N][N])$-1.0*[C]([C]=[C][N])$1.0*[C]([C][N]=[N])$1.0*[C]([H][C][C][N])$3.0*[C]([H][C][C][O])$1.0*[C]([H][C][O][O])$-1.0*[C]([H][H][C@][O])$1.0*[C]([H][H][C][O])$-4.0*[H]([C@])$5.0*[H]([C])$-1.0*[H]([O])$1.0*[N]([C]=[C])$-1.0*[N]([C][C][C@])$-1.0*[O]([C@][C@])$1.0*[O]([C][C])$1.0*[O]([C][P])$-2.0*[O]([H][C@])$…	RXN-14270
RMS-H1.1497	2.0*[C@@]([H][C@@][C@@][O])$1.0*[C@@]([H][C@@][N][O])$1.0*[C@@]([H][C][C@@][O])$-2.0*[C@]([H][C@][C@][O])$-1.0*[C@]([H][C@][N][O])$-1.0*[C@]([H][C][C@][O])$1.0*[C](=[C][N][N])$1.0*[C]([C]=[C][N])$-1.0*[C]([C][C]=[N])$-1.0*[C]([C][N]=[N])$2.0*[C]([H][C]=[C])$1.0*[C]([H][H][C@@][O])$-1.0*[C]([H][H][C@][O])$-2.0*[C]([H][H][C][C])$-1.0*[H]$4.0*[H]([C@@])$-4.0*[H]([C@])$-2.0*[H]([C])$3.0*[H]([N])$-2.0…	RXN-14262
RMS-H1.1498	1.0*[C](=[C][N][N])$1.0*[C]([C]=[C][N])$1.0*[C]([C][C]=[C])$-1.0*[C]([C][C]=[N])$-1.0*[C]([C][N]=[N])$1.0*[C]([H][C]=[C])$-1.0*[C]([H][C][C][C])$-1.0*[C]([H][H][C][C])$-1.0*[H]$-2.0*[H]([C])$3.0*[H]([N])$-2.0*[N]([C]=[C])$-1.0*[N]([C][C])$3.0*[N]([H][C][C])$0.0	RXN-14264
RMS-H1.1499	2.0*[C](=[O]=[O])$-2.0*[C]([C][C]=[O])$1.0*[C]([C][C][C][O])$-1.0*[C]([H][C][C][C])$1.0*[C]([H][H][C][O])$-1.0*[C]([H][H][H][C])$-2.0*[H]([C])$2.0*[H]([O])$2.0*[O](=[C])$-4.0*[O](=[O])$1.0*[O]([C][C])$1.0*[O]([H][H])$0.0	RXN-13751
RMS-H1.15	1.0*[C](=[O]=[O])$1.0*[C]([C]=[C][O])$-1.0*[C]([C][C]=[C])$-1.0*[C]([C][O]=[O])$-1.0*[C]([H]=[C][N])$1.0*[C]([H][C]=[C])$1.0*[C]([H][C]=[N])$-1.0*[C]([H][H][C][C])$-2.0*[H]$-1.0*[H]([C])$3.0*[H]([O])$1.0*[N]([C]=[C][C@])$-1.0*[N]([C][C][C@])$1.0*[O](=[C])$-2.0*[O](=[O])$-1.0*[O]([C])$1.0*[O]([H][C])$1.0*[O]([H][H])$0.0	RXN-10078,RXN-10079,RXN-11898,RXN-13172,RXN-9912,RXN-9914,SALICYLATE-1-MONOOXYGENASE-RXN
RMS-H1.150	1.0*[C@@]([H][C][C@][O])$1.0*[C@]([H][C@][C@@][O])$-1.0*[C@]([H][C@][C@][O])$-1.0*[C@]([H][C][C@][O])$1.0*[C]([H][H][C@@][O])$-1.0*[C]([H][H][C@][S])$1.0*[H]([C@@])$-1.0*[H]([C@])$-1.0*[H]([O])$1.0*[H]([S])$1.0*[O]([C@][C@@])$-1.0*[O]([C@][C@])$1.0*[O]([H][C])$-1.0*[O]([H][H])$-1.0*[S]([C][C])$1.0*[S]([H][C])$0.0	ADENOSYLHOMOCYSTEINASE-RXN
RMS-H1.1500	1.0*[C@@]([H][C][C@][O])$1.0*[C@]([H][C@][C@@][O])$-1.0*[C@]([H][C@][C@][O])$-1.0*[C@]([H][C][C@][O])$1.0*[C](=[C][N][N])$1.0*[C]([C]=[C][N])$-1.0*[C]([C][C]=[N])$-1.0*[C]([C][N]=[N])$2.0*[C]([H][C]=[C])$1.0*[C]([H][H][C@@][O])$-1.0*[C]([H][H][C@][O])$-2.0*[C]([H][H][C][C])$-1.0*[H]$1.0*[H]([C@@])$-1.0*[H]([C@])$-2.0*[H]([C])$3.0*[H]([N])$-2.0*[N]([C]=[C])$-1.0*[N]([C][C])$3.0*[N]([H][C][C])$1.0*…	RXN-14194,RXN-14229
RMS-H1.1501	1.0*[C]([C]=[C][O])$-1.0*[C]([H]=[C][N])$1.0*[C]([H][C]=[N])$-1.0*[C]([H][H][C][C])$-2.0*[H]$-2.0*[H]([C])$4.0*[H]([O])$1.0*[N]([C]=[C][C@])$-1.0*[N]([C][C][C@])$-2.0*[O](=[O])$-1.0*[O]([C])$2.0*[O]([H][C])$1.0*[O]([H][H])$0.0	4-NITROPHENOL-2-MONOOXYGENASE-RXN,RXN-14162,RXN-14237
RMS-H1.1502	-1.0*[C]([C]=[C][N])$2.0*[C]([C][C]=[C])$1.0*[C]([H]=[C][N])$-1.0*[C]([H][C][C][N])$-1.0*[C]([H][H][C][N])$-1.0*[H]$-2.0*[H]([C])$3.0*[H]([N])$-1.0*[N]([H][C][C])$1.0*[N]([H][H][H][H])$0.0	RXN0-6575
RMS-H1.1503	1.0*[C]([C]=[C][O])$-1.0*[C]([H][C]=[C])$-1.0*[H]([C])$1.0*[H]([O])$1.0*[O]([H][C])$1.0*[O]([H][H])$-2.0*[O]([H][O])$0.0	RXN-15302
RMS-H1.1504	1.0*[C]([C][C]=[C])$-1.0*[C]([C][C][C][C])$1.0*[C]([H][C]=[C])$-1.0*[C]([H][C][C][O])$1.0*[C]([H][H][C][S])$-1.0*[C]([H][H][H][S])$-1.0*[H]([C])$1.0*[H]([O])$-1.0*[O]([H][C])$1.0*[O]([H][H])$0.0	RXN0-7066
RMS-H1.1505	1.0*[C]([H][H][C][O])$-1.0*[C]([H][H][C][S])$1.0*[H]$-1.0*[H]([O])$1.0*[O]([C][C])$-1.0*[O]([H][C])$1.0*[S]([C][C])$-1.0*[S]([C][C][C])$0.0	RXN0-7067
RMS-H1.1506	-1.0*[C]([C][C]=[C])$1.0*[C]([H][C]=[C])$1.0*[C]([H][C][C][C])$-1.0*[C]([H][H][C][C])$0.0, 1.0*[C]([C][C]=[C])$-1.0*[C]([H][C]=[C])$-1.0*[C]([H][C][C][C])$1.0*[C]([H][H][C][C])$0.0	PROSTAGLANDIN-A1-DELTA-ISOMERASE-RXN,RXN-11884,RXN-13881,RXN-13894,RXN-4161,RXN-4221,RXN-4286,RXN-8150,RXN3O-203,RXN66-25,RXN66-320
RMS-H1.1507	1.0*[C@@]([H][C][C@][O])$1.0*[C@]([H][C@][C@@][O])$-1.0*[C@]([H][C@][C@][O])$-1.0*[C@]([H][C][C@][O])$-1.0*[C]([C]=[O][S])$1.0*[C]([C][O]=[O])$1.0*[C]([H][H][C@@][O])$-1.0*[C]([H][H][C@][O])$-1.0*[H]$1.0*[H]([C@@])$-1.0*[H]([C@])$1.0*[H]([S])$1.0*[O]([C@][C@@])$-1.0*[O]([C@][C@])$-1.0*[O]([C])$1.0*[O]([C][C])$-1.0*[S]([C][C])$1.0*[S]([H][C])$0.0	2.3.1.116-RXN,2.3.1.132-RXN,2.3.1.171-RXN,RXN-13948,RXN-13949,RXN-13950,RXN-13951,RXN-13983,RXN-13984,RXN-13985,RXN-13986,RXN-15327,RXN-15331
RMS-H1.1508	1.0*[H]([O])$-1.0*[H]([S])$1.0*[O]([H][H])$-1.0*[O]([H][S])$1.0*[S]([C][S])$-1.0*[S]([H][C])$1.0*[S]([O]=[O][S])$-1.0*[S]([O][O]=[O])$0.0	RXN-15347
RMS-H1.1509	1.0*[C]([C]=[C][O])$-2.0*[C]([H]=[C][N])$3.0*[C]([H][C]=[C])$2.0*[C]([H][C]=[N])$-4.0*[C]([H][H][C][C])$-2.0*[H]$-5.0*[H]([C])$7.0*[H]([O])$2.0*[N]([C]=[C][C@])$-2.0*[N]([C][C][C@])$-4.0*[O](=[O])$1.0*[O]([H][C])$3.0*[O]([H][H])$0.0	RXN-15325
RMS-H1.151	1.0*[C]([C][C]=[N])$1.0*[C]([H]=[C][N])$1.0*[C]([H][C]=[C])$-1.0*[C]([H][C][C][N])$-1.0*[C]([H][H][C][C])$-1.0*[C]([H][H][C][N])$-1.0*[H]$-3.0*[H]([C])$4.0*[H]([O])$1.0*[N]([C][C]=[C])$-1.0*[N]([C][C][C])$-4.0*[O](=[O])$4.0*[O]([H][O])$0.0	TETRAHYDROBERBERINE-OXIDASE-RXN
RMS-H1.1510	-1.0*[O]([C])$1.0*[O]([C][C])$-1.0*[O]([C][P])$1.0*[O]([P])$0.0	RXN-15326
RMS-H1.1511	1.0*[C]([C][C]=[O])$-1.0*[C]([C][C][O][O])$-1.0*[C]([H][C][C][O])$1.0*[C]([H][C][O][O])$-1.0*[C]([H][H][C][C])$1.0*[C]([H][H][H][C])$1.0*[H]([C])$-1.0*[H]([O])$1.0*[O](=[C])$-1.0*[O]([H][C])$0.0	ACNEULY-RXN,RXN-15313
RMS-H1.1512	1.0*[C](=[O]=[O])$-1.0*[C]([H]=[C][N])$1.0*[C]([H][C]=[C])$1.0*[C]([H][C]=[N])$-1.0*[C]([H][C]=[O])$-2.0*[C]([H][H][C][C])$1.0*[C]([H][H][H][C])$-1.0*[H]$-1.0*[H]([C])$2.0*[H]([O])$1.0*[N]([C]=[C][C@])$-1.0*[N]([C][C][C@])$1.0*[O](=[C])$-2.0*[O](=[O])$1.0*[O]([H][H])$0.0	RXN-13288,RXN-15324
RMS-H1.1513	1.0*[C]([C][O]=[O])$-1.0*[C]([H][C][O][P])$2.0*[H]$-1.0*[H]([C])$-1.0*[H]([O])$1.0*[O](=[C])$-2.0*[O](=[O])$1.0*[O]([C])$-1.0*[O]([H][C])$1.0*[O]([P])$-1.0*[P]([C][O][O]=[O])$1.0*[P]([O][O][O]=[O])$0.0	RXN-15310
RMS-H1.1514	1.0*[C]([C]t[N])$2.0*[C]([H]=[C][N])$-2.0*[C]([H][C]=[C])$-2.0*[C]([H][C]=[N])$2.0*[C]([H][H][C][C])$-1.0*[C]([H][H][C][N])$3.0*[H]$-3.0*[H]([N])$-2.0*[N]([C]=[C][C@])$2.0*[N]([C][C][C@])$-1.0*[N]([H][H][H][C])$1.0*[N](t[C])$0.0, -1.0*[C]([C]t[N])$-2.0*[C]([H]=[C][N])$2.0*[C]([H][C]=[C])$2.0*[C]([H][C]=[N])$-2.0*[C]([H][H][C][C])$1.0*[C]([H][H][C][N])$-3.0*[H]$3.0*[H]([N])$2.0*[N]([C]=[C][C@])$-2…	RXN0-4022,RXN0-4082
RMS-H1.1515	1.0*[C](=[O]=[O])$-1.0*[C]([C][O]=[O])$1.0*[C]([H][C]=[N])$-1.0*[C]([H][C][C][N])$-1.0*[H]$1.0*[H]([O])$1.0*[N](=[C][O])$-1.0*[N]([C][O][O])$1.0*[O](=[C])$-1.0*[O]([C])$1.0*[O]([H][H])$-1.0*[O]([H][N])$0.0	RXN-12063,RXN-12068,RXN-12991,RXN-13005,RXN-13016,RXN-13020,RXN-13023,RXN-13025,RXN-5065,RXN-7749,RXN-9639
RMS-H1.1516	1.0*[C]([C]t[N])$-1.0*[C]([H][C]=[N])$-1.0*[H]([C])$1.0*[H]([O])$-1.0*[N](=[C][O])$1.0*[N](t[C])$1.0*[O]([H][H])$-1.0*[O]([H][N])$0.0	4.99.1.7-RXN,R312-RXN,RXN-12240,RXN-1403,RXN-5081,RXN-9641
RMS-H1.1517	-1.0*[C]([C][C]=[C])$3.0*[C]([C][C][C][C])$-1.0*[C]([C][C][C][O])$-3.0*[C]([H][C]=[C])$2.0*[C]([H][C][C][C])$-1.0*[H]([C])$1.0*[H]([O])$-1.0*[O]([C][C])$1.0*[O]([H][C])$0.0	RXN-9630
RMS-H1.1518	-1.0*[C]([H]=[C][N])$1.0*[C]([H][C]=[C])$1.0*[C]([H][C]=[N])$-1.0*[C]([H][H][C][C])$-1.0*[H]$-1.0*[H]([C])$-1.0*[H]([N])$3.0*[H]([O])$1.0*[N]([C]=[C][C@])$-1.0*[N]([C][C][C@])$1.0*[N]([C][O][O])$-1.0*[N]([H][C][O])$-2.0*[O](=[O])$1.0*[O]([H][H])$1.0*[O]([H][N])$0.0	RXN-12062,RXN-12067,RXN-12990,RXN-13004,RXN-13015,RXN-13019,RXN-13022,RXN-13024,RXN-5064,RXN-7748,RXN-9638
RMS-H1.1519	3.0*[C]([C][C]=[C])$-3.0*[C]([C][C][C][C])$3.0*[C]([H][C]=[C])$-3.0*[C]([H][C][C][C])$1.0*[O]([C][C])$-2.0*[O]([H][C])$1.0*[O]([H][H])$0.0	RXN-9684
RMS-H1.152	-3.0*[C]([C]=[N][O])$1.0*[C]([C][N]=[N])$1.0*[C]([C][N]=[O])$1.0*[C]([C][O]=[O])$-1.0*[C]([N]=[N][O])$1.0*[C]([N][N]=[O])$1.0*[H]$3.0*[H]([N])$-4.0*[H]([O])$-3.0*[N]([C]=[C])$3.0*[N]([H][C][C])$3.0*[O](=[C])$1.0*[O]([C])$-4.0*[O]([H][C])$0.0	TETRAHYDROXYPTERIDINE-CYCLOISOMERASE-RXN
RMS-H1.1520	-3.0*[C]([C][C]=[C])$5.0*[C]([C][C][C][C])$-1.0*[C]([C][C][C][O])$-3.0*[C]([H][C]=[C])$2.0*[C]([H][C][C][C])$-1.0*[H]([C])$1.0*[H]([O])$-1.0*[O]([C][C])$1.0*[O]([H][C])$0.0	RXN-9685
RMS-H1.1521	1.0*[C]([C][C][C][C])$-1.0*[C]([C][C][C][O])$-2.0*[C]([H][C]=[C])$1.0*[C]([H][C]=[O])$2.0*[C]([H][C][C][C])$-1.0*[C]([H][C][C][O])$1.0*[O](=[C])$-1.0*[O]([C][C])$0.0	RXN-9664
RMS-H1.1522	1.0*[C]([H][H][H][N])$-1.0*[C]([H][H][H][S])$1.0*[H]$-1.0*[H]([N])$1.0*[N]([H][C][C][C])$-1.0*[N]([H][H][C][C])$1.0*[S]([C][C])$-1.0*[S]([C][C][C])$0.0	2.1.1.115-RXN,2.1.1.140-RXN,2.1.1.71-RXN,RXN-11374,RXN-12408,RXN-12852,RXN-12890,RXN-13227,RXN-13658,RXN-14437,RXN-5642,RXN-5762,RXN-6462,RXN-8687,RXN-8983,RXN-9679
RMS-H1.1523	2.0*[C@@]([H][C@][C@@][O])$1.0*[C@]([H][C@@][N][O])$-2.0*[C@]([H][C@][C@][O])$-1.0*[C@]([H][C@][N][O])$1.0*[C@]([H][C][C@@][O])$-1.0*[C@]([H][C][C@][O])$2.0*[H]$2.0*[H]([C@@])$-2.0*[H]([C@])$-2.0*[H]([O])$2.0*[O]([H][C@@])$-2.0*[O]([H][C@])$-1.0*[O]([H][H])$2.0*[O]([P])$-1.0*[O]([P][P])$0.0	3.6.1.41-RXN,FAD-PYROPHOSPHATASE-RXN,RXN-12820,RXN-9614
RMS-H1.1524	4.0*[C@@]([H][C][C@][O])$4.0*[C@]([H][C@][C@@][O])$-4.0*[C@]([H][C@][C@][O])$-4.0*[C@]([H][C][C@][O])$4.0*[C](=[O]=[O])$2.0*[C]([C]=[C][O])$-4.0*[C]([C]=[O][S])$1.0*[C]([C][C]=[C])$-3.0*[C]([C][O]=[O])$3.0*[C]([H][C]=[C])$4.0*[C]([H][H][C@@][O])$-4.0*[C]([H][H][C@][O])$-3.0*[C]([H][H][C][C])$-3.0*[H]$4.0*[H]([C@@])$-4.0*[H]([C@])$-3.0*[H]([C])$2.0*[H]([O])$4.0*[H]([S])$1.0*[O](=[C])$4.0*[O]([C@][…	2.3.1.177-RXN,PINOSYLVIN-SYNTHASE-RXN,RXN-7611,RXN-87,RXN-9618
RMS-H1.1525	-1.0*[C]([C]=[C][O])$-1.0*[C]([H][C]=[C])$1.0*[C]([H][C][C][Cl])$1.0*[C]([H][C][C][O])$-1.0*[Cl]$1.0*[Cl]([C])$-1.0*[H]$1.0*[H]([C])$0.0, 1.0*[C]([C]=[C][O])$1.0*[C]([H][C]=[C])$-1.0*[C]([H][C][C][Cl])$-1.0*[C]([H][C][C][O])$1.0*[Cl]$-1.0*[Cl]([C])$1.0*[H]$-1.0*[H]([C])$0.0	RXN-10087,RXN-10088,RXN-10105,RXN-9894
RMS-H1.1526	-2.0*[H]([O])$2.0*[H]([S])$1.0*[O](=[P])$-1.0*[O]([H][H])$1.0*[P]([O][O][O]=[O])$-1.0*[P]([O][O][O]=[S])$-1.0*[S](=[P])$1.0*[S]([H][H])$0.0	PHOSPHO-DETHIO-RXN
RMS-H1.1527	1.0*[H]$1.0*[H]([O])$-2.0*[H]([S])$-1.0*[O](=[S])$1.0*[O]([H][P])$1.0*[O]([P])$-1.0*[O]([P][P])$1.0*[S]([C][O])$-1.0*[S]([C][O]=[O])$-2.0*[S]([R#][H])$2.0*[S]([R#][S])$0.0	1.8.98.2-RXN
RMS-H1.1528	-1.0*[C]([C]=[C][O])$1.0*[C]([C][C]=[O])$-1.0*[C]([H][H]=[C])$1.0*[C]([H][H][C][P])$-1.0*[H]$1.0*[H]([O])$1.0*[O](=[C])$-1.0*[O]([C][P])$1.0*[O]([H][P])$-1.0*[O]([P])$1.0*[P]([C][O][O]=[O])$-1.0*[P]([O][O][O]=[O])$0.0	PHOSPHOENOLPYRUVATE-MUTASE-RXN
RMS-H1.1529	-1.0*[C]([H][H][C][P])$1.0*[C]([H][H][H][C])$1.0*[H]$1.0*[H]([C])$-2.0*[H]([O])$-1.0*[O]([H][H])$1.0*[O]([P])$-1.0*[P]([C][O][O]=[O])$1.0*[P]([O][O][O]=[O])$0.0	3.11.1.2-RXN,3.11.1.3-RXN,PHOSPHONOACETALDEHYDE-HYDROLASE-RXN
RMS-H1.153	1.0*[C@@]([H][C][C@][O])$1.0*[C@]([H][C@][C@@][O])$-1.0*[C@]([H][C@][C@][O])$-1.0*[C@]([H][C][C@][O])$-1.0*[C]([C]=[O][S])$-1.0*[C]([C][C]=[N])$1.0*[C]([C][C]=[O])$1.0*[C]([C][N]=[O])$1.0*[C]([H][H][C@@][O])$-1.0*[C]([H][H][C@][O])$1.0*[H]([C@@])$-1.0*[H]([C@])$1.0*[H]([N])$-2.0*[H]([O])$1.0*[H]([S])$-1.0*[N]([C]=[C])$1.0*[N]([H][C][C])$1.0*[O](=[C])$1.0*[O]([C@][C@@])$-1.0*[O]([C@][C@])$-1.0*[O]…	2.3.1.89-RXN,TETHYDPICSUCC-RXN
RMS-H1.1530	-1.0*[C]([C][C]=[O])$1.0*[C]([C][O]=[O])$1.0*[C]([H][C]=[O])$-1.0*[C]([H][C][C][O])$-1.0*[C]([H][H][C][O])$1.0*[C]([H][H][H][C])$1.0*[H]([C])$-1.0*[H]([O])$1.0*[O](=[C])$1.0*[O]([C][P])$-2.0*[O]([H][C])$1.0*[O]([H][H])$-1.0*[O]([H][P])$0.0	PHOSPHOKETOLASE-RXN
RMS-H1.1531	-1.0*[A]([C@@])$1.0*[A]([H])$-1.0*[C@@]([A][H][C@][O])$-1.0*[C@@]([H][C][C@][O])$-2.0*[C@]([H][C@][C@@][O])$3.0*[C]([H][C][C][O])$1.0*[C]([H][C][O][O])$-1.0*[C]([H][H][C@@][O])$1.0*[C]([H][H][C][O])$1.0*[H]([A])$-2.0*[H]([C@@])$-2.0*[H]([C@])$4.0*[H]([C])$-1.0*[H]([O])$-1.0*[O]([C@@][C@@])$1.0*[O]([C][C])$1.0*[O]([C][P])$-2.0*[O]([H][C@])$2.0*[O]([H][C])$-1.0*[O]([H][P])$0.0	PNP-RXN
RMS-H1.1532	-1.0*[C@@]([H][C@@][N][O])$-1.0*[C@@]([H][C@][C@@][O])$-1.0*[C@]([H][C@@][C@@][O])$1.0*[C@]([H][C@][C@@][O])$1.0*[C@]([H][C@][C@][O])$1.0*[C@]([H][C@][N][O])$-1.0*[C]([C]=[O][S])$1.0*[C]([C][N]=[O])$1.0*[H]$-2.0*[H]([C@@])$2.0*[H]([C@])$-2.0*[H]([N])$1.0*[H]([S])$-1.0*[N]([C][C][C@@])$1.0*[N]([C][C][C@])$1.0*[N]([C][C][C])$-1.0*[N]([H][H][C][C])$-1.0*[O]([C@@][C@@])$1.0*[O]([C@][C@@])$-1.0*[O]([H…	PIPERIDINE-N-PIPEROYLTRANSFERASE-RXN
RMS-H1.1533	2.0*[C]([C]=[C][O])$-2.0*[C]([C][C]=[O])$2.0*[H]([O])$-2.0*[H]([S])$-2.0*[O](=[C])$2.0*[O]([H][C])$-2.0*[S]([H][S])$2.0*[S]([S][S])$0.0	1.8.5.2-RXN
RMS-H1.1534	2.0*[C]([C]=[C][O])$-2.0*[C]([C][C]=[O])$1.0*[H]$1.0*[H]([O])$-2.0*[H]([S])$-2.0*[O](=[C])$1.0*[O]([C])$1.0*[O]([H][C])$2.0*[S]([C][S])$-2.0*[S]([H][C])$0.0	1.8.5.1-RXN
RMS-H1.1535	1.0*[C@@]([H][C][C@][O])$-1.0*[C@@]([H][C][N][O])$1.0*[C@]([H][C@][C@@][O])$1.0*[C@]([H][C@][C@][O])$1.0*[C@]([H][C@][N][O])$-1.0*[C]([C]=[O][S])$1.0*[C]([C][O]=[O])$-1.0*[C]([H][C][C@@][O])$-2.0*[C]([H][C][C][O])$1.0*[C]([H][H][C@@][O])$-1.0*[C]([H][H][C][O])$3.0*[H]([C@])$-3.0*[H]([C])$-1.0*[H]([O])$1.0*[H]([S])$-1.0*[N]([C][C][C@@])$1.0*[N]([C][C][C@])$1.0*[O]([C@][C@@])$1.0*[O]([C@][P])$-1.0*…	PHOSPHATE-BUTYRYLTRANSFERASE-RXN
RMS-H1.1536	-1.0*[C](=[O]=[O])$1.0*[C]([C][C]=[C])$1.0*[C]([C][O]=[O])$-1.0*[C]([H][C]=[C])$1.0*[H]$-1.0*[H]([C])$-1.0*[O](=[C])$1.0*[O]([C])$-1.0*[O]([C][P])$1.0*[O]([H][C])$-1.0*[O]([H][H])$1.0*[O]([H][P])$0.0	PHENYLPCARB-RXN
RMS-H1.1537	1.0*[C](=[O]=[O])$-1.0*[C]([N][N]=[O])$-2.0*[H]$4.0*[H]([N])$-2.0*[H]([O])$-1.0*[N]([C][C][C])$-1.0*[N]([H][H][C])$1.0*[N]([H][H][C][C])$1.0*[N]([H][H][H][H])$1.0*[O](=[C])$-1.0*[O]([H][H])$0.0	N-CARBAMOYLSARCOSINE-AMIDASE-RXN
RMS-H1.1538	1.0*[C](=[O]=[O])$-1.0*[C]([N][O]=[O])$-1.0*[H]$2.0*[H]([N])$-1.0*[H]([O])$-1.0*[N]([H][C][C])$1.0*[N]([H][H][H][C])$1.0*[O](=[C])$-1.0*[O]([C][C])$1.0*[O]([H][C])$-1.0*[O]([H][H])$0.0	N-BENZYLOXYCARBONYLGLYCINE-HYDROLASE-RXN
RMS-H1.1539	1.0*[C]([C][O]=[O])$-1.0*[C]([H][C][O][O])$1.0*[H]$-1.0*[H]([C])$1.0*[O](=[C])$-2.0*[O](=[O])$1.0*[O]([C])$-1.0*[O]([C][C])$-1.0*[O]([H][H])$2.0*[O]([H][O])$0.0	N-ACYLHEXOSAMINE-OXIDASE-RXN
RMS-H1.154	-1.0*[C]([C]=[C][Cl])$1.0*[C]([H][C]=[C])$1.0*[Cl]$-1.0*[Cl]([C])$1.0*[H]([C])$1.0*[H]([O])$-2.0*[H]([S])$-1.0*[O]([C])$1.0*[O]([H][C])$2.0*[S]([C][S])$-2.0*[S]([H][C])$0.0	TECH1REDHAL-RXN
RMS-H1.1540	1.0*[C]([C][O]=[O])$1.0*[C]([H]=[C][N])$-1.0*[C]([H][C]=[C])$-1.0*[C]([H][C]=[N])$-1.0*[C]([H][C][O][O])$1.0*[C]([H][H][C][C])$2.0*[H]$-2.0*[H]([O])$-1.0*[N]([C]=[C][C@])$1.0*[N]([C][C][C@])$1.0*[O](=[C])$1.0*[O]([C])$-1.0*[O]([C][C])$-1.0*[O]([H][H])$0.0	N-ACETYLHEXOSAMINE-1-DEHYDROGENASE-RXN
RMS-H1.1541	1.0*[C]([H]=[C][N])$-1.0*[C]([H][C]=[C])$-1.0*[C]([H][C]=[N])$1.0*[C]([H][C]=[O])$1.0*[C]([H][H][C][C])$-1.0*[C]([H][H][C][O])$2.0*[H]$-1.0*[H]([N])$-1.0*[H]([O])$-1.0*[N]([C]=[C][C@])$1.0*[N]([C][C][C@])$1.0*[N]([H][H][C])$-1.0*[N]([H][H][H][C])$1.0*[O](=[C])$-1.0*[O]([H][C])$0.0	RXN0-2201
RMS-H1.1542	2.0*[H]$-2.0*[H]([O])$-1.0*[O]([C][P])$1.0*[O]([H][C])$-1.0*[O]([H][H])$-1.0*[O]([H][P])$2.0*[O]([P])$0.0	MYOSIN-LIGHT-CHAIN-PHOSPHATASE-RXN
RMS-H1.1543	1.0*[C]([C][O]=[O])$-2.0*[C]([H][C][C][O])$1.0*[C]([H][C][O][O])$1.0*[H]$-1.0*[H]([C])$1.0*[O](=[C])$-2.0*[O](=[O])$1.0*[O]([C])$1.0*[O]([C][C])$-2.0*[O]([H][C])$1.0*[O]([H][H])$0.0	MYO-INOSITOL-OXYGENASE-RXN
RMS-H1.1544	2.0*[C]([H][C][C][O])$-1.0*[C]([H][C][O][O])$-1.0*[C]([H][H][C][O])$-1.0*[H]([C])$1.0*[H]([O])$-1.0*[O]([C][C])$1.0*[O]([H][C])$0.0	MYO-INOSITOL-1-PHOSPHATE-SYNTHASE-RXN
RMS-H1.1545	1.0*[C](=[O]=[O])$-1.0*[C]([C][O]=[O])$-1.0*[C]([H][C]=[O])$1.0*[C]([H][C][C][O])$-1.0*[H]$1.0*[H]([O])$-1.0*[O]([C])$1.0*[O]([H][C])$0.0	2-HYDROXY-3-OXOADIPATE-SYNTHASE-RXN,DXS-RXN,GLYOCARBOLIG-RXN,RXN-15545,RXN-15766,RXN0-2022
RMS-H1.1546	-1.0*[C]([C@][N]=[O])$1.0*[C]([C@][O]=[O])$2.0*[H]([N])$-2.0*[H]([O])$-1.0*[N]([C][C][C])$1.0*[N]([H][H][C][C])$1.0*[O]([C])$-1.0*[O]([H][H])$0.0	3.4.13.9-RXN
RMS-H1.1547	1.0*[C]([C][C]=[C])$-3.0*[C]([H][C]=[C])$1.0*[C]([H][C][C][C])$1.0*[C]([H][C][C][O])$-1.0*[H]([C])$1.0*[H]([O])$1.0*[O]([C][C])$-1.0*[O]([H][C])$2.0*[O]([H][H])$-2.0*[O]([H][O])$0.0	RXN-11292
RMS-H1.1548	-1.0*[C]([H][C]=[C])$1.0*[C]([H][C][C][O])$1.0*[C]([H][H]=[C])$-1.0*[C]([H][H][H][C])$1.0*[H]$-1.0*[H]([C])$-1.0*[O]([C])$1.0*[O]([C][C])$0.0	RXN-9061,RXN-9063,RXN-9064
RMS-H1.1549	1.0*[C]([C]=[C][O])$-1.0*[C]([C][C]=[O])$1.0*[C]([H][C]=[C])$-1.0*[C]([H][H][C][C])$-1.0*[H]([C])$1.0*[H]([O])$-1.0*[O](=[C])$1.0*[O]([C][C])$-1.0*[O]([H][C])$1.0*[O]([H][H])$0.0, -1.0*[C]([C]=[C][O])$1.0*[C]([C][C]=[O])$-1.0*[C]([H][C]=[C])$1.0*[C]([H][H][C][C])$1.0*[H]([C])$-1.0*[H]([O])$1.0*[O](=[C])$-1.0*[O]([C][C])$1.0*[O]([H][C])$-1.0*[O]([H][H])$0.0	RXN-14076,RXN-14081,RXN-14082,RXN-8501
RMS-H1.155	1.0*[C@@]([H][C][C@][O])$1.0*[C@]([H][C@][C@@][O])$-1.0*[C@]([H][C@][C@][O])$-1.0*[C@]([H][C][C@][O])$-1.0*[C]([C]=[O][S])$1.0*[C]([C][N]=[O])$1.0*[C]([H][H][C@@][O])$-1.0*[C]([H][H][C@][O])$1.0*[H]$1.0*[H]([C@@])$-1.0*[H]([C@])$-2.0*[H]([N])$1.0*[H]([S])$1.0*[N]([H][C]=[C])$-1.0*[N]([H][H]=[C])$1.0*[N]([H][H][C])$-1.0*[N]([H][H][H][C])$1.0*[O]([C@][C@@])$-1.0*[O]([C@][C@])$-1.0*[S]([C][C])$1.0*[…	AGMATINE-N4-COUMAROYLTRANSFERASE-RXN
RMS-H1.1550	1.0*[C](=[C][N][N])$-1.0*[C]([C][N]=[N])$-1.0*[C]([H][C]=[C])$1.0*[C]([H][H][C][C])$1.0*[H]([C])$-2.0*[H]([H])$1.0*[H]([N])$-1.0*[N]([C]=[C])$1.0*[N]([H][C][C])$0.0	COENZYME-F420-HYDROGENASE-RXN
RMS-H1.1551	1.0*[C](=[O]=[O])$-2.0*[C]([C]=[C][O])$-1.0*[C]([C][C]=[C])$2.0*[C]([C][C]=[O])$-1.0*[C]([C][O]=[O])$1.0*[C]([H][C]=[C])$1.0*[H]$1.0*[H]([C])$-2.0*[H]([O])$3.0*[O](=[C])$-1.0*[O]([C])$-2.0*[O]([H][C])$0.0	RXN-9098
RMS-H1.1552	1.0*[C]([C][C]=[C])$-1.0*[C]([H][C]=[C])$1.0*[C]([H][C][C][O])$-1.0*[C]([H][C][O][O])$-1.0*[H]([C])$1.0*[H]([O])$-1.0*[O]([R#][C])$1.0*[O]([R#][H])$0.0	RXN-9081
RMS-H1.1553	1.0*[C@@]([H][C@@][C@@][O])$2.0*[C@@]([H][C@][C@@][O])$1.0*[C@]([H][C@@][N][O])$1.0*[C@]([H][C][C@@][O])$-4.0*[C]([H][C][C][O])$-1.0*[C]([H][C][O][O])$1.0*[C]([H][H][C@][O])$-1.0*[C]([H][H][C][O])$3.0*[H]([C@@])$2.0*[H]([C@])$-5.0*[H]([C])$-1.0*[H]([N])$1.0*[H]([O])$1.0*[N]([C][C][C@])$-1.0*[N]([H][C][C])$1.0*[O]([C@][C@])$-1.0*[O]([C][C])$3.0*[O]([H][C@@])$-3.0*[O]([H][C])$-1.0*[O]([R#][C])$1.0*…	RXN-9074
RMS-H1.1554	-1.0*[C@@]([H][C@@][C@@][O])$-2.0*[C@@]([H][C@][C@@][O])$-1.0*[C@]([H][C@@][N][O])$-1.0*[C@]([H][C][C@@][O])$-1.0*[C]([C][N]=[O])$1.0*[C]([C][O]=[O])$4.0*[C]([H][C][C][O])$1.0*[C]([H][C][N][O])$-1.0*[C]([H][H][C@][O])$1.0*[C]([H][H][C][O])$-3.0*[H]([C@@])$-2.0*[H]([C@])$5.0*[H]([C])$2.0*[H]([N])$-2.0*[H]([O])$-1.0*[N]([C][C][C@])$1.0*[N]([C][C][C])$-1.0*[N]([H][C][C])$1.0*[N]([H][H][H][C])$-1.0*[…	RXN-9077
RMS-H1.1555	2.0*[C]([C][C]=[C])$-2.0*[C]([H][C]=[C])$-2.0*[H]([C])$2.0*[H]([O])$-2.0*[O](=[O])$2.0*[O]([C])$-2.0*[O]([H][C])$2.0*[O]([H][H])$0.0	RXN-9072
RMS-H1.1556	2.0*[C]([C][C]=[C])$-2.0*[C]([H][C]=[C])$-2.0*[H]$-2.0*[H]([C])$4.0*[H]([O])$-2.0*[O](=[O])$2.0*[O]([H][H])$0.0	RXN-8719,RXN-9073
RMS-H1.1557	1.0*[C]([C][C]=[O])$1.0*[C]([H][C]=[C])$-2.0*[C]([H][C][C][O])$-1.0*[C]([H][H]=[C])$1.0*[C]([H][H][H][C])$1.0*[O](=[C])$-1.0*[O]([C][C])$0.0	CHORPYRLY-RXN,RXN-14940,RXN-1981
RMS-H1.1558	1.0*[C]([H][C][N][O])$-1.0*[C]([H][C][O][O])$-1.0*[H]([N])$1.0*[H]([O])$1.0*[N]([C][C][C])$-1.0*[N]([H][C][C])$-1.0*[O]([R#][C])$1.0*[O]([R#][H])$0.0	RXN-9075,RXN-9076,RXN-9097
RMS-H1.1559	1.0*[C]([C][N]=[O])$-1.0*[C]([C][O]=[O])$1.0*[H]$-4.0*[H]([N])$3.0*[H]([O])$2.0*[N]([H][C][C])$1.0*[N]([H][H][C])$-1.0*[N]([H][H][C][C])$-2.0*[N]([H][H][H][C])$-3.0*[O]([C])$2.0*[O]([H][C])$1.0*[O]([H][P])$1.0*[O]([P])$-1.0*[O]([P][P])$0.0	RXN-10680
RMS-H1.156	1.0*[C](=[O]=[O])$1.0*[C]([C]=[C][O])$-1.0*[C]([C][C]=[O])$-1.0*[C]([C][O]=[O])$1.0*[C]([H][H]=[C])$-1.0*[C]([H][H][C][C])$-1.0*[O]([C])$1.0*[O]([C][P])$1.0*[O]([P])$-1.0*[O]([P][P])$0.0, -1.0*[C](=[O]=[O])$-1.0*[C]([C]=[C][O])$1.0*[C]([C][C]=[O])$1.0*[C]([C][O]=[O])$-1.0*[C]([H][H]=[C])$1.0*[C]([H][H][C][C])$1.0*[O]([C])$-1.0*[O]([C][P])$-1.0*[O]([P])$1.0*[O]([P][P])$0.0	4.1.1.32-RXN,4.1.1.38-RXN,PEPCARBOXYKIN-RXN,RXN-12481
RMS-H1.1560	1.0*[C]([C][N]=[O])$-1.0*[C]([C][O]=[O])$1.0*[H]$-1.0*[H]([O])$-1.0*[N]([H][H][C])$1.0*[N]([H][H][C][C])$1.0*[O]([C])$-2.0*[O]([H][C])$1.0*[O]([H][P])$1.0*[O]([P])$-1.0*[O]([P][P])$0.0	RXN-10681
RMS-H1.1561	2.0*[C@]([H][C@][C@][O])$1.0*[C@]([H][C@][N][O])$1.0*[C@]([H][C][C@][O])$-1.0*[C]([C]=[C][Cl])$1.0*[C]([C]=[C][O])$-3.0*[C]([H][C][C][O])$-1.0*[C]([H][C][N][O])$1.0*[C]([H][H][C@][O])$-1.0*[C]([H][H][C][O])$1.0*[Cl]$-1.0*[Cl]([C])$1.0*[H]$4.0*[H]([C@])$-4.0*[H]([C])$-1.0*[H]([O])$1.0*[N]([C][C][C@])$-1.0*[N]([C][C][C])$1.0*[O]([C@][C@])$1.0*[O]([C@][P])$-1.0*[O]([C][C])$-1.0*[O]([C][P])$1.0*[O]([…	3.8.1.7-RXN
RMS-H1.1562	-1.0*[C]([C]=[C][O])$1.0*[C]([C][C]=[O])$-2.0*[C]([H][C]=[C])$-1.0*[C]([H][C]=[O])$1.0*[C]([H][H]=[C])$1.0*[C]([H][H][C][C])$1.0*[C]([H][O]=[O])$1.0*[H]$2.0*[H]([C])$-3.0*[H]([O])$1.0*[O](=[C])$1.0*[O]([C])$-1.0*[O]([H][C])$-1.0*[O]([H][H])$0.0	3.7.1.9-RXN
RMS-H1.1563	1.0*[C](=[O]=[O])$1.0*[C]([C]=[C][O])$-1.0*[C]([C][C][C][O])$-1.0*[C]([C][O]=[O])$-1.0*[C]([H][C]=[C])$1.0*[C]([H][H][C][C])$-1.0*[H]$1.0*[H]([C])$1.0*[O](=[C])$-1.0*[O]([C])$0.0	4-CARBOXYMUCONOLACTONE-DECARBOXYLASE-RXN
RMS-H1.1564	-1.0*[C]([C]=[O][S])$1.0*[C]([C][O]=[O])$2.0*[H]$-2.0*[H]([O])$-1.0*[O](=[S])$1.0*[O]([C])$-1.0*[O]([H][H])$1.0*[O]([S])$-1.0*[S]([C][O]=[O]=[O])$1.0*[S]([O][O]=[O])$0.0	3SC23OSPON-RXN
RMS-H1.1565	-1.0*[C]([C]=[C][O])$-1.0*[C]([C]=[C][S])$1.0*[C]([C]=[O][S])$1.0*[C]([C][O]=[O])$1.0*[H]$-1.0*[H]([O])$2.0*[O](=[C])$-2.0*[O](=[O])$1.0*[O]([C])$-1.0*[O]([H][C])$0.0	3SC23OALCAL-RXN
RMS-H1.1566	-2.0*[C@@]([H][C@][C@@][O])$1.0*[C@@]([H][C][C@][O])$-1.0*[C@]([H][C@@][N][O])$1.0*[C@]([H][C@][C@@][O])$1.0*[C@]([H][C@][C@][O])$1.0*[C@]([H][C@][N][O])$-1.0*[C@]([H][C][C@@][O])$1.0*[C]([H][H][C@@][O])$-1.0*[C]([H][H][C@][O])$1.0*[H]$-1.0*[H]([C@@])$1.0*[H]([C@])$-1.0*[H]([O])$-1.0*[O]([C@@][P])$1.0*[O]([C@][C@@])$-1.0*[O]([C@][C@])$-1.0*[O]([H][C@@])$2.0*[O]([H][C@])$-1.0*[O]([H][H])$1.0*[O]([…	35-CYCLIC-GMP-PHOSPHODIESTERASE-RXN
RMS-H1.1567	1.0*[C](=[O]=[O])$-1.0*[C]([C][C]=[O])$-1.0*[C]([C][O]=[O])$1.0*[C]([H][C][C][N])$1.0*[C]([R#][R#]=[O])$-1.0*[C]([R#][R#][C][N])$-1.0*[H]$1.0*[H]([C])$1.0*[H]([N])$-1.0*[H]([O])$-1.0*[N]([H][H][C])$1.0*[N]([H][H][H][C])$1.0*[O](=[C])$-1.0*[O]([H][C])$0.0	4.1.1.64-RXN
RMS-H1.1568	-1.0*[C]([C]=[C][N])$1.0*[C]([C][C]=[N])$1.0*[C]([H]=[C][N])$-1.0*[C]([H][C]=[N])$1.0*[H]$-1.0*[H]([O])$1.0*[O]([C])$-1.0*[O]([C][C])$1.0*[O]([H][C])$-1.0*[O]([H][H])$0.0	4-PYRIDOXOLACTONASE-RXN
RMS-H1.1569	1.0*[C]([C][C]=[O])$1.0*[C]([H]=[C][N])$-1.0*[C]([H][C]=[C])$-1.0*[C]([H][C]=[N])$-1.0*[C]([H][C][C][O])$1.0*[C]([H][H][C][C])$2.0*[H]$-1.0*[H]([N])$-1.0*[H]([O])$-1.0*[N]([C]=[C][C@])$1.0*[N]([C][C][C@])$1.0*[N]([H][C][C])$-1.0*[N]([H][H][C][C])$1.0*[O](=[C])$-1.0*[O]([H][C])$0.0	4-OXOPROLINE-REDUCTASE-RXN
RMS-H1.157	2.0*[C@@]([H][C@][C@@][O])$-1.0*[C@@]([H][C][C@][O])$1.0*[C@]([H][C@@][N][O])$-1.0*[C@]([H][C@][C@@][O])$-1.0*[C@]([H][C@][C@][O])$-1.0*[C@]([H][C@][N][O])$1.0*[C@]([H][C][C@@][O])$-2.0*[C]([H][C]=[C])$1.0*[C]([H][C][C][O])$-1.0*[C]([H][H][C@@][O])$1.0*[C]([H][H][C@][O])$1.0*[C]([H][H][C][C])$1.0*[H]([C@@])$-1.0*[H]([C@])$1.0*[H]([C])$-1.0*[H]([O])$1.0*[O]([C@@][P])$-1.0*[O]([C@][C@@])$1.0*[O]([C…	RXN-14272,RXN-14276
RMS-H1.1570	1.0*[C](=[O]=[O])$-1.0*[C]([C][O]=[O])$1.0*[C]([H][C]=[O])$-1.0*[C]([H][C][C][O])$-1.0*[H]$1.0*[H]([O])$2.0*[O](=[C])$-2.0*[O](=[O])$-1.0*[O]([C])$-1.0*[O]([H][C])$2.0*[O]([H][O])$0.0	4-HYDROXYMANDELATE-OXIDASE-RXN
RMS-H1.1571	1.0*[C]([C]=[C][O])$-1.0*[C]([H]=[C][N])$2.0*[C]([H][C]=[C])$1.0*[C]([H][C]=[N])$-1.0*[C]([H][C][C][O])$-2.0*[C]([H][H][C][C])$-3.0*[H]([C])$3.0*[H]([O])$1.0*[N]([C]=[C][C@])$-1.0*[N]([C][C][C@])$-2.0*[O](=[O])$1.0*[O]([C])$-1.0*[O]([H][C])$2.0*[O]([H][H])$0.0	RXN-7650
RMS-H1.1572	1.0*[C]([C]=[C][O])$-1.0*[C]([H]=[C][N])$2.0*[C]([H][C]=[C])$1.0*[C]([H][C]=[N])$-1.0*[C]([H][C][C][O])$-2.0*[C]([H][H][C][C])$-1.0*[H]$-3.0*[H]([C])$4.0*[H]([O])$1.0*[N]([C]=[C][C@])$-1.0*[N]([C][C][C@])$-2.0*[O](=[O])$2.0*[O]([H][H])$0.0	RXN-7653
RMS-H1.1573	-1.0*[C]([H]=[C][N])$1.0*[C]([H][C]=[C])$1.0*[C]([H][C]=[N])$1.0*[C]([H][C][C][C])$-1.0*[C]([H][C][C][O])$1.0*[C]([H][C][O][O])$-2.0*[C]([H][H][C][C])$-1.0*[H]$-2.0*[H]([C])$3.0*[H]([O])$1.0*[N]([C]=[C][C@])$-1.0*[N]([C][C][C@])$-2.0*[O](=[O])$1.0*[O]([H][C])$1.0*[O]([H][H])$0.0	RXN-1541,RXN-3283,RXN-7655
RMS-H1.1574	1.0*[C]([C][C]=[C])$1.0*[C]([H]=[C][O])$-1.0*[C]([H][C][C][C])$-1.0*[C]([H][C][O][O])$-1.0*[H]([C])$1.0*[H]([O])$-1.0*[O]([H][C])$1.0*[O]([H][H])$0.0	RXN-3284,RXN-3625,RXN-5502,RXN-7656
RMS-H1.1575	1.0*[C](=[O]=[O])$-1.0*[C]([C][C][C][C])$1.0*[C]([C][C][C][O])$-1.0*[C]([H]=[C][N])$1.0*[C]([H][C]=[C])$1.0*[C]([H][C]=[N])$-1.0*[C]([H][H][C][C])$-1.0*[C]([H][H][H][C])$4.0*[H]$-4.0*[H]([C])$1.0*[N]([C]=[C][C@])$-1.0*[N]([C][C][C@])$2.0*[O](=[C])$-2.0*[O](=[O])$-1.0*[O]([C])$1.0*[O]([C][C])$0.0	RXN-7619,RXN-7624
RMS-H1.1576	1.0*[C]([C]=[N][O])$1.0*[C]([H]=[C][N])$-1.0*[C]([H][C]=[C])$-2.0*[C]([H][C]=[N])$1.0*[C]([H][H][C][C])$1.0*[H]$-1.0*[H]([O])$-1.0*[N]([C]=[C][C@])$1.0*[N]([C][C][C@])$1.0*[O]([H][C])$-1.0*[O]([H][H])$0.0	RXN-7637
RMS-H1.1577	1.0*[C]([C][C]=[C])$-1.0*[C]([H][C][C][C])$1.0*[C]([H][H]=[C])$-1.0*[C]([H][H][C][O])$-1.0*[H]([C])$1.0*[H]([O])$-1.0*[O]([H][C])$1.0*[O]([H][H])$0.0	METHYLACYLYLCOA-HYDROXY-RXN,RXN-7640
RMS-H1.1578	-2.0*[C]([H][C]=[C])$1.0*[C]([H][C][C][O])$1.0*[C]([H][H][C][C])$1.0*[H]$1.0*[H]([C])$-2.0*[H]([O])$1.0*[O]([C])$1.0*[O]([C][C])$-2.0*[O]([H][C])$0.0	RXN-7647
RMS-H1.1579	1.0*[C]([C][C][O][O])$-1.0*[C]([H]=[C][N])$1.0*[C]([H][C]=[C])$1.0*[C]([H][C]=[N])$-1.0*[C]([H][C][C][O])$-1.0*[C]([H][H][C][C])$-1.0*[H]$-2.0*[H]([C])$3.0*[H]([O])$1.0*[N]([C]=[C][C@])$-1.0*[N]([C][C][C@])$-2.0*[O](=[O])$1.0*[O]([C][C])$-1.0*[O]([H][C])$2.0*[O]([H][H])$0.0	RXN-15737
RMS-H1.158	-2.0*[C]([C][C]=[C])$1.0*[C]([C][C][C][O])$1.0*[C]([H][C][C][C])$1.0*[H]([C])$-1.0*[H]([O])$1.0*[O]([H][C])$-1.0*[O]([H][H])$0.0, 2.0*[C]([C][C]=[C])$-1.0*[C]([C][C][C][O])$-1.0*[C]([H][C][C][C])$-1.0*[H]([C])$1.0*[H]([O])$-1.0*[O]([H][C])$1.0*[O]([H][H])$0.0	2-METHYLCITRATE-DEHYDRATASE-RXN,4.2.1.99-RXN,DIMETHYLMALEATE-HYDRATASE-RXN,RXN-12744,RXN-8979
RMS-H1.1580	-1.0*[C@@]([H][C][C@][O])$-1.0*[C@]([H][C@][C@@][O])$-1.0*[C@]([H][C@][C@][O])$-1.0*[C@]([H][C@][N][O])$1.0*[C]([C]=[O][S])$-1.0*[C]([C][O]=[O])$3.0*[C]([H][C][C][O])$1.0*[C]([H][C][N][O])$-1.0*[C]([H][H][C@@][O])$1.0*[C]([H][H][C][O])$-1.0*[H]([C@@])$-3.0*[H]([C@])$4.0*[H]([C])$1.0*[H]([O])$-1.0*[H]([S])$-1.0*[N]([C][C][C@])$1.0*[N]([C][C][C])$-1.0*[O]([C@][C@@])$-1.0*[O]([C@][P])$-1.0*[O]([C])$…	6.2.1.33-RXN,O-SUCCINYLBENZOATE-COA-LIG-RXN,RXN-12780,RXN-14172,RXN-7488,RXN-7614
RMS-H1.1581	1.0*[C]([C][O]=[O])$-1.0*[C]([H][H][C][O])$5.0*[H]$-2.0*[H]([C])$-3.0*[H]([O])$1.0*[O](=[C])$1.0*[O]([C])$-1.0*[O]([H][C])$-1.0*[O]([H][H])$0.0	RXN-10651,RXN-10653
RMS-H1.1582	1.0*[C]([H][H][C][O])$-1.0*[C]([H][H][C][S])$-1.0*[H]([O])$1.0*[H]([S])$1.0*[O]([H][C])$-1.0*[O]([H][H])$-1.0*[S]([C][C])$1.0*[S]([H][C])$0.0, -1.0*[C]([H][H][C][O])$1.0*[C]([H][H][C][S])$1.0*[H]([O])$-1.0*[H]([S])$-1.0*[O]([H][C])$1.0*[O]([H][H])$1.0*[S]([C][C])$-1.0*[S]([H][C])$0.0	CYSTATHIONASE-RXN,CYSTATHIONINE-BETA-SYNTHASE-RXN,RXN-11438,RXN-11439,RXN-11440,RXN-11441,RXN-11442,RXN-11443,RXN-15370,RXNQT-4356
RMS-H1.1583	1.0*[C@@]([H][C@][C@][O])$1.0*[C@@]([H][C@][N][O])$-1.0*[C@@]([H][C][C@][O])$1.0*[C@]([H][C@@][C@@][O])$-1.0*[C@]([H][C@][C@@][O])$-1.0*[C@]([H][C@][C@][O])$-1.0*[C@]([H][C@][N][O])$1.0*[C@]([H][C][C@@][O])$1.0*[C]([C]=[C][O])$-1.0*[C]([H][C]=[C])$-1.0*[C]([H][H][C@@][O])$1.0*[C]([H][H][C@][O])$1.0*[H]$1.0*[H]([C@@])$-1.0*[H]([C@])$-1.0*[H]([C])$1.0*[N]([C][C][C@@])$-1.0*[N]([C][C][C@])$-1.0*[O](…	RXN0-7080
RMS-H1.1584	1.0*[C](=[O]=[O])$-1.0*[C]([C][C]=[O])$1.0*[C]([H][C][C][O])$-1.0*[C]([H][H][C][C])$-1.0*[H]([C])$1.0*[H]([O])$-1.0*[N]([H]=[C])$1.0*[N]([H][H]=[C])$1.0*[N]([H][H][C])$-1.0*[N]([H][H][H][C])$1.0*[O](=[C])$-2.0*[O](=[O])$1.0*[O]([H][C])$0.0	RXN0-7090
RMS-H1.1585	-1.0*[C@@]([H][C][C@][O])$-1.0*[C@]([H][C@][C@@][O])$-1.0*[C@]([H][C@][C@][O])$-1.0*[C@]([H][C@][N][O])$-1.0*[C]([C][N]=[O])$1.0*[C]([C][O]=[O])$3.0*[C]([H][C][C][O])$1.0*[C]([H][C][O][O])$-1.0*[C]([H][H][C@@][O])$1.0*[C]([H][H][C][O])$-1.0*[H]([C@@])$-3.0*[H]([C@])$4.0*[H]([C])$2.0*[H]([N])$-2.0*[H]([O])$1.0*[N]([C]=[C])$-1.0*[N]([C]=[C][C@])$-1.0*[N]([H][C][C])$1.0*[N]([H][H][H][C])$-1.0*[O]([C…	RXN-15025,RXN0-7078
RMS-H1.1586	1.0*[C]([N]=[N][O])$-1.0*[C]([N][N]=[O])$-1.0*[H]([N])$1.0*[H]([O])$1.0*[N]([C]=[C])$-1.0*[N]([H][C][C])$-1.0*[O](=[C])$-1.0*[O]([C])$1.0*[O]([C][C])$1.0*[O]([H][P])$1.0*[O]([P])$-1.0*[O]([P][P])$0.0	RXN0-7115
RMS-H1.1587	1.0*[C@@]([H][C@][N][O])$1.0*[C@]([H][C@][C@@][O])$-1.0*[C@]([H][C@][C@][O])$-1.0*[C@]([H][C@][N][O])$1.0*[C]([N][O]=[O])$-1.0*[C]([O][O]=[O])$2.0*[H]$1.0*[H]([C@@])$-1.0*[H]([C@])$-2.0*[H]([N])$1.0*[N]([C]=[C])$1.0*[N]([C][C][C@@])$-1.0*[N]([C][C][C@])$-1.0*[N]([H][C]=[C])$1.0*[N]([H][C][C])$-1.0*[N]([H][H][C])$1.0*[O]([C@][C@@])$-1.0*[O]([C@][C@])$-1.0*[O]([H][C])$1.0*[O]([H][P])$1.0*[O]([P])$-…	RXN0-742
RMS-H1.1588	2.0*[C@]([H][C@][C@][O])$1.0*[C@]([H][C@][N][O])$1.0*[C@]([H][C][C@][O])$-3.0*[C]([H][C][C][O])$-1.0*[C]([H][C][O][O])$1.0*[C]([H][H][C@][O])$-1.0*[C]([H][H][C][O])$-1.0*[H]$4.0*[H]([C@])$-4.0*[H]([C])$1.0*[H]([O])$-1.0*[N]([C]=[C])$1.0*[N]([C]=[C][C@])$1.0*[O]([C@][C@])$-1.0*[O]([C][C])$-1.0*[O]([C][P])$2.0*[O]([H][C@])$-2.0*[O]([H][C])$1.0*[O]([H][P])$0.0	2.4.2.12-RXN,RXN0-7092
RMS-H1.1589	1.0*[C](=[O]=[O])$-1.0*[C]([C][C]=[O])$1.0*[C]([H][C][O][P])$-1.0*[C]([H][H][C][P])$-1.0*[H]([C])$1.0*[H]([O])$1.0*[O](=[C])$-2.0*[O](=[O])$1.0*[O]([H][C])$0.0	RXN-12008,RXN-15311
RMS-H1.159	1.0*[C]([C][C]=[C])$1.0*[C]([C][C][C])$1.0*[C]([H]=[C][N])$-2.0*[C]([H][C]=[C])$-1.0*[C]([H][C]=[N])$2.0*[H]$-2.0*[H]([C])$-1.0*[N]([C]=[C][C@])$1.0*[N]([C][C][C@])$0.0	RXN-8799
RMS-H1.1590	-2.0*[C]([C]=[C][O])$2.0*[C]([C][C]=[C])$2.0*[C]([C][C]=[O])$-2.0*[C]([C][C][C][O])$-1.0*[H]$1.0*[H]([O])$2.0*[O](=[C])$-1.0*[O]([C])$-1.0*[O]([C][C])$-1.0*[O]([H][C])$1.0*[O]([H][H])$0.0	RXN-7984,RXN-7985
RMS-H1.1591	1.0*[C](=[O]=[O])$1.0*[C]([C]=[C][O])$-1.0*[C]([C][C]=[O])$-1.0*[C]([H][C][C][O])$1.0*[C]([R#][C]=[C])$-1.0*[C]([R#][H][C][C])$-2.0*[H]([C])$2.0*[H]([O])$1.0*[O](=[C])$-2.0*[O](=[O])$1.0*[O]([H][H])$0.0	RXN-8000
RMS-H1.1592	-1.0*[C]([C][C][C][O])$-2.0*[C]([H][C]=[C])$2.0*[C]([H][C]=[O])$1.0*[C]([H][C][C][O])$1.0*[C]([H][H][C][C])$-1.0*[C]([H][H][H][C])$2.0*[O](=[C])$-2.0*[O](=[O])$0.0	RXN-7974
RMS-H1.1593	1.0*[C](=[O]=[O])$-1.0*[C]([C][C]=[O])$1.0*[C]([H][C][C][O])$-1.0*[C]([H][H][C][C])$1.0*[H]$-1.0*[H]([C])$-1.0*[H]([N])$1.0*[H]([O])$1.0*[N]([C][C][C])$-1.0*[N]([H][C][C][C])$1.0*[O](=[C])$-2.0*[O](=[O])$1.0*[O]([H][C])$0.0	1.14.11.24-RXN,RXN-7983
RMS-H1.1594	-1.0*[C]([N][N]=[N])$1.0*[C]([N][N]=[O])$-1.0*[H]$3.0*[H]([N])$-2.0*[H]([O])$-1.0*[N]([C]=[C])$1.0*[N]([H][C][C])$-1.0*[N]([H][H][C])$1.0*[N]([H][H][H][H])$1.0*[O](=[C])$-1.0*[O]([H][H])$0.0	GUANINE-DEAMINASE-RXN,GUANOSINE-DEAMINASE-RXN,RXN-10058,RXN-11455,RXN-15261,RXN-8015
RMS-H1.1595	1.0*[C]([N]=[N][O])$-1.0*[C]([N][N]=[N])$2.0*[H]([N])$-2.0*[H]([O])$-1.0*[N]([H][H][C])$1.0*[N]([H][H][H][H])$1.0*[O]([C])$-1.0*[O]([H][H])$0.0	RXN-8016
RMS-H1.1596	1.0*[C]([C]=[C][O])$-1.0*[C]([H][C]=[C])$-2.0*[H]$-1.0*[H]([C])$3.0*[H]([O])$-2.0*[O](=[O])$1.0*[O]([C][C])$-1.0*[O]([H][C])$2.0*[O]([H][H])$0.0	RXN-8008
RMS-H1.1597	1.0*[C](=[O]=[O])$1.0*[C]([C][C]=[O])$-1.0*[C]([C][O]=[O])$1.0*[C]([H]=[C][N])$-1.0*[C]([H][C]=[C])$-1.0*[C]([H][C]=[N])$-1.0*[C]([H][C][C][C])$-1.0*[C]([H][C][C][O])$2.0*[C]([H][H][C][C])$1.0*[H]([C])$-1.0*[H]([O])$-1.0*[N]([C]=[C][C@])$1.0*[N]([C][C][C@])$2.0*[O](=[C])$-1.0*[O]([C])$-1.0*[O]([H][C])$0.0	ISOCITDEH-RXN,ISOCITRATE-DEHYDROGENASE-NAD+-RXN,R214-RXN,R218-RXN,RXN-11933,RXN-11938,RXN-11959,RXN-13158,RXN-14466,RXN-14986,RXN-7745,RXN-7969,RXN-7970
RMS-H1.1598	-2.0*[C]([H][C]=[C])$2.0*[C]([H][C]=[O])$2.0*[O](=[C])$-2.0*[O](=[O])$0.0	1.14.99.36-RXN,LIGNOSTILBENE-ALPHA-BETA-DIOXYGENASE-RXN,RXN-11783,RXN-11899,RXN-11989,RXN-13355,RXN-13364,RXN-13374,RXN-13419,RXN-15820,RXN-698,RXN-7973
RMS-H1.1599	-1.0*[C]([C]=[C][O])$-1.0*[C]([C]=[N][O])$1.0*[C]([C][C]=[O])$1.0*[C]([C][O]=[O])$-1.0*[C]([H][C]=[C])$1.0*[C]([H][H][C][C])$1.0*[H]$1.0*[H]([C])$2.0*[H]([N])$-4.0*[H]([O])$-1.0*[N]([C]=[C])$1.0*[N]([H][H][C])$2.0*[O](=[C])$1.0*[O]([C])$-2.0*[O]([H][C])$-1.0*[O]([H][H])$0.0	RXN-15576
RMS-H1.16	2.0*[C@@]([H][C@][C@@][O])$1.0*[C@]([H][C@@][N][O])$-4.0*[C@]([H][C@][C@][O])$-2.0*[C@]([H][C@][N][O])$1.0*[C@]([H][C][C@@][O])$-2.0*[C@]([H][C][C@][O])$3.0*[C]([H][C][C][O])$1.0*[C]([H][C][O][O])$-1.0*[C]([H][H][C@][O])$1.0*[C]([H][H][C][O])$1.0*[H]$2.0*[H]([C@@])$-6.0*[H]([C@])$4.0*[H]([C])$-1.0*[H]([O])$1.0*[N]([C]=[C])$-1.0*[N]([C]=[C][C@])$-1.0*[O]([C@][C@])$1.0*[O]([C][C])$2.0*[O]([H][C@@])…	RXN-13873
RMS-H1.160	1.0*[As]([O][O][O])$-1.0*[As]([O][O][O]=[O])$-3.0*[H]$3.0*[H]([O])$-1.0*[O](=[As])$-1.0*[O]([As])$1.0*[O]([H][As])$1.0*[O]([H][H])$0.0	RXN-15817,RXN-15837
RMS-H1.1600	-1.0*[C]([C]=[C][Cl])$1.0*[C]([C]=[C][O])$1.0*[Cl]$-1.0*[Cl]([C])$1.0*[H]$-1.0*[H]([O])$1.0*[O]([H][C])$-1.0*[O]([H][H])$0.0	4-CHLOROBENZOATE-DEHALOGENASE-RXN,RXN-10448,RXN-15575
RMS-H1.1601	-1.0*[C]([C]=[N][Cl])$1.0*[C]([C]=[N][O])$1.0*[Cl]$-1.0*[Cl]([C])$1.0*[H]$-1.0*[H]([O])$1.0*[O]([H][C])$-1.0*[O]([H][H])$0.0	RXN-15574
RMS-H1.1602	-1.0*[C]([C]=[C][N])$1.0*[C]([C][C]=[N])$-1.0*[C]([H][C]=[C])$1.0*[C]([H][H][C][C])$1.0*[H]([C])$-1.0*[H]([N])$1.0*[N]([H]=[C])$-1.0*[N]([H][H][C])$0.0	RXN-15121,RXN-15572
RMS-H1.1603	1.0*[C]([C]=[C][N])$1.0*[C]([H][C]=[C])$-1.0*[C]([H][C][C][N])$-1.0*[C]([H][C][C][O])$1.0*[H]$-1.0*[H]([C])$-1.0*[H]([N])$1.0*[H]([O])$1.0*[N]([H][H][C])$-1.0*[N]([H][H][H][C])$-1.0*[O]([H][C])$1.0*[O]([H][H])$0.0	RXN-15122,RXN-15571
RMS-H1.1604	-1.0*[C](=[C][N][N])$-1.0*[C](=[C][N][O])$-1.0*[C]([C]=[C][Cl])$-1.0*[C]([C]=[C][N])$1.0*[C]([C][C]=[N])$1.0*[C]([C][C]=[O])$1.0*[C]([C][N]=[N])$1.0*[C]([C][N]=[O])$1.0*[Cl]$-1.0*[Cl]([C])$2.0*[H]$-3.0*[H]([N])$1.0*[H]([O])$2.0*[N]([C]=[C])$1.0*[N]([C][C])$-3.0*[N]([H][C][C])$2.0*[O](=[C])$-2.0*[O](=[O])$-1.0*[O]([H][C])$1.0*[O]([H][H])$0.0	RXN-15570
RMS-H1.1605	-1.0*[C](=[C][N][N])$-1.0*[C](=[C][N][O])$-2.0*[C]([C]=[C][Cl])$-1.0*[C]([C]=[C][N])$1.0*[C]([C]=[C][O])$-1.0*[C]([C]=[N][Cl])$1.0*[C]([C]=[N][O])$1.0*[C]([C][C]=[N])$1.0*[C]([C][C]=[O])$1.0*[C]([C][N]=[N])$1.0*[C]([C][N]=[O])$3.0*[Cl]$-3.0*[Cl]([C])$4.0*[H]$-3.0*[H]([N])$-1.0*[H]([O])$2.0*[N]([C]=[C])$1.0*[N]([C][C])$-3.0*[N]([H][C][C])$2.0*[O](=[C])$-2.0*[O](=[O])$1.0*[O]([H][C])$-1.0*[O]([H][H…	RXN-15569
RMS-H1.1606	1.0*[C@@]([H][C][C@][O])$1.0*[C@]([H][C@][C@@][O])$-1.0*[C@]([H][C@][C@][O])$-1.0*[C@]([H][C][C@][O])$-1.0*[C](=[C][N][N])$1.0*[C](=[C][N][O])$1.0*[C]([H][H][H][C@@])$-1.0*[C]([H][H][H][C@])$1.0*[H]([C@@])$-1.0*[H]([C@])$1.0*[H]([N])$-1.0*[H]([O])$-1.0*[N]([H][H][C])$1.0*[N]([H][H][H])$1.0*[O]([C@][C@@])$-1.0*[O]([C@][C@])$1.0*[O]([H][C])$-1.0*[O]([H][H])$0.0	RXN-15568
RMS-H1.1607	1.0*[C]([C]=[C][N])$1.0*[C]([C][C]=[C])$-1.0*[C]([C][C]=[O])$2.0*[C]([H][C]=[C])$-1.0*[C]([H][C][N][O])$-2.0*[C]([H][H][C][C])$-3.0*[H]([C])$3.0*[H]([O])$-1.0*[O](=[C])$-1.0*[O]([H][C])$2.0*[O]([H][H])$0.0	RXN-15541
RMS-H1.1608	1.0*[O]([C@][P])$-1.0*[O]([H][C@])$1.0*[O]([H][P])$-1.0*[O]([P][P])$0.0	GDPPYPHOSKIN-RXN,GTPPYPHOSKIN-RXN,RXN-15540
RMS-H1.1609	-3.0*[C]([C][C]=[C])$2.0*[C]([C][C][C][C])$1.0*[C]([C][C][C][O])$-3.0*[C]([H][C]=[C])$2.0*[C]([H][C][C][C])$1.0*[C]([H][H][C][C])$1.0*[H]([C])$-1.0*[H]([O])$1.0*[O]([H][C])$-1.0*[O]([H][H])$0.0	RXN-11772
RMS-H1.161	-1.0*[C](=[C][N][N])$-1.0*[C]([C]=[C][N])$1.0*[C]([C][C]=[N])$1.0*[C]([C][N]=[N])$1.0*[C]([H][C]=[O])$-1.0*[C]([H][H][C][S])$2.0*[H]$-1.0*[H]([C])$-3.0*[H]([N])$2.0*[H]([O])$2.0*[N]([C]=[C])$1.0*[N]([C][C])$-3.0*[N]([H][C][C])$1.0*[O](=[C])$-2.0*[O](=[O])$-1.0*[O](=[S])$1.0*[O]([H][H])$1.0*[O]([S])$-1.0*[S]([C][O]=[O]=[O])$1.0*[S]([O][O]=[O])$0.0	RXN-13418,RXN-15341,RXN0-6973
RMS-H1.1610	-3.0*[C]([C][C]=[C])$3.0*[C]([C][C][C][C])$-4.0*[C]([H][C]=[C])$3.0*[C]([H][C][C][C])$1.0*[C]([H][H]=[C])$3.0*[C]([H][H][C][C])$-1.0*[C]([H][H][C][O])$-2.0*[C]([H][H][H][C])$-1.0*[H]([C])$1.0*[H]([O])$-1.0*[O]([C][P])$1.0*[O]([H][P])$0.0	RXN-11778
RMS-H1.1611	-1.0*[C]([C][C]=[C])$-1.0*[C]([H][C]=[C])$1.0*[C]([H][C][C][C])$1.0*[C]([H][H][C][C])$-2.0*[H]$2.0*[H]([C])$-1.0*[O]([C][P])$1.0*[O]([H][C])$-1.0*[O]([H][H])$1.0*[O]([H][P])$0.0	RXN-11773
RMS-H1.1612	-1.0*[C@]([H][C][N][O])$-1.0*[C]([H][C][C@][O])$1.0*[C]([H][C][C][O])$1.0*[C]([H][C][O][O])$-1.0*[H]([C@])$1.0*[H]([C])$1.0*[H]([N])$-1.0*[H]([O])$-1.0*[N]([C][C][C@])$1.0*[N]([H][C][C])$-1.0*[O]([C][C@])$1.0*[O]([C][C])$1.0*[O]([C][P])$-1.0*[O]([H][P])$0.0	RXN-11743
RMS-H1.1613	-1.0*[C]([H][H][C][F])$1.0*[C]([H][H][C][O])$1.0*[F]$-1.0*[F]([C])$1.0*[H]$-1.0*[H]([O])$1.0*[O]([H][C])$-1.0*[O]([H][H])$0.0	RXN-11761
RMS-H1.1614	-2.0*[C]([C]=[C][O])$1.0*[C]([C][C]=[C])$-1.0*[C]([H][C]=[C])$2.0*[C]([H][C][C][O])$1.0*[C]([H][H][H][C])$-1.0*[C]([H][H][H][S])$-1.0*[H]$1.0*[H]([C])$1.0*[S]([C][C])$-1.0*[S]([C][C][C])$0.0	RXN-11754
RMS-H1.1615	-1.0*[C@@]([H][C][C@][O])$-1.0*[C@]([H][C@][C@@][O])$1.0*[C@]([H][C@][C@][O])$1.0*[C@]([H][C][C@][O])$1.0*[C]([C]=[O][S])$-1.0*[C]([C][O]=[O])$-1.0*[C]([H][H][C@@][O])$1.0*[C]([H][H][C@][O])$1.0*[H]$-1.0*[H]([C@@])$1.0*[H]([C@])$-1.0*[H]([S])$-1.0*[O]([C@][C@@])$1.0*[O]([C@][C@])$-1.0*[O]([C][P])$1.0*[O]([P])$1.0*[S]([C][C])$-1.0*[S]([H][C])$0.0	RXN-11739
RMS-H1.1616	1.0*[C]([C][C]=[O])$-1.0*[C]([C][C][C][O])$-1.0*[C]([C]t[N])$1.0*[C]([H]t[N])$1.0*[H]([C])$-1.0*[H]([O])$1.0*[O](=[C])$-1.0*[O]([H][C])$0.0	ACETONE-CYANHYDRIN-LYASE-RXN,RXN-11733
RMS-H1.1617	1.0*[C]([H][H][H][S])$-1.0*[C]([R#][H][H][H])$-1.0*[H]$1.0*[H]([R#])$-1.0*[R#]([C])$1.0*[R#]([H])$-1.0*[S]([C][C])$1.0*[S]([C][C][C])$0.0, -1.0*[C]([H][H][H][S])$1.0*[C]([R#][H][H][H])$1.0*[H]$-1.0*[H]([R#])$1.0*[R#]([C])$-1.0*[R#]([H])$1.0*[S]([C][C])$-1.0*[S]([C][C][C])$0.0	RXN-7605,RXN-9754
RMS-H1.1618	2.0*[C]([C]=[C][O])$-1.0*[C]([C][C][O][Cl])$1.0*[C]([H]=[C][N])$-1.0*[C]([H][C]=[C])$-1.0*[C]([H][C]=[N])$-1.0*[C]([H][C][C][O])$1.0*[C]([H][H][C][C])$1.0*[Cl]$-1.0*[Cl]([C])$-1.0*[N]([C]=[C][C@])$1.0*[N]([C][C][C@])$0.0	RXN-10424
RMS-H1.1619	-1.0*[H]$1.0*[H]([O])$1.0*[O]([H][P])$-1.0*[O]([P])$0.0, 1.0*[H]$-1.0*[H]([O])$-1.0*[O]([H][P])$1.0*[O]([P])$0.0	2.7.1.152-RXN,2.7.7.11-RXN,2.7.7.28-RXN,2.7.7.32-RXN,2.7.7.60-RXN,DTDPGLUCOSEPP-RXN,GLUC1PADENYLTRANS-RXN,RXN-10971,RXN-10972,RXN-11078,RXN-12231,RXN-13745,RXN-14400,RXN-3,RXN-7381,RXN-7401,RXN-9995,RXN0-262,RXN0-4342,RXN0-5383,RXN4FS-3,RXN4FS-8
RMS-H1.162	2.0*[C]([C]=[C][N])$-1.0*[C]([C][C]=[O])$-1.0*[C]([H][C]=[N])$1.0*[C]([H][C][C][C])$-1.0*[C]([H][H][C][C])$1.0*[C]([N]=[N][O])$-1.0*[C]([N][N]=[O])$-2.0*[H]([C])$-1.0*[H]([N])$3.0*[H]([O])$1.0*[N]([C][C][C])$-1.0*[N]([H][C][C])$-2.0*[O](=[C])$1.0*[O]([H][C])$1.0*[O]([H][H])$0.0	RXN-15263
RMS-H1.1620	2.0*[C]([H][C][C][O])$-2.0*[C]([H][H][C][C])$-2.0*[H]([C])$2.0*[H]([O])$-2.0*[O](=[O])$1.0*[O]([C][C])$1.0*[O]([H][H])$0.0	RXN-13395
RMS-H1.1621	1.0*[C]([C][C]=[C])$1.0*[C]([C][C][C][O])$-1.0*[C]([H][C]=[C])$-1.0*[C]([H][C][C])$-2.0*[H]([C])$2.0*[H]([O])$-2.0*[O](=[O])$1.0*[O]([C])$1.0*[O]([H][H])$0.0	RXN-13393
RMS-H1.1622	1.0*[C]([C][C]=[O])$-2.0*[C]([H]=[C][N])$2.0*[C]([H][C]=[C])$2.0*[C]([H][C]=[N])$-3.0*[C]([H][H][C][C])$-2.0*[H]$-4.0*[H]([C])$6.0*[H]([O])$2.0*[N]([C]=[C][C@])$-2.0*[N]([C][C][C@])$1.0*[O](=[C])$-4.0*[O](=[O])$3.0*[O]([H][H])$0.0	RXN-12680,RXN-13194,RXN-13397
RMS-H1.1623	1.0*[C](=[O]=[O])$-1.0*[C]([C][C]=[O])$1.0*[C]([H][C]=[N])$-1.0*[C]([H][H][C][N])$1.0*[H]$-1.0*[H]([C])$-2.0*[H]([N])$2.0*[H]([O])$1.0*[N]([C]=[C])$-1.0*[N]([H][C][C])$1.0*[N]([H][H][C])$-1.0*[N]([H][H][H][C])$1.0*[O](=[C])$-2.0*[O](=[O])$1.0*[O]([H][H])$0.0	RXN-13396
RMS-H1.1624	-2.0*[C]([C][C]=[C])$1.0*[C]([C][C][C][C])$1.0*[C]([C][C][C][O])$-3.0*[C]([H][C]=[C])$2.0*[C]([H][C][C][C])$1.0*[C]([H][H]=[C])$2.0*[C]([H][H][C][C])$-1.0*[C]([H][H][C][O])$-1.0*[C]([H][H][H][C])$-1.0*[O]([C][P])$1.0*[O]([H][C])$-1.0*[O]([H][H])$1.0*[O]([H][P])$0.0	RXN-10636,RXN-13399
RMS-H1.1625	-1.0*[C]([C][C][C])$-2.0*[C]([H]=[C][N])$2.0*[C]([H][C]=[C])$2.0*[C]([H][C]=[N])$1.0*[C]([H][C]=[O])$1.0*[C]([H][C][C][C])$-2.0*[C]([H][H][C][C])$-1.0*[C]([H][H][H][C])$-3.0*[H]$-3.0*[H]([C])$6.0*[H]([O])$2.0*[N]([C]=[C][C@])$-2.0*[N]([C][C][C@])$1.0*[O](=[C])$-4.0*[O](=[O])$3.0*[O]([H][H])$0.0	RXN-13398
RMS-H1.1626	-2.0*[C]([C]=[C][I])$-2.0*[C]([H]=[C][N])$4.0*[C]([H][C]=[C])$2.0*[C]([H][C]=[N])$-2.0*[C]([H][H][C][C])$-1.0*[H]$1.0*[H]([O])$2.0*[I]$-2.0*[I]([C])$2.0*[N]([C]=[C][C@])$-2.0*[N]([C][C][C@])$-1.0*[O]([C])$1.0*[O]([H][C])$0.0	RXN-13402
RMS-H1.1627	-2.0*[C]([H]=[C][N])$2.0*[C]([H][C]=[C])$2.0*[C]([H][C]=[N])$1.0*[C]([H][C]=[O])$-2.0*[C]([H][H][C][C])$-1.0*[C]([H][H][H][C])$-2.0*[H]$-4.0*[H]([C])$6.0*[H]([O])$2.0*[N]([C]=[C][C@])$-2.0*[N]([C][C][C@])$1.0*[O](=[C])$-4.0*[O](=[O])$3.0*[O]([H][H])$0.0	RXN-12967,RXN-13400
RMS-H1.1628	2.0*[C@]([H][C@][C@][O])$1.0*[C@]([H][C@][N][O])$1.0*[C@]([H][C][C@][O])$1.0*[C]([H][C]=[O])$-4.0*[C]([H][C][C][O])$-1.0*[C]([H][C][N][O])$1.0*[C]([H][H][C@][O])$-1.0*[C]([H][H][C][C])$-1.0*[C]([H][H][C][O])$1.0*[C]([H][H][H][C])$4.0*[H]([C@])$-3.0*[H]([C])$-1.0*[H]([O])$1.0*[N]([C][C][C@])$-1.0*[N]([C][C][C])$1.0*[O](=[C])$1.0*[O]([C@][C@])$1.0*[O]([C@][P])$-1.0*[O]([C][C])$-1.0*[O]([C][P])$1.0*…	RXN-13392
RMS-H1.1629	-1.0*[C]([C]=[C][O])$1.0*[C]([C][C]=[O])$-1.0*[C]([H][C]=[C])$1.0*[C]([H][H][C][C])$1.0*[C]([H][H][H][O])$-1.0*[C]([H][H][H][S])$1.0*[H]$1.0*[H]([C])$-2.0*[H]([O])$1.0*[O](=[C])$1.0*[O]([C][C])$-2.0*[O]([H][C])$1.0*[S]([C][C])$-1.0*[S]([C][C][C])$0.0	RXN-13390
RMS-H1.163	2.0*[C]([C]=[C][N])$-1.0*[C]([C][C]=[O])$-1.0*[C]([H][C]=[N])$1.0*[C]([H][C][C][C])$-1.0*[C]([H][H][C][C])$-2.0*[H]([C])$2.0*[H]([O])$-1.0*[N]([C]=[C])$1.0*[N]([C][C][C])$-1.0*[O](=[C])$1.0*[O]([H][H])$0.0	RXN-15262
RMS-H1.1630	-1.0*[C](=[C][N][N])$1.0*[C]([C][N]=[N])$1.0*[C]([H]=[C][N])$-1.0*[C]([H][C]=[N])$1.0*[H]$-1.0*[H]([N])$1.0*[N]([C]=[C])$-1.0*[N]([C]=[C][C@])$1.0*[N]([C][C][C@])$-1.0*[N]([H][C][C])$0.0	RXN-12450
RMS-H1.1631	-1.0*[C](=[C][N][N])$-1.0*[C]([C]=[C][N])$1.0*[C]([C][C]=[N])$1.0*[C]([C][N]=[N])$1.0*[C]([H]=[C][N])$-1.0*[C]([H][C]=[C])$-1.0*[C]([H][C]=[N])$1.0*[C]([H][H][C][C])$1.0*[H]$1.0*[H]([C])$-2.0*[H]([N])$2.0*[N]([C]=[C])$-1.0*[N]([C]=[C][C@])$1.0*[N]([C][C][C@])$-2.0*[N]([H][C][C])$0.0	RXN-12446
RMS-H1.1632	1.0*[C]([H][C][N][N])$-1.0*[C]([H][H][C@][S])$1.0*[C]([H][H][H][C@])$1.0*[C]([H][H][H][C])$-1.0*[C]([H][H][H][S])$-1.0*[C]([H][N]=[N])$-2.0*[H]$1.0*[H]([C])$1.0*[H]([N])$-1.0*[N]([C]=[C])$1.0*[N]([H][C][C])$2.0*[S]([C][C])$-2.0*[S]([C][C][C])$0.0	RXN-12465
RMS-H1.1633	1.0*[C]([C][N]=[N])$1.0*[C]([H][H][H][C])$-1.0*[C]([H][H][H][S])$-1.0*[C]([H][N]=[N])$1.0*[H]$-1.0*[H]([C])$1.0*[S]([C][C])$-1.0*[S]([C][C][C])$0.0	RXN-12464
RMS-H1.1634	-1.0*[C@@]([H][C@][N][O])$-1.0*[C@@]([H][C][C@][O])$-2.0*[C@]([H][C@][C@@][O])$1.0*[C]([C][C]=[C])$-1.0*[C]([H][C]=[C])$4.0*[C]([H][C][C][O])$-1.0*[C]([H][H][C@@][O])$1.0*[C]([H][H][C][O])$-2.0*[H]([C@@])$-2.0*[H]([C@])$3.0*[H]([C])$1.0*[H]([N])$-1.0*[N]([C][C][C@@])$1.0*[N]([H][C][C])$-1.0*[O]([C@@][C@@])$-1.0*[O]([C@][P])$1.0*[O]([C][C])$1.0*[O]([C][P])$-1.0*[O]([H][C@])$1.0*[O]([H][C])$0.0	RXN-12501
RMS-H1.1635	-2.0*[C]([C]=[C][O])$2.0*[C]([C][C]=[O])$-1.0*[H]$1.0*[H]([O])$2.0*[O](=[C])$-1.0*[O]([C])$-1.0*[O]([H][C])$2.0*[O]([H][H])$-2.0*[O]([H][O])$0.0	RXN-12440
RMS-H1.1636	1.0*[C@@]([H][C][N][O])$-1.0*[C@]([H][C][N][O])$1.0*[C]([C]=[C][O])$1.0*[C]([H][C]=[C])$-2.0*[C]([H][C][C][O])$1.0*[C]([H][H][C][C@@])$-1.0*[C]([H][H][C][C@])$1.0*[H]$1.0*[H]([C@@])$-1.0*[H]([C@])$-1.0*[H]([C])$1.0*[N]([C][C][C@@])$-1.0*[N]([C][C][C@])$1.0*[O]([C])$1.0*[O]([C][C@@])$-1.0*[O]([C][C@])$-2.0*[O]([H][C])$1.0*[O]([H][H])$0.0	RXN-12404
RMS-H1.1637	1.0*[C@@]([H][C@][N][O])$1.0*[C@]([H][C@][C@@][O])$-1.0*[C@]([H][C@][C@][O])$-1.0*[C@]([H][C@][N][O])$-1.0*[C]([H][N]=[N])$1.0*[C]([H][N]=[O])$2.0*[H]$1.0*[H]([C@@])$-1.0*[H]([C@])$2.0*[H]([N])$-4.0*[H]([O])$-1.0*[N]([C]=[C])$-1.0*[N]([C][C][C@])$1.0*[N]([H][C][C@@])$1.0*[N]([H][C][C])$1.0*[O](=[C])$1.0*[O]([C@@][C@@])$-1.0*[O]([C@][C@@])$-3.0*[O]([H][H])$2.0*[O]([H][P])$2.0*[O]([P])$-2.0*[O]([P]…	RXN-10055
RMS-H1.1638	-1.0*[C@@]([H][C][C@][O])$-1.0*[C@]([H][C@][C@@][O])$-1.0*[C@]([H][C@][C@][O])$-1.0*[C@]([H][C@][N][O])$1.0*[C]([C][C]=[N])$2.0*[C]([H][C][C][O])$-1.0*[C]([H][H][C@@][O])$1.0*[C]([H][H][C][N])$1.0*[C]([H][H][C][O])$-1.0*[C]([H][N]=[N])$1.0*[C]([H][O]=[O])$1.0*[H]$-1.0*[H]([C@@])$-3.0*[H]([C@])$4.0*[H]([C])$1.0*[H]([N])$-2.0*[H]([O])$-1.0*[N]([C][C][C@])$1.0*[N]([H][C][C])$1.0*[O](=[C])$-1.0*[O]([…	RXN-10063
RMS-H1.1639	2.0*[O]([B][C])$-2.0*[O]([H][B])$-2.0*[O]([H][C])$2.0*[O]([H][H])$0.0	RXN-10019
RMS-H1.164	1.0*[C](=[O]=[O])$1.0*[C]([C][C]=[C])$-1.0*[C]([C][C]=[O])$-1.0*[C]([H][C][C][C])$1.0*[C]([H][H]=[C])$-1.0*[C]([H][H][H][C])$-2.0*[H]([C])$2.0*[H]([O])$1.0*[O](=[C])$-2.0*[O](=[O])$1.0*[O]([H][H])$0.0	RXN-12660
RMS-H1.1640	1.0*[C]([H][H]=[O])$-1.0*[C]([H][H][H][N])$-1.0*[H]$-1.0*[H]([C])$2.0*[H]([N])$-1.0*[N]([C][C][C]=[O])$1.0*[N]([H][H][C][C])$1.0*[O](=[C])$-1.0*[O](=[N])$0.0	TRIMETHYLAMINE-OXIDE-ALDOLASE-RXN
RMS-H1.1641	-1.0*[C]([C]=[C][O])$1.0*[C]([C][C]=[O])$-1.0*[C]([H][H]=[C])$1.0*[C]([H][H][H][C])$1.0*[H]([C])$-1.0*[H]([O])$1.0*[O](=[C])$-1.0*[O]([H][C])$0.0	2.7.1.121-RXN,RXN-10054
RMS-H1.1642	1.0*[C]([C][C][C][O])$1.0*[C]([H]=[C][N])$-1.0*[C]([H][C]=[C])$-1.0*[C]([H][C]=[N])$-1.0*[C]([H][C][C][N])$2.0*[C]([H][H][C][C])$-1.0*[C]([H][H][H][C])$1.0*[H]$-1.0*[H]([C])$1.0*[H]([N])$-1.0*[H]([O])$-1.0*[N]([C]=[C][C@])$1.0*[N]([C][C][C@])$-1.0*[N]([H][H][H][C])$1.0*[N]([H][H][H][H])$1.0*[O]([H][C])$-1.0*[O]([H][H])$0.0	RXN-10032
RMS-H1.1643	1.0*[C]([N][N]=[N])$-1.0*[C]([N][N]=[O])$1.0*[H]$-2.0*[H]([N])$1.0*[H]([O])$1.0*[N]([H][C][C])$1.0*[N]([H][H]=[C])$-1.0*[N]([H][H][C])$-1.0*[N]([H][H][H][C])$-1.0*[O](=[C])$1.0*[O]([H][P])$1.0*[O]([P])$-1.0*[O]([P][P])$0.0	ARGSUCCINSYN-RXN,RXN-10
RMS-H1.1644	-2.0*[C]([C]=[C][O])$1.0*[C]([C][C]=[O])$1.0*[C]([C][C][O][O])$-2.0*[H]$2.0*[H]([O])$1.0*[O](=[C])$-2.0*[O](=[O])$-2.0*[O]([C])$1.0*[O]([C][C])$2.0*[O]([H][O])$0.0	RIFAMYCIN-B-OXIDASE-RXN
RMS-H1.1645	2.0*[C]([C]=[C][O])$-2.0*[C]([C][C]=[O])$-1.0*[C]([H]=[C][N])$1.0*[C]([H][C]=[C])$1.0*[C]([H][C]=[N])$-1.0*[C]([H][H][C][C])$-1.0*[H]$-1.0*[H]([C])$2.0*[H]([O])$1.0*[N]([C]=[C][C@])$-1.0*[N]([C][C][C@])$-2.0*[O](=[C])$2.0*[O]([H][C])$0.0	1.6.5.6-RXN,NADH-DEHYDROG-A-RXN,NADH-DEHYDROGENASE-QUINONE-RXN,RXN0-5330,RXN0-5388,TRANS-RXN-214
RMS-H1.1646	1.0*[C](=[O]=[O])$1.0*[C]([C][N]=[O])$-1.0*[C]([C][O]=[O])$-1.0*[C]([H][C][C][N])$-1.0*[H]([C])$-1.0*[H]([N])$2.0*[H]([O])$1.0*[N]([H][H][C])$-1.0*[N]([H][H][H][C])$2.0*[O](=[C])$-2.0*[O](=[O])$-1.0*[O]([C])$1.0*[O]([H][H])$0.0	ARGININE-2-MONOOXYGENASE-RXN,LYSINE-2-MONOOXYGENASE-RXN,PHENYLALANINE-2-MONOOXYGENASE-RXN,TRYPTOPHAN-2-MONOOXYGENASE-RXN
RMS-H1.1647	1.0*[C]([C][C]=[C])$-1.0*[C]([H][C]=[C])$1.0*[C]([H][H][C][C])$-1.0*[C]([H][H][C][O])$-1.0*[H]([C])$1.0*[H]([O])$-1.0*[O]([C][P])$1.0*[O]([H][P])$0.0	2.5.1.39-RXN,2.5.1.70-RXN,4OHBENZOATE-OCTAPRENYLTRANSFER-RXN,RXN-10005,RXN-11191,RXN-14291,RXN-14319,RXN-14320,RXN-14322,RXN-14631,RXN-15417,RXN-15705,RXN-15812,RXN-4509,RXN-4510,RXN-5108,RXN-5111,RXN-7142,RXN-7143,RXN-7225,RXN-7226,RXN-7779,RXN-7780,RXN-7781,RXN-7810,RXN-7813,RXN-7853,RXN-7860,RXN-8382,RXN-8549,RXN-8553,RXN-8554,RXN-8920,RXN-9003,RXN-9222,RXN-9230,TRYPTOPHAN-DIMETHYLALLYLTRANSFE…
RMS-H1.1648	1.0*[C](=[O]=[O])$2.0*[C]([C]=[C][O])$1.0*[C]([C][C]=[C])$-1.0*[C]([C][O]=[O])$-2.0*[C]([H]=[C][N])$-1.0*[C]([H][C]=[C])$2.0*[C]([H][C]=[N])$-1.0*[C]([H][H][C][C])$-1.0*[C]([H][H][C][O])$1.0*[C]([H][H][H][C])$1.0*[C]([H][H][H][O])$-2.0*[C]([H][H][H][S])$-1.0*[H]$-5.0*[H]([C])$6.0*[H]([O])$2.0*[N]([C]=[C][C@])$-2.0*[N]([C][C][C@])$1.0*[O](=[C])$-4.0*[O](=[O])$-1.0*[O]([C])$1.0*[O]([C][C])$-1.0*[O]…	RXN-14321
RMS-H1.1649	2.0*[C]([C]=[C][N])$2.0*[C]([H][C]=[C])$-2.0*[C]([H][C][C][N])$-2.0*[C]([H][H][C][C])$-4.0*[H]([C])$4.0*[H]([O])$-4.0*[O](=[O])$4.0*[O]([H][O])$0.0	RXN-14310
RMS-H1.165	-1.0*[C]([C]=[C][N])$1.0*[C]([C][C][N][O])$-1.0*[C]([H]=[C][N])$1.0*[C]([H][C]=[N])$1.0*[C]([H][C][C][O])$-1.0*[C]([H][H][C][C])$-1.0*[H]$-1.0*[H]([C])$2.0*[H]([O])$1.0*[N]([C]=[C][C@])$-1.0*[N]([C][C][C@])$-2.0*[O](=[O])$2.0*[O]([H][C])$0.0	RXN-15249
RMS-H1.1650	-1.0*[C@]([R#][H][C][O])$-1.0*[C]([C@][O]=[O])$1.0*[C]([C][O]=[O])$1.0*[C]([H]=[C][N])$-1.0*[C]([H][C]=[C])$-1.0*[C]([H][C]=[N])$1.0*[C]([H][H][C][C])$1.0*[C]([R#][C]=[O])$1.0*[H]$-1.0*[H]([C@])$1.0*[H]([C])$-1.0*[H]([O])$-1.0*[N]([C]=[C][C@])$1.0*[N]([C][C][C@])$1.0*[O](=[C])$-1.0*[O]([H][C@])$-1.0*[R#]([C@])$1.0*[R#]([C])$0.0	RXN-13927
RMS-H1.1651	1.0*[C]([C][C][O][O])$2.0*[C]([H][C]=[C])$-3.0*[C]([H][C][C][O])$-1.0*[H]([C])$1.0*[H]([O])$-1.0*[O]([H][C])$1.0*[O]([H][H])$0.0	RXN-14306
RMS-H1.1652	2.0*[C@@]([H][C@][C@@][O])$-1.0*[C@@]([H][C][C@][O])$1.0*[C@]([H][C@@][N][O])$-1.0*[C@]([H][C@][C@@][O])$-3.0*[C@]([H][C@][C@][O])$-2.0*[C@]([H][C@][N][O])$1.0*[C@]([H][C][C@@][O])$-1.0*[C@]([H][C][C@][O])$3.0*[C]([H][C][C][O])$1.0*[C]([H][C][O][O])$-1.0*[C]([H][H][C@@][O])$1.0*[C]([H][H][C][O])$1.0*[H]$1.0*[H]([C@@])$-5.0*[H]([C@])$4.0*[H]([C])$-1.0*[H]([O])$1.0*[N]([C]=[C])$-1.0*[N]([C]=[C][C@]…	NADNUCLEOSID-RXN,RXN-13859
RMS-H1.1653	2.0*[C]([C]=[C][O])$-1.0*[C]([C]=[C][S])$-1.0*[C]([H]=[C][N])$1.0*[C]([H][C]=[N])$-1.0*[C]([H][H][C][C])$-2.0*[H]([C])$2.0*[H]([O])$1.0*[N]([C]=[C][C@])$-1.0*[N]([C][C][C@])$-2.0*[O](=[O])$-1.0*[O](=[S])$2.0*[O]([H][C])$1.0*[O]([S])$-1.0*[S]([C][O]=[O]=[O])$1.0*[S]([O][O]=[O])$0.0	4-SULFOBENZOATE-34-DIOXYGENASE-RXN,BSDOSALCAL-RXN,TSDOSALCAL-RXN
RMS-H1.1654	-1.0*[C]([H]=[C][N])$1.0*[C]([H][C]=[C])$1.0*[C]([H][C]=[N])$-1.0*[C]([H][H][C][C])$1.0*[C]([H][H][C][O])$-1.0*[C]([H][H][H][C])$-1.0*[H]$-2.0*[H]([C])$3.0*[H]([O])$1.0*[N]([C]=[C][C@])$-1.0*[N]([C][C][C@])$-2.0*[O](=[O])$1.0*[O]([H][C])$1.0*[O]([H][H])$0.0	--LIMONENE-7-MONOOXYGENASE-RXN,1.14.13.78-RXN,1.14.13.93-RXN,3-5-XYLENOL-METHYLHYDROXYLASE-RXN,CHOLESTANETRIOL-26-MONOOXYGENASE-RXN,LEUKOTRIENE-B4-20-MONOOXYGENASE-RXN,LEUKOTRIENE-E4-20-MONOOXYGENASE-RXN,LINALOOL-8-MONOOXYGENASE-RXN,R361-RXN,RXN-10450,RXN-1061,RXN-10626,RXN-1063,RXN-11003,RXN-11324,RXN-11325,RXN-11336,RXN-11411,RXN-11493,RXN-11926,RXN-11930,RXN-11935,RXN-11956,RXN-12155,RXN-12421…
RMS-H1.1655	1.0*[C@@]([H][C][C@][O])$1.0*[C@]([H][C@][C@@][O])$-1.0*[C@]([H][C@][C@][O])$-1.0*[C@]([H][C][C@][O])$-1.0*[C]([C]=[O][S])$1.0*[C]([C][N]=[O])$1.0*[C]([H][H][C@@][O])$-1.0*[C]([H][H][C@][O])$1.0*[H]$1.0*[H]([C@@])$-1.0*[H]([C@])$-2.0*[H]([N])$1.0*[H]([S])$1.0*[N]([H][C][C])$-1.0*[N]([H][H][H][C])$1.0*[O]([C@][C@@])$-1.0*[O]([C@][C@])$-1.0*[S]([C][C])$1.0*[S]([H][C])$0.0	2.3.1.138-RXN,2.3.1.157-RXN,2.3.1.80-RXN,AMINOGLYCOSIDE-N6-ACETYLTRANSFERASE-RXN,ARALKYLAMINE-N-ACETYLTRANSFERASE-RXN,ARGININE-N-SUCCINYLTRANSFERASE-RXN,ASPARTATE-N-ACETYLTRANSFERASE-RXN,D-TRYPTOPHAN-N-ACETYLTRANSFERASE-RXN,D-TRYPTOPHAN-N-MALONYLTRANSFERASE-RXN,GENTAMICIN-2-N-ACETYLTRANSFERASE-RXN,GENTAMICIN-3-N-ACETYLTRANSFERASE-RXN,GLUCOSAMINE-N-ACETYLTRANSFERASE-RXN,GLUCOSAMINEPNACETYLTRANS-RX…
RMS-H1.1656	2.0*[H]$-2.0*[H]([O])$-1.0*[O]([H][H])$1.0*[O]([P])$-1.0*[O]([P][S])$1.0*[O]([S])$0.0	ADENYLYLSULFATASE-RXN,PHOSPHOADENYLYLSULFATASE-RXN
RMS-H1.1657	1.0*[C]([C]=[C][S])$-1.0*[C]([C][C]=[C])$1.0*[C]([C][C]=[N])$1.0*[C]([C][C]=[O])$-2.0*[C]([H][C]=[C])$-1.0*[C]([H][C]=[O])$1.0*[C]([H][O]=[O])$1.0*[H]$-2.0*[H]([C])$-2.0*[H]([N])$4.0*[H]([O])$-1.0*[H]([S])$1.0*[N]([C]=[C])$-1.0*[N]([H][H][C])$1.0*[O](=[C])$-4.0*[O](=[O])$1.0*[O]([C])$1.0*[O]([C][C])$-2.0*[O]([H][C])$3.0*[O]([H][H])$1.0*[S]([C][C])$-1.0*[S]([H][C])$0.0	RXN-15415
RMS-H1.1658	1.0*[C](=[O]=[O])$1.0*[C]([C]=[C][S])$-1.0*[C]([C][C]=[C])$1.0*[C]([C][C]=[N])$1.0*[C]([C][C]=[O])$-1.0*[C]([C][O]=[O])$-2.0*[C]([H][C]=[C])$-1.0*[H]$-2.0*[H]([C])$-2.0*[H]([N])$6.0*[H]([O])$-1.0*[H]([S])$1.0*[N]([C]=[C])$-1.0*[N]([H][H][C])$2.0*[O](=[C])$-4.0*[O](=[O])$-1.0*[O]([C])$1.0*[O]([C][C])$-2.0*[O]([H][C])$4.0*[O]([H][H])$1.0*[S]([C][C])$-1.0*[S]([H][C])$0.0	RXN-15414
RMS-H1.1659	-1.0*[C]([C]=[C][N])$1.0*[C]([C][C]=[O])$-1.0*[C]([H]=[C][N])$-2.0*[C]([H][C]=[C])$1.0*[C]([H][C]=[N])$2.0*[C]([H][H][C][C])$-2.0*[H]$2.0*[H]([C])$2.0*[H]([N])$-2.0*[H]([O])$1.0*[N]([C]=[C][C@])$-1.0*[N]([C][C][C@])$-1.0*[N]([H][H][C])$1.0*[N]([H][H][H][H])$1.0*[O](=[C])$-1.0*[O]([H][H])$0.0	2-AMINOMUCONATE-REDUCTASE-RXN
RMS-H1.166	1.0*[C@@]([H][C][C@][O])$1.0*[C@]([H][C@][C@@][O])$-1.0*[C@]([H][C@][C@][O])$-1.0*[C@]([H][C][C@][O])$-1.0*[C]([C]=[O][S])$1.0*[C]([C][N]=[O])$1.0*[C]([H][H][C@@][O])$-1.0*[C]([H][H][C@][O])$1.0*[H]([C@@])$-1.0*[H]([C@])$-2.0*[H]([N])$1.0*[H]([O])$1.0*[H]([S])$1.0*[N]([H][C][C])$-1.0*[N]([H][H][H][C])$1.0*[O]([C@][C@@])$-1.0*[O]([C@][C@])$1.0*[O]([H][P])$-1.0*[O]([P])$-1.0*[S]([C][C])$1.0*[S]([H]…	RXN0-7014
RMS-H1.1660	1.0*[C]([C][O]=[O])$-1.0*[C]([H]=[C][N])$1.0*[C]([H][C]=[C])$1.0*[C]([H][C]=[N])$-1.0*[C]([H][C]=[O])$-1.0*[C]([H][H][C][C])$-1.0*[H]$-2.0*[H]([C])$3.0*[H]([O])$1.0*[N]([C]=[C][C@])$-1.0*[N]([C][C][C@])$-2.0*[O](=[O])$1.0*[O]([H][C])$1.0*[O]([H][H])$0.0	RXN-13499,RXN-13502,RXN-15440
RMS-H1.1661	1.0*[C]([C][O]=[O])$-3.0*[C]([H]=[C][N])$3.0*[C]([H][C]=[C])$3.0*[C]([H][C]=[N])$-3.0*[C]([H][H][C][C])$-1.0*[C]([H][H][H][C])$-3.0*[H]$-6.0*[H]([C])$9.0*[H]([O])$3.0*[N]([C]=[C][C@])$-3.0*[N]([C][C][C@])$1.0*[O](=[C])$-6.0*[O](=[O])$1.0*[O]([H][C])$4.0*[O]([H][H])$0.0	RXN-13507,RXN-13508,RXN-15437
RMS-H1.1662	-1.0*[C]([C][N]=[O])$1.0*[C]([C][O]=[O])$1.0*[H]$1.0*[H]([N])$-2.0*[H]([O])$-1.0*[N]([C][C][C])$1.0*[N]([H][C][C])$1.0*[O]([C])$-1.0*[O]([H][H])$0.0	RXN-15455
RMS-H1.1663	-1.0*[C](=[C][N][N])$-1.0*[C]([C]=[C][N])$1.0*[C]([C][C][N][O])$-1.0*[C]([H]=[C][N])$1.0*[C]([H][C]=[C])$1.0*[C]([H][C]=[N])$1.0*[C]([H][C][N][N])$-1.0*[C]([H][H][C][C])$-3.0*[H]$3.0*[H]([O])$1.0*[N]([C]=[C][C@])$-1.0*[N]([C][C][C@])$-2.0*[O](=[O])$1.0*[O]([H][C])$1.0*[O]([H][H])$0.0	RXN-15454
RMS-H1.1664	1.0*[C]([C][C][C][C])$-1.0*[C]([H][C]=[C])$1.0*[C]([H][H]=[C])$-1.0*[C]([H][H][C][O])$-1.0*[H]$-1.0*[H]([C])$2.0*[H]([O])$-1.0*[O]([C])$-1.0*[O]([C][P])$1.0*[O]([H][C])$1.0*[O]([H][P])$0.0	RXN-15421
RMS-H1.1665	-1.0*[C]([C]=[C][O])$1.0*[C]([C][C]=[O])$-1.0*[C]([H][H]=[C])$1.0*[C]([H][H][H][C])$1.0*[H]([C])$-1.0*[H]([O])$1.0*[O](=[C])$-1.0*[O]([C][P])$-1.0*[O]([H][H])$1.0*[O]([H][P])$0.0	PHOSPHOENOLPYRUVATE-PHOSPHATASE-RXN
RMS-H1.1666	-1.0*[C]([C]=[C][O])$-2.0*[C]([C][C]=[C])$1.0*[C]([C][C]=[O])$2.0*[C]([C][C][C][O])$-2.0*[C]([H]=[C][N])$1.0*[C]([H][C]=[C])$2.0*[C]([H][C]=[N])$1.0*[C]([H][C][C][O])$-2.0*[C]([H][H][C][C])$-2.0*[H]$-2.0*[H]([C])$4.0*[H]([O])$2.0*[N]([C]=[C][C@])$-2.0*[N]([C][C][C@])$1.0*[O](=[C])$-4.0*[O](=[O])$2.0*[O]([H][C])$1.0*[O]([H][H])$0.0	RXN-15407,RXN-15434
RMS-H1.1667	-3.0*[C]([C][C]=[C])$1.0*[C]([C][C][C][C])$1.0*[C]([C][C][C][O])$-3.0*[C]([H][C]=[C])$5.0*[C]([H][C][C][C])$-1.0*[C]([H][H][C][O])$-1.0*[O]([C][P])$1.0*[O]([H][C])$-1.0*[O]([H][H])$1.0*[O]([H][P])$0.0	RXN-12829,RXN-15427,RXN-15429
RMS-H1.1668	2.0*[C]([C]=[C][N])$-2.0*[C]([C][C]=[N])$2.0*[H]([N])$-2.0*[H]([S])$-2.0*[N]([C]=[C])$2.0*[N]([H][C][C])$2.0*[S]([C][S])$-2.0*[S]([H][C])$0.0	1.8.98.1-RXN
RMS-H1.1669	-2.0*[C]([C]=[C][N])$1.0*[C]([C][C]=[N])$1.0*[C]([C][C][C][N])$1.0*[C]([H][H][H][C])$-1.0*[C]([H][H][H][S])$1.0*[H]$-1.0*[H]([N])$1.0*[N]([C]=[C])$-1.0*[N]([H][C][C])$1.0*[S]([C][C])$-1.0*[S]([C][C][C])$0.0	2.1.1.133-RXN
RMS-H1.167	2.0*[C]([C]=[C][O])$-2.0*[C]([C][C]=[O])$1.0*[C]([H][C]=[N])$-1.0*[C]([H][H][C][N])$1.0*[H]$-1.0*[H]([C])$-2.0*[H]([N])$2.0*[H]([O])$1.0*[N]([C]=[C])$-1.0*[N]([H][H][C][C])$-2.0*[O](=[C])$2.0*[O]([H][C])$0.0	RXN0-7008
RMS-H1.1670	1.0*[C](=[O]=[O])$-1.0*[C]([C]=[C][N])$1.0*[C]([C][C]=[N])$-1.0*[C]([C][O]=[O])$-1.0*[C]([H][C]=[C])$2.0*[C]([H][C][C][C])$-2.0*[C]([H][H][C][C])$3.0*[C]([H][H][H][C])$-2.0*[C]([H][H][H][S])$1.0*[H]$-1.0*[H]([N])$1.0*[N]([C]=[C])$-1.0*[N]([H][C][C])$1.0*[O](=[C])$-1.0*[O]([C])$2.0*[S]([C][C])$-2.0*[S]([C][C][C])$0.0	2.1.1.132-RXN
RMS-H1.1671	-1.0*[C]([C]=[C][N])$1.0*[C]([C][C]=[N])$1.0*[C]([C][C]=[O])$1.0*[C]([C][C][C][C])$1.0*[C]([C][C][C][N])$-1.0*[C]([C][C][C][O])$-1.0*[C]([C][C][N][O])$-1.0*[C]([H][C]=[C])$-1.0*[C]([H][C][C][C])$1.0*[C]([H][H][C][C])$1.0*[C]([H][H][H][C])$-1.0*[C]([H][H][H][S])$2.0*[H]$-1.0*[H]([N])$-1.0*[H]([O])$1.0*[N]([C]=[C])$-1.0*[N]([H][C][C])$1.0*[O](=[C])$1.0*[O]([C])$-1.0*[O]([C][C])$-1.0*[O]([H][C])$1.0…	2.1.1.131-RXN
RMS-H1.1672	-1.0*[C]([C]=[C][N])$1.0*[C]([C]=[C][O])$-1.0*[C]([H]=[C][N])$1.0*[C]([H][C]=[C])$1.0*[C]([H][C]=[N])$-1.0*[C]([H][H][C][C])$-3.0*[H]$-1.0*[H]([C])$4.0*[H]([O])$1.0*[N]([C]=[C][C@])$-1.0*[N]([C][C][C@])$-1.0*[N]([C][O]=[O])$1.0*[N]([O]=[O])$-2.0*[O](=[O])$-1.0*[O]([C])$2.0*[O]([H][C])$1.0*[O]([H][H])$0.0	2-NITROPHENOL-2-MONOOXYGENASE-RXN
RMS-H1.1673	-1.0*[C]([H][H][C][O])$-1.0*[C]([H][H][C][P])$1.0*[C]([H][H][H][P])$1.0*[C]([O][O]=[O])$1.0*[H]$-1.0*[H]([C])$1.0*[O](=[C])$-2.0*[O](=[O])$1.0*[O]([C])$0.0	RXN-13856
RMS-H1.1674	-2.0*[C@@]([H][C@][C@@][O])$1.0*[C@@]([H][C][C@][O])$-1.0*[C@]([H][C@@][N][O])$1.0*[C@]([H][C@][C@@][O])$1.0*[C@]([H][C@][C@][O])$1.0*[C@]([H][C@][N][O])$-1.0*[C@]([H][C][C@@][O])$1.0*[C]([H][H][C@@][O])$-1.0*[C]([H][H][C@][O])$1.0*[H]$-1.0*[H]([C@@])$1.0*[H]([C@])$-1.0*[H]([O])$1.0*[O]([C@][C@@])$-1.0*[O]([C@][C@])$-2.0*[O]([H][C@@])$2.0*[O]([H][C@])$-1.0*[O]([H][P])$1.0*[O]([P])$0.0, 2.0*[C@@](…	2.7.7.14-RXN,2.7.7.30-RXN,2.7.7.33-RXN,2.7.7.39-RXN,2.7.7.40-RXN,2.7.7.44-RXN,CDPDIGLYSYN-RXN,NAG1P-URIDYLTRANS-RXN,RXN-11363,RXN-13760,RXN-8077,RXN0-5515,RXN0-6254,RXNQT-4141
RMS-H1.1675	-1.0*[C]([C][C]=[N])$1.0*[C]([C][C]=[O])$-1.0*[H]$3.0*[H]([N])$-2.0*[H]([O])$-1.0*[N]([C]=[C])$1.0*[N]([H][H][H][C])$1.0*[O](=[C])$-1.0*[O]([H][H])$0.0, 1.0*[C]([C][C]=[N])$-1.0*[C]([C][C]=[O])$1.0*[H]$-3.0*[H]([N])$2.0*[H]([O])$1.0*[N]([C]=[C])$-1.0*[N]([H][H][H][C])$-1.0*[O](=[C])$1.0*[O]([H][H])$0.0	RXN-4821,RXN-7737,RXN-8172
RMS-H1.1676	2.0*[C]([C]=[C][O])$-1.0*[C]([C][C][N][O])$-1.0*[C]([H][C][C][O])$-1.0*[H]([C])$1.0*[H]([N])$-1.0*[N]([H][H][H][C])$1.0*[N]([H][H][H][H])$0.0	RXN-15248
RMS-H1.1677	1.0*[C]([C][C]=[C])$-1.0*[C]([H][C]=[C])$1.0*[C]([H][H][C][C])$-1.0*[C]([H][H][C][O])$1.0*[H]$-1.0*[H]([C])$1.0*[O]([C])$-1.0*[O]([C][C])$0.0	RXN-15247
RMS-H1.1678	1.0*[C]([H][H][H][H])$-1.0*[C]([H][H][H][P])$1.0*[H]([C])$-1.0*[H]([O])$1.0*[O]([C][P])$-1.0*[O]([H][C])$-1.0*[P]([C][O][O]=[O])$1.0*[P]([O][O][O]=[O])$0.0	RXN0-6734
RMS-H1.1679	-2.0*[C]([C]=[C][O])$1.0*[C]([C][C]=[C])$1.0*[C]([C][C]=[O])$-1.0*[C]([C][O]=[O])$-1.0*[C]([H][H]=[C])$-1.0*[C]([H][H][C@][S])$1.0*[C]([H][H][C][C@])$1.0*[C]([H][H][C][C])$1.0*[C]([O][O]=[O])$1.0*[H]$-1.0*[H]([O])$1.0*[O](=[C])$-1.0*[O]([C][C])$1.0*[O]([H][C])$-1.0*[O]([H][H])$1.0*[S]([C][C])$-1.0*[S]([C][C][C])$0.0	RXN-15264
RMS-H1.168	1.0*[C]([C]=[C][O])$-1.0*[C]([H][C][C][O])$1.0*[C]([H][H]=[C])$-1.0*[C]([H][H][C][O])$-1.0*[H]([C])$1.0*[H]([O])$-1.0*[O]([C][P])$1.0*[O]([H][P])$0.0	RXN-8075
RMS-H1.1680	1.0*[C]([C][N]=[N])$-1.0*[C]([H][H][C@][S])$1.0*[C]([H][H][H][C@])$1.0*[C]([H][H][H][C])$-1.0*[C]([H][H][H][S])$-1.0*[C]([H][N]=[N])$2.0*[S]([C][C])$-2.0*[S]([C][C][C])$0.0	RXN-11586,RXN0-7007
RMS-H1.1681	-1.0*[C]([C][N]=[O])$1.0*[C]([C][O]=[O])$2.0*[H]([N])$-2.0*[H]([O])$-1.0*[N]([C][C][C])$1.0*[N]([H][H][C][C])$1.0*[O]([C])$-1.0*[O]([H][H])$0.0	RXN0-6988
RMS-H1.1682	-2.0*[C]([H][C]=[C])$2.0*[C]([H][H][C][C])$2.0*[H]([C])$-2.0*[H]([S])$2.0*[S]([C][S])$-2.0*[S]([H][C])$0.0	RXN-15295
RMS-H1.1683	1.0*[H]$-1.0*[H]([O])$1.0*[O]([C][C])$-1.0*[O]([C][P])$-1.0*[O]([H][C])$-1.0*[O]([H][H])$2.0*[O]([H][P])$1.0*[O]([P])$-1.0*[O]([P][P])$0.0	RXN-15284,RXN-15285,RXN-15287
RMS-H1.1684	2.0*[C@@]([H][C@][C@@][O])$1.0*[C@]([H][C@@][N][O])$-2.0*[C@]([H][C@][C@][O])$-1.0*[C@]([H][C@][N][O])$1.0*[C@]([H][C][C@@][O])$-1.0*[C@]([H][C][C@][O])$1.0*[H]$2.0*[H]([C@@])$-2.0*[H]([C@])$-1.0*[H]([O])$1.0*[O]([C][C])$-1.0*[O]([C][P])$2.0*[O]([H][C@@])$-2.0*[O]([H][C@])$-1.0*[O]([H][C])$1.0*[O]([P])$0.0	2.4.99.10-RXN,2.4.99.3-RXN,2.4.99.4-RXN,2.4.99.6-RXN,2.4.99.7-RXN,KDOTRANS-RXN,KDOTRANS2-RXN,RXN-11323,RXN-11326,RXN-11327,RXN-15270,RXN-15271,RXN-15272
RMS-H1.1685	-1.0*[C@@]([H][C][N][O])$-1.0*[C]([C@@][O]=[O])$1.0*[C]([C][N]=[O])$1.0*[C]([C][O]=[O])$1.0*[C]([H]=[C][N])$-1.0*[C]([H][C]=[C])$-1.0*[C]([H][C]=[N])$1.0*[C]([H][H][C][C])$1.0*[H]$-1.0*[H]([C@@])$1.0*[H]([C])$-1.0*[H]([O])$-1.0*[N]([C]=[C][C@])$1.0*[N]([C][C][C@])$-1.0*[N]([H][C][C@@])$1.0*[N]([H][C][C])$1.0*[O](=[C])$-1.0*[O]([H][C@@])$0.0	RXN0-7024
RMS-H1.1686	1.0*[C@@]([H][C][C@][O])$1.0*[C@]([H][C@][C@@][O])$-1.0*[C@]([H][C@][C@][O])$-1.0*[C@]([H][C][C@][O])$-1.0*[C]([C]=[O][S])$1.0*[C]([C][N]=[O])$1.0*[C]([H][H][C@@][O])$-1.0*[C]([H][H][C@][O])$1.0*[H]([C@@])$-1.0*[H]([C@])$-1.0*[H]([N])$1.0*[H]([S])$1.0*[N]([H][C][C])$-1.0*[N]([H][H][C])$1.0*[O]([C@][C@@])$-1.0*[O]([C@][C@])$-1.0*[S]([C][C])$1.0*[S]([H][C])$0.0	2.3.1.114-RXN,2.3.1.58-RXN,2.3.1.78-RXN,AMINOGLYCOSIDE-N3-ACETYLTRANSFERASE-RXN,ANTHRANILATE-N-BENZOYLTRANSFERASE-RXN,ANTHRANILATE-N-MALONYLTRANSFERASE-RXN,RXN-13870
RMS-H1.1687	2.0*[C]([H]=[C][N])$-1.0*[C]([H][C]=[N])$-1.0*[C]([H][H][C][N])$1.0*[H]$-1.0*[H]([C])$-1.0*[N]([C]=[C][C@])$1.0*[N]([C][C][C@])$0.0, -2.0*[C]([H]=[C][N])$1.0*[C]([H][C]=[N])$1.0*[C]([H][H][C][N])$-1.0*[H]$1.0*[H]([C])$1.0*[N]([C]=[C][C@])$-1.0*[N]([C][C][C@])$0.0	1.3.1.2-RXN,BETA-NITROACRYLATE-REDUCTASE-RXN,DIHYDROURACIL-DEHYDROGENASE-NAD+-RXN,RXN0-1281
RMS-H1.1688	4.0*[H]$-4.0*[H]([O])$3.0*[O]([C])$1.0*[O]([C][C@@])$-1.0*[O]([C][P])$-1.0*[O]([H][C@@])$-3.0*[O]([H][C])$1.0*[O]([P])$0.0	RXN-9589
RMS-H1.1689	1.0*[C]([C][C]=[O])$1.0*[C]([H]=[C][N])$-1.0*[C]([H][C]=[C])$-1.0*[C]([H][C]=[N])$-1.0*[C]([H][H][C][N])$1.0*[C]([H][H][H][C])$1.0*[H]$1.0*[H]([N])$-2.0*[H]([O])$-1.0*[N]([C]=[C][C@])$1.0*[N]([C][C][C@])$-1.0*[N]([H][H][C][C])$1.0*[N]([H][H][H][C])$1.0*[O](=[C])$-1.0*[O]([H][H])$0.0	1.5.1.24-RXN
RMS-H1.169	-2.0*[C@@]([H][C@][C@@][O])$1.0*[C@@]([H][C][C@][O])$-1.0*[C@]([H][C@@][N][O])$1.0*[C@]([H][C@][C@@][O])$1.0*[C@]([H][C@][C@][O])$1.0*[C@]([H][C@][N][O])$-1.0*[C@]([H][C][C@@][O])$1.0*[C]([H][H][C@@][O])$-1.0*[C]([H][H][C@][O])$1.0*[H]$-1.0*[H]([C@@])$1.0*[H]([C@])$-1.0*[H]([O])$1.0*[O]([C@][C@@])$-1.0*[O]([C@][C@])$1.0*[O]([C][P])$-2.0*[O]([H][C@@])$2.0*[O]([H][C@])$-1.0*[O]([H][C])$1.0*[O]([P])…	RXN-8078
RMS-H1.1690	-1.0*[C]([C][C]=[N])$-1.0*[C]([H]=[C][N])$1.0*[C]([H][C]=[C])$1.0*[C]([H][C]=[N])$1.0*[C]([H][C][C][N])$-1.0*[C]([H][H][C][C])$-1.0*[H]$1.0*[H]([N])$1.0*[N]([C]=[C][C@])$-1.0*[N]([C][C]=[C])$-1.0*[N]([C][C][C@])$1.0*[N]([H][C][C][C])$0.0	1.5.1.27-RXN
RMS-H1.1691	1.0*[C]([H][C][O][O])$-1.0*[C]([H][H][C][O])$2.0*[H]$-1.0*[H]([C])$-1.0*[H]([O])$1.0*[O]([C][C])$-1.0*[O]([H][C])$0.0	RXN-9607
RMS-H1.1692	1.0*[C]([C]=[C][O])$1.0*[C]([C][C]=[C])$-1.0*[C]([H][C][C][C])$-1.0*[C]([H][C][C][O])$2.0*[H]$-2.0*[H]([C])$0.0	RXN-9605
RMS-H1.1693	1.0*[C]([C][C]=[O])$-2.0*[C]([C][O]=[O])$1.0*[C]([H][C][C][O])$-2.0*[H]$1.0*[H]([C])$1.0*[H]([O])$-1.0*[O](=[C])$2.0*[O](=[O])$-2.0*[O]([C])$1.0*[O]([H][C])$0.0	RXN-961
RMS-H1.1694	-2.0*[C]([C]=[C]=[O])$2.0*[C]([C]=[C][O])$-1.0*[H]$1.0*[H]([O])$-2.0*[O](=[C])$1.0*[O]([C])$1.0*[O]([H][C])$0.0	RXN-9609
RMS-H1.1695	1.0*[C]([H]=[C][N])$-1.0*[C]([H][C]=[C])$-1.0*[C]([H][C]=[N])$1.0*[C]([H][H][C][C])$1.0*[H]$1.0*[H]([C])$-2.0*[H]([O])$-1.0*[N]([C]=[C][C@])$-1.0*[N]([C]=[N])$1.0*[N]([C]=[N]=[O])$1.0*[N]([C][C][C@])$1.0*[O](=[N])$-1.0*[O]([H][H])$0.0	1.6.6.12-RXN
RMS-H1.1696	1.0*[C]([H]=[C][N])$-1.0*[C]([H][C]=[C])$-1.0*[C]([H][C]=[N])$1.0*[C]([H][H][C][C])$-1.0*[C]([H]t[N])$1.0*[C](t[N][Co])$1.0*[Co]([C][N][N][N][N][N])$-1.0*[Co]([N][N][N][N][N])$-1.0*[H]$1.0*[H]([O])$-1.0*[N]([C]=[C][C@])$1.0*[N]([C][C][C@])$1.0*[O]([H][P])$-1.0*[O]([P])$0.0	1.6.99.12-RXN
RMS-H1.1697	-1.0*[C](=[O]=[O])$1.0*[C]([C][O]=[O])$-1.0*[C]([H]=[C][N])$1.0*[C]([H][C]=[C])$1.0*[C]([H][C]=[N])$-1.0*[C]([H][H][C][S])$-1.0*[H]([C])$1.0*[H]([S])$1.0*[N]([C]=[C][C@])$-1.0*[N]([C][C][C@])$-1.0*[O](=[C])$1.0*[O]([C])$-1.0*[S]([C][C])$1.0*[S]([H][C])$0.0	1.8.1.5-RXN
RMS-H1.1698	2.0*[H]$-2.0*[H]([S])$-1.0*[O](=[S])$1.0*[O]([P])$-1.0*[O]([P][S])$1.0*[O]([S])$2.0*[S]([C][S])$-2.0*[S]([H][C])$1.0*[S]([O][O]=[O])$-1.0*[S]([O][O]=[O]=[O])$0.0	1.8.4.9-RXN
RMS-H1.1699	1.0*[C]([C][C]=[N])$3.0*[C]([H]=[C][N])$-1.0*[C]([H][C]=[C])$-2.0*[C]([H][C]=[N])$-1.0*[C]([H][C][C][N])$1.0*[C]([H][H][C][C])$-1.0*[C]([H][H][C][N])$1.0*[H]$-1.0*[H]([C])$-2.0*[N]([C]=[C][C@])$1.0*[N]([C][C]=[C])$2.0*[N]([C][C][C@])$-1.0*[N]([C][C][C])$0.0	1.5.1.31-RXN
RMS-H1.17	1.0*[C@@]([H][C][C@][O])$1.0*[C@]([H][C@][C@@][O])$-1.0*[C@]([H][C@][C@][O])$-1.0*[C@]([H][C][C@][O])$1.0*[C](=[O]=[O])$-1.0*[C]([C][O]=[O])$-1.0*[C]([H][C][C][N])$1.0*[C]([H][H][C@@][S])$-1.0*[C]([H][H][C@][S])$1.0*[C]([H][H][C][N])$-1.0*[H]$1.0*[H]([C@@])$-1.0*[H]([C@])$1.0*[H]([C])$1.0*[O](=[C])$1.0*[O]([C@][C@@])$-1.0*[O]([C@][C@])$-1.0*[O]([C])$0.0	SAMDECARB-RXN
RMS-H1.170	-1.0*[C](=[C][N][N])$1.0*[C]([C][C]=[C])$-1.0*[C]([C][C]=[O])$1.0*[C]([C][N]=[N])$1.0*[C]([C][O]=[O])$-2.0*[C]([H][H][C@][S])$-1.0*[C]([H][H][C][C])$2.0*[C]([H][H][H][C@])$3.0*[H]$-1.0*[H]([N])$-2.0*[H]([O])$1.0*[N]([C]=[C])$1.0*[N]([C][C])$1.0*[N]([C][C][C])$-3.0*[N]([H][C][C])$-1.0*[N]([H][H][C])$1.0*[N]([H][H][H][H])$1.0*[O]([C])$-1.0*[O]([H][H])$2.0*[S]([C][C])$-2.0*[S]([C][C][C])$0.0	RXN-8079
RMS-H1.1700	1.0*[C]([C][O]=[O])$1.0*[C]([H]=[C][N])$-1.0*[C]([H][C]=[C])$-2.0*[C]([H][C]=[N])$1.0*[C]([H][H][C][C])$2.0*[H]$2.0*[H]([N])$-4.0*[H]([O])$-1.0*[N]([C]=[C][C@])$1.0*[N]([C][C][C@])$-1.0*[N]([H][C]=[C])$1.0*[N]([H][H][H][C])$1.0*[O](=[C])$1.0*[O]([C])$-2.0*[O]([H][H])$0.0	1.5.1.35-RXN
RMS-H1.1701	-1.0*[C](=[C][N][N])$-1.0*[C]([C]=[C][N])$1.0*[C]([C][C]=[N])$-1.0*[C]([C][C]=[O])$1.0*[C]([C][N]=[N])$1.0*[C]([H][H][C][C])$2.0*[H]([C])$-2.0*[H]([N])$2.0*[H]([O])$-2.0*[H]([S])$2.0*[N]([C]=[C])$-2.0*[N]([H][C][C])$-1.0*[O](=[C])$1.0*[O]([H][H])$2.0*[S]([C][S])$-2.0*[S]([H][C])$0.0	1.5.4.1-RXN
RMS-H1.1702	-2.0*[C@@]([H][C][C@][O])$-2.0*[C@]([H][C@][C@@][O])$-1.0*[C@]([H][C@][N][O])$1.0*[C@]([H][C][C@][O])$1.0*[C]([C][C]=[O])$2.0*[C]([H][C][C][O])$-2.0*[C]([H][H][C@@][O])$1.0*[C]([H][H][C@][O])$1.0*[C]([H][H][C][N])$1.0*[C]([H][H][C][O])$-2.0*[H]([C@@])$-2.0*[H]([C@])$4.0*[H]([C])$-1.0*[N]([H][C][C@])$1.0*[N]([H][C][C])$1.0*[O](=[C])$-2.0*[O]([C@][C@@])$1.0*[O]([C@][C@])$-2.0*[O]([H][C@])$2.0*[O]([…	PRIBFAICARPISOM-RXN
RMS-H1.1703	2.0*[S]([C][S])$-2.0*[S]([H][C])$2.0*[S]([R#][H])$-2.0*[S]([R#][S])$0.0	PRODISULFREDUCT-RXN
RMS-H1.1704	-1.0*[C@@]([H][C][C@][O])$-1.0*[C@]([H][C@][C@@][O])$-1.0*[C@]([H][C@][C@][O])$-1.0*[C@]([H][C@][N][O])$1.0*[C]([C][C]=[O])$2.0*[C]([H][C][C][O])$-1.0*[C]([H][H][C@@][O])$1.0*[C]([H][H][C][N])$1.0*[C]([H][H][C][O])$-1.0*[H]([C@@])$-3.0*[H]([C@])$4.0*[H]([C])$-1.0*[N]([H][C][C@])$1.0*[N]([H][C][C])$1.0*[O](=[C])$-1.0*[O]([C@][C@@])$-2.0*[O]([H][C@])$2.0*[O]([H][C])$0.0	PRAISOM-RXN
RMS-H1.1705	-1.0*[C]([H]=[C][N])$1.0*[C]([H][C]=[C])$1.0*[C]([H][C]=[N])$-1.0*[C]([H][C][C][N])$-1.0*[H]$1.0*[H]([N])$1.0*[N]([C]=[C][C@])$-1.0*[N]([C][C][C@])$-1.0*[N]([H][H][C][C])$1.0*[N]([H][H][H][C])$0.0	PRDABST-RXN
RMS-H1.1706	1.0*[C]([C]=[C][O])$-1.0*[C]([H][C]=[C])$-1.0*[H]([C])$1.0*[H]([O])$1.0*[O]([C][C])$-2.0*[O]([C][O])$1.0*[O]([H][C])$0.0	PROSTAGLANDIN-I-SYNTHASE-RXN
RMS-H1.1707	-1.0*[C]([N][N]=[N])$1.0*[C]([N][N]=[O])$2.0*[H]([N])$-2.0*[H]([O])$-1.0*[N]([H][H]=[C])$1.0*[N]([H][H][H][H])$1.0*[O](=[C])$-1.0*[O]([H][H])$0.0	AGMATINE-DEIMINASE-RXN,ARGININE-DEIMINASE-RXN,PROTEIN-ARGININE-DEIMINASE-RXN
RMS-H1.1708	-1.0*[C]([C][O]=[O])$-1.0*[C]([H]=[C][N])$1.0*[C]([H][C]=[C])$1.0*[C]([H][C]=[N])$1.0*[C]([H][C]=[O])$-1.0*[C]([H][H][C][C])$-1.0*[H]$1.0*[H]([O])$1.0*[N]([C]=[C][C@])$-1.0*[N]([C][C][C@])$-1.0*[O]([C])$1.0*[O]([H][P])$1.0*[O]([P])$-1.0*[O]([P][P])$0.0	PROLINE-MULTI
RMS-H1.1709	1.0*[C]([C][C]=[O])$-1.0*[C]([H][C][C][O])$-1.0*[H]([C])$1.0*[H]([O])$1.0*[O](=[C])$-2.0*[O]([C][O])$1.0*[O]([H][C])$0.0	PROSTAGLANDIN-D-SYNTHASE-RXN,PROSTAGLANDIN-E-SYNTHASE-RXN
RMS-H1.171	1.0*[C]([C][O]=[O])$-1.0*[C]([H][C]=[O])$1.0*[H]$-1.0*[H]([C])$-2.0*[O](=[O])$1.0*[O]([C])$-1.0*[O]([H][H])$2.0*[O]([H][O])$0.0	1.2.3.14-RXN,CHOLINE-OXIDASEII-RXN,GLYOXYLATE-OXIDASE-RXN,INDOLE-3-ACETALDEHYDE-OXIDASE-RXN,RXN-13681,RXN-8088,RXN-8089,RXN-8090,RXN-8091,RXN-8092,RXN-8093,RXN-8094
RMS-H1.1710	1.0*[O]([C][P])$-1.0*[O]([H][C])$1.0*[O]([H][H])$-1.0*[O]([H][P])$0.0, -1.0*[O]([C][P])$1.0*[O]([H][C])$-1.0*[O]([H][H])$1.0*[O]([H][P])$0.0	2-CARBOXY-D-ARABINITOL-1-PHOSPHATASE-RXN,2-PHOSPHOASCORBATE-DEPHOSPHORYLATION-RXN,3-PHOSPHOGLYCERATE-PHOSPHATASE-RXN,3.1.3.14-RXN,3.1.3.16-RXN,3.1.3.40-RXN,3.1.3.46-RXN,3.1.3.54-RXN,3.1.3.56-RXN,3.1.3.57-RXN,3.1.3.62-RXN,3.1.3.66-RXN,3.1.3.67-RXN,3.1.3.68-RXN,3.1.3.69-RXN,3.1.3.70-RXN,3.1.3.72-RXN,3.1.3.74-RXN,3.1.3.76-RXN,5-NUCLEOTID-RXN,ADP-PHOSPHOGLYCERATE-PHOSPHATASE-RXN,ALKYLACETYLGLYCEROPHO…
RMS-H1.1711	2.0*[C]([C][C]=[O])$-2.0*[C]([H][C][C][O])$2.0*[H]$-2.0*[H]([C])$2.0*[O](=[C])$-2.0*[O](=[O])$-2.0*[O]([H][C])$2.0*[O]([H][O])$0.0	POLYVINYL-ALCOHOL-OXIDASE-RXN
RMS-H1.1712	1.0*[C]([C]=[C][N])$2.0*[C]([C][C]=[C])$-2.0*[C]([C][C]=[O])$1.0*[C]([H]=[C][N])$-1.0*[C]([H][H][C][C])$-1.0*[C]([H][H][C][N])$1.0*[H]$-3.0*[H]([C])$-2.0*[H]([N])$4.0*[H]([O])$1.0*[N]([H][C][C])$-1.0*[N]([H][H][H][C])$-2.0*[O](=[C])$2.0*[O]([H][H])$0.0	PORPHOBILSYNTH-RXN
RMS-H1.1713	1.0*[C]([C][O]=[O])$1.0*[C]([H]=[C][N])$-1.0*[C]([H][C]=[C])$-1.0*[C]([H][C]=[N])$-1.0*[C]([H][C]=[O])$1.0*[C]([H][H][C][C])$2.0*[H]$-2.0*[H]([O])$-1.0*[N]([C]=[C][C@])$1.0*[N]([C][C][C@])$1.0*[O]([C])$-1.0*[O]([H][H])$0.0	1.2.1.32-RXN,1.2.1.47-RXN,1.2.1.53-RXN,1.2.1.54-RXN,1.2.1.65-RXN,1.2.1.67-RXN,1.2.1.9-RXN,2-OXOALDEHYDE-DEHYDROGENASE-NAD+-RXN,2-OXOALDEHYDE-DEHYDROGENASE-NADP+-RXN,25-DIOXOVALERATE-DEHYDROGENASE-RXN,3-OH-BENZALDEHYDE-DEHYDROG-NADP+-RXN,6-OXOHEXANOATE-OXIDATION-RXN,ALDXANAU-RXN,ALLYSINE-DEHYDROG-RXN,AMINOBUTDEHYDROG-RXN,BADH-RXN,BENZALDEHYDE-DEHYDROGENASE-NAD+-RXN,BENZALDEHYDE-DEHYDROGENASE-NADP+…
RMS-H1.1714	-1.0*[C]([H][C]=[O])$1.0*[C]([H][C][O][O])$1.0*[H]$-1.0*[H]([O])$-1.0*[O](=[C])$1.0*[O]([C])$1.0*[O]([H][C])$-1.0*[O]([H][H])$0.0	RXN-14202,URONOLACTONASE-RXN
RMS-H1.1715	-1.0*[C]([C]=[C][N])$-2.0*[C]([C][C]=[C])$1.0*[C]([C][C]=[N])$1.0*[C]([C][C][C][C])$1.0*[C]([H][C]=[C])$1.0*[C]([H][C][C][C])$-1.0*[C]([H][H][C][C])$1.0*[C]([H][H][H][C])$-1.0*[C]([H][H][H][S])$1.0*[H]$-1.0*[H]([N])$1.0*[N]([C]=[C])$-1.0*[N]([H][C][C])$1.0*[S]([C][C])$-1.0*[S]([C][C][C])$0.0	UROPORIIIMETHYLTRANSA-RXN
RMS-H1.1716	1.0*[C](=[O]=[O])$-1.0*[C]([C][O]=[O])$-1.0*[C]([H][C][C][C])$1.0*[C]([H][H][C][C])$-1.0*[H]$1.0*[H]([C])$1.0*[O](=[C])$-1.0*[O]([C])$0.0	4.1.1.68-RXN,METHYLMALONYL-COA-DECARBOXYLASE-RXN,RXN-13250,RXN-14465,RXN-14827,RXN-14866,RXN-7746,RXN-7800,RXN-8642,RXN-8841,RXN-9174,RXN0-310
RMS-H1.1717	1.0*[C]([C][C]=[C])$1.0*[C]([H][C]=[C])$-1.0*[C]([H][C][C][C])$-1.0*[C]([H][C][C][N])$-1.0*[H]([C])$1.0*[H]([N])$-1.0*[N]([H][H][H][C])$1.0*[N]([H][H][H][H])$0.0	METHYLASPARTATE-AMMONIA-LYASE-RXN
RMS-H1.1718	-2.0*[C]([C]=[C][O])$2.0*[C]([C][C]=[O])$-2.0*[H]$2.0*[H]([O])$2.0*[O](=[C])$-2.0*[O](=[O])$-2.0*[O]([H][C])$2.0*[O]([H][H])$0.0	RXN-11404,RXN-11406,RXN-8623,RXN0-3441
RMS-H1.1719	1.0*[C](=[O]=[O])$-1.0*[C]([C][C]=[O])$1.0*[C]([H][C]=[O])$-1.0*[C]([H][H][C][S])$1.0*[H]$-1.0*[H]([C])$2.0*[O](=[C])$-2.0*[O](=[O])$-1.0*[O](=[S])$1.0*[O]([S])$-1.0*[S]([C][O]=[O]=[O])$1.0*[S]([O][O]=[O])$0.0	RXN0-299
RMS-H1.172	-1.0*[C](=[C][N][N])$2.0*[C]([C]=[C][N])$-2.0*[C]([C][C]=[N])$1.0*[C]([C][N]=[N])$1.0*[C]([H][C]=[C])$-1.0*[C]([H][H][C][C])$-1.0*[H]([C])$1.0*[H]([N])$-1.0*[N]([C]=[C])$1.0*[N]([H][C][C])$0.0	RXN-8106
RMS-H1.1720	-2.0*[C]([C]=[C][O])$2.0*[C]([C][O]=[O])$2.0*[H]$-2.0*[H]([O])$2.0*[O](=[C])$-2.0*[O](=[O])$2.0*[O]([C])$-2.0*[O]([H][C])$0.0	1.13.11.28-RXN,CAFFEATE-34-DIOXYGENASE-RXN,CATECHOL-12-DIOXYGENASE-RXN,CHLOROCATDIOXY-RXN,PROTOCATECHUATE-34-DIOXYGENASE-RXN,PYROGALLOL-12-OXYGENASE-RXN,RXN-10080,RXN-10096,RXN-10097,RXN-10098,RXN-10118,RXN-10119,RXN-10121,RXN-9731,RXN-9855,RXN-9860,RXN-9870,RXN-9884,RXN-9897,RXN-9902,RXN0-2943
RMS-H1.1721	-1.0*[C]([C]=[C][O])$2.0*[C]([C][C]=[O])$-1.0*[C]([H][C]=[C])$-1.0*[H]([C])$1.0*[H]([O])$2.0*[O](=[C])$-2.0*[O](=[O])$-1.0*[O]([H][C])$1.0*[O]([H][H])$0.0	MONOPHENOL-MONOOXYGENASE-RXN
RMS-H1.1722	-1.0*[C]([C]t[N])$1.0*[C]([H][C]=[O])$-1.0*[C]([H][C][C][O])$1.0*[C]([H]t[N])$1.0*[H]([C])$-1.0*[H]([O])$1.0*[O](=[C])$-1.0*[O]([C][C])$1.0*[O]([H][C])$-1.0*[O]([H][H])$0.0	RXN-13600
RMS-H1.1723	-1.0*[C](=[C][N][N])$-1.0*[C]([C]=[C][N])$1.0*[C]([C][C]=[N])$1.0*[C]([C][N]=[N])$1.0*[C]([R#][H]=[O])$-1.0*[C]([R#][H][H][S])$2.0*[H]$-1.0*[H]([C])$-3.0*[H]([N])$2.0*[H]([O])$2.0*[N]([C]=[C])$1.0*[N]([C][C])$-3.0*[N]([H][C][C])$1.0*[O](=[C])$-2.0*[O](=[O])$-1.0*[O](=[S])$1.0*[O]([H][H])$1.0*[O]([S])$-1.0*[S]([C][O]=[O]=[O])$1.0*[S]([O][O]=[O])$0.0	RXN0-280
RMS-H1.1724	-1.0*[C]([H][H][C][S])$1.0*[C]([H][H][H][C])$1.0*[H]$1.0*[H]([C])$-2.0*[H]([O])$-1.0*[O]([H][H])$1.0*[O]([S])$-1.0*[S]([C][O]=[O])$1.0*[S]([O][O]=[O])$0.0	3-SULFINYL-PYRUVATE-SPON-RXN,RXN-14908,RXN-15362,RXN0-279
RMS-H1.1725	1.0*[C]([H][C]=[O])$-2.0*[C]([H][H][C][O])$1.0*[C]([H][H][H][C])$1.0*[O](=[C])$-1.0*[O]([C][P])$-1.0*[O]([H][C])$1.0*[O]([H][P])$0.0	METHGLYSYN-RXN
RMS-H1.1726	1.0*[C]([H][H][H][N])$-1.0*[C]([H][H][H][O])$-1.0*[H]([N])$1.0*[H]([O])$1.0*[N]([C][C][C])$-1.0*[N]([H][C][C])$-1.0*[O]([H][C])$1.0*[O]([H][H])$0.0	METHTRANSBARK-RXN
RMS-H1.1727	-2.0*[C]([C]=[C][O])$-3.0*[C]([C][C]=[C])$2.0*[C]([C][C]=[O])$3.0*[C]([C][C][C][C])$-1.0*[C]([H][C]=[C])$1.0*[C]([H][C][C][C])$2.0*[C]([H][H][C][C])$-2.0*[C]([H][H][C][O])$2.0*[O](=[C])$-2.0*[O]([C][P])$-2.0*[O]([H][C])$2.0*[O]([H][P])$0.0	RXN-9135
RMS-H1.1728	1.0*[H]$-1.0*[H]([O])$-1.0*[O]([C@@][P])$1.0*[O]([H][C@@])$-1.0*[O]([H][H])$1.0*[O]([P])$0.0	RXN-12059,RXN-14112,RXN-14113
RMS-H1.1729	-1.0*[C](=[O]=[O])$1.0*[C]([N][O]=[O])$2.0*[H]$-2.0*[H]([N])$1.0*[N]([H][H][C])$-1.0*[N]([H][H][H][H])$-1.0*[O](=[C])$1.0*[O]([C][P])$1.0*[O]([P])$-1.0*[O]([P][P])$0.0	CARBAMATE-KINASE-RXN
RMS-H1.173	-1.0*[C]([C]=[C][O])$-1.0*[C]([C][C]=[O])$1.0*[C]([C][C][C][O])$1.0*[C]([C][C][O][O])$-1.0*[C]([H][H]=[C])$1.0*[C]([H][H][C][C])$-1.0*[O](=[C])$2.0*[O]([H][C])$-1.0*[O]([H][H])$0.0	RXN-8108
RMS-H1.1730	1.0*[C](=[O]=[O])$1.0*[C]([C][C]=[O])$-1.0*[C]([H][C][C][N])$-1.0*[C]([H][H][C][O])$1.0*[C]([H][H][H][C])$-1.0*[C]([N][O]=[O])$-1.0*[H]$3.0*[H]([N])$-2.0*[H]([O])$-1.0*[N]([H][H][C])$-1.0*[N]([H][H][H][C])$2.0*[N]([H][H][H][H])$2.0*[O](=[C])$-1.0*[O]([C][C])$-1.0*[O]([H][H])$0.0	CARBAMOYL-SERINE-AMMONIA-LYASE-RXN
RMS-H1.1731	1.0*[C](=[O]=[O])$-1.0*[C]([O][O]=[O])$1.0*[O](=[C])$-2.0*[O]([H][C])$1.0*[O]([H][H])$0.0	CARBODEHYDRAT-RXN
RMS-H1.1732	-1.0*[C]([C][Cl][Cl][Cl])$1.0*[C]([C][O]=[O])$3.0*[Cl]$-3.0*[Cl]([C])$4.0*[H]$-4.0*[H]([O])$1.0*[O](=[C])$1.0*[O]([C])$-2.0*[O]([H][H])$0.0	RXN-9150
RMS-H1.1733	1.0*[H]$-1.0*[H]([O])$1.0*[O]([C])$-1.0*[O]([H][H])$-1.0*[O]([R#][C])$1.0*[O]([R#][H])$0.0	ACETYLESTERASE-RXN,ALPHA-AMINO-ACID-ESTERASE-RXN,ARYLESTERASE-RXN,CARBOXYLESTERASE-RXN
RMS-H1.1734	9.0*[C]([H][C]=[C])$-9.0*[C]([H][H]=[C])$9.0*[C]([H][H][C][C])$-9.0*[C]([H][H][C][O])$-9.0*[H]([C])$9.0*[H]([O])$-9.0*[O]([C][P])$9.0*[O]([H][P])$0.0	RXN-11487,RXN-9139
RMS-H1.1735	8.0*[C]([H][C]=[C])$-8.0*[C]([H][H]=[C])$8.0*[C]([H][H][C][C])$-8.0*[C]([H][H][C][O])$-8.0*[H]([C])$8.0*[H]([O])$-8.0*[O]([C][P])$8.0*[O]([H][P])$0.0	RXN-8999,RXN-9138
RMS-H1.1736	4.0*[C]([C][C]=[O])$-4.0*[C]([H][C]=[C])$-4.0*[H]([C])$4.0*[H]([O])$4.0*[O](=[C])$-6.0*[O](=[O])$4.0*[O]([C][C])$-8.0*[O]([H][C])$6.0*[O]([H][H])$0.0	CATECHOL-OXIDASE-DIMERIZING-RXN
RMS-H1.1737	-1.0*[C@@]([H][C][C@][N])$-1.0*[C@]([H][C@@][N][S])$1.0*[C@]([H][C@][N][S])$1.0*[C@]([H][C][C@][N])$-1.0*[C]([C@@][N]=[O])$1.0*[C]([C@][N]=[O])$1.0*[H]$-1.0*[H]([C@@])$1.0*[H]([C@])$-1.0*[H]([O])$-1.0*[N]([H][C][C@@])$1.0*[N]([H][C][C@])$1.0*[O]([C])$-1.0*[O]([C][C])$1.0*[O]([H][C])$-1.0*[O]([H][H])$0.0	CEPHALOSPORIN-C-DEACETYLASE-RXN
RMS-H1.1738	-1.0*[C]([C][C]=[C])$1.0*[C]([C][C][C][O])$-1.0*[C]([H]=[C][N])$2.0*[C]([H][C]=[C])$1.0*[C]([H][C]=[N])$-2.0*[C]([H][H][C][C])$-1.0*[H]$-2.0*[H]([C])$3.0*[H]([O])$1.0*[N]([C]=[C][C@])$-1.0*[N]([C][C][C@])$-2.0*[O](=[O])$1.0*[O]([C][C])$-1.0*[O]([H][C])$2.0*[O]([H][H])$0.0	RXN-4511,RXN-4512,RXN-5112
RMS-H1.1739	1.0*[H]$-1.0*[H]([O])$-1.0*[O]([H][P])$1.0*[O]([P][P])$-1.0*[O]([P][S])$1.0*[O]([S])$0.0, -1.0*[H]$1.0*[H]([O])$1.0*[O]([H][P])$-1.0*[O]([P][P])$1.0*[O]([P][S])$-1.0*[O]([S])$0.0	SULFATE-ADENYLYLTRANS-RXN,SULFATE-ADENYLYLTRANSFERASE-ADP-RXN
RMS-H1.174	1.0*[C]([C][C]=[O])$-1.0*[C]([C][C][O][O])$1.0*[O](=[C])$-1.0*[O]([C][P])$-1.0*[O]([H][C])$1.0*[O]([H][P])$0.0	RXN-8109
RMS-H1.1740	1.0*[C@@]([H][C][C@][O])$1.0*[C@]([H][C@][C@@][O])$1.0*[C@]([H][C@][C@][O])$1.0*[C@]([H][C@][N][O])$-1.0*[C]([C]=[O][S])$1.0*[C]([C][O]=[O])$-3.0*[C]([H][C][C][O])$-1.0*[C]([H][C][N][O])$1.0*[C]([H][H][C@@][O])$-1.0*[C]([H][H][C][O])$1.0*[H]$1.0*[H]([C@@])$3.0*[H]([C@])$-4.0*[H]([C])$-2.0*[H]([O])$1.0*[H]([S])$1.0*[N]([C][C][C@])$-1.0*[N]([C][C][C])$1.0*[O]([C@][C@@])$1.0*[O]([C@][P])$1.0*[O]([C]…	RXN0-7046
RMS-H1.1741	-2.0*[C@@]([H][C@][C@@][O])$1.0*[C@@]([H][C][C@][O])$-1.0*[C@]([H][C@@][N][O])$1.0*[C@]([H][C@][C@@][O])$1.0*[C@]([H][C@][C@][O])$1.0*[C@]([H][C@][N][O])$-1.0*[C@]([H][C][C@@][O])$1.0*[C]([H][H][C@@][O])$-1.0*[C]([H][H][C@][O])$1.0*[H]$-1.0*[H]([C@@])$1.0*[H]([C@])$-1.0*[H]([O])$-2.0*[O]([C@@][P])$1.0*[O]([C@][C@@])$-1.0*[O]([C@][C@])$1.0*[O]([C@][P])$1.0*[O]([H][C@])$-1.0*[O]([H][H])$1.0*[O]([P]…	RXN-12057
RMS-H1.1742	1.0*[C]([C][C]=[O])$-1.0*[C]([H][C][C][O])$1.0*[C]([H][H][H][N])$-1.0*[C]([H][H][H][S])$1.0*[H]$-1.0*[H]([C])$-1.0*[H]([N])$1.0*[H]([O])$1.0*[N]([H][H][C][C])$-1.0*[N]([H][H][H][C])$1.0*[O](=[C])$-2.0*[O](=[O])$-1.0*[O]([H][C])$2.0*[O]([H][O])$1.0*[S]([C][C])$-1.0*[S]([C][C][C])$0.0	RXN-13233
RMS-H1.1743	-1.0*[C]([C][N]=[O])$1.0*[C]([C][O]=[O])$1.0*[H]([N])$-1.0*[H]([O])$-1.0*[N]([H][C][C])$1.0*[N]([H][H][C])$1.0*[O]([H][C])$-1.0*[O]([H][H])$0.0	RXN0-275
RMS-H1.1744	1.0*[C]([H]=[C][N])$1.0*[C]([H]=[O][S])$-1.0*[C]([H][C]=[C])$-1.0*[C]([H][C]=[N])$1.0*[C]([H][H][C][C])$-1.0*[C]([H][H][O][S])$1.0*[H]$-1.0*[H]([O])$-1.0*[N]([C]=[C][C@])$1.0*[N]([C][C][C@])$1.0*[O](=[C])$-1.0*[O]([H][C])$0.0	1.2.1.66-RXN,RXN0-276
RMS-H1.1745	1.0*[H]$-1.0*[H]([S])$1.0*[S]([C][C])$1.0*[S]([H])$-2.0*[S]([H][C])$0.0	RXN-13229
RMS-H1.1746	1.0*[C]([C][C]=[C])$-1.0*[C]([H][C]=[C])$1.0*[C]([H][H][C][C])$-1.0*[C]([H][H][C][O])$-1.0*[H]([C])$1.0*[H]([O])$-1.0*[O]([H][C])$1.0*[O]([H][H])$0.0	RXN0-2382
RMS-H1.1747	1.0*[C]([C][C]=[N])$1.0*[C]([H]=[C][N])$-1.0*[C]([H][C]=[C])$-1.0*[C]([H][C]=[N])$-1.0*[C]([H][C][C][N])$1.0*[C]([H][H][C][C])$1.0*[H]$-1.0*[H]([N])$-1.0*[N]([C]=[C][C@])$1.0*[N]([C][C][C@])$1.0*[N]([H][C]=[C])$-1.0*[N]([H][H][C][C])$0.0, -1.0*[C]([C][C]=[N])$-1.0*[C]([H]=[C][N])$1.0*[C]([H][C]=[C])$1.0*[C]([H][C]=[N])$1.0*[C]([H][C][C][N])$-1.0*[C]([H][H][C][C])$-1.0*[H]$1.0*[H]([N])$1.0*[N]([C]…	RXN-15301,RXN-8982
RMS-H1.1748	-1.0*[C@@]([H][C@@][N][O])$-1.0*[C@@]([H][C@][C@@][O])$-1.0*[C@@]([H][C][C@][O])$-1.0*[C@]([H][C@@][C@@][O])$3.0*[C]([H][C][C][O])$1.0*[C]([H][C][O][O])$-1.0*[C]([H][H][C@@][O])$1.0*[C]([H][H][C][O])$-3.0*[H]([C@@])$-1.0*[H]([C@])$4.0*[H]([C])$1.0*[H]([N])$-1.0*[H]([O])$-1.0*[N]([C][C][C@@])$1.0*[N]([H][C][C])$-1.0*[O]([C@@][C@@])$-1.0*[O]([C@][P])$1.0*[O]([C][C])$1.0*[O]([C][P])$-1.0*[O]([H][C@@…	RXN-15660,RXN0-2584
RMS-H1.1749	-1.0*[C]([C]=[C][N])$1.0*[C]([C][C]=[N])$1.0*[C]([H][C]=[C])$-1.0*[C]([H][H][C][C])$2.0*[H]$-1.0*[H]([C])$-1.0*[H]([N])$1.0*[N]([C]=[C])$-1.0*[N]([H][C][C])$0.0	RXN-5321
RMS-H1.175	-1.0*[C]([C][C]=[O])$1.0*[C]([C][C][O][O])$1.0*[C]([H]=[C][O])$-1.0*[C]([H][C]=[C])$1.0*[C]([H][H][C][C])$-1.0*[C]([H][H][C][O])$-1.0*[O](=[C])$1.0*[O]([C][C])$0.0	RXN-8112
RMS-H1.1750	1.0*[C]([C][C]=[C])$1.0*[C]([C][C]=[O])$1.0*[C]([C][C][C])$-3.0*[C]([H]=[C][N])$2.0*[C]([H][C]=[C])$3.0*[C]([H][C]=[N])$-5.0*[C]([H][H][C][C])$-2.0*[H]$-8.0*[H]([C])$10.0*[H]([O])$3.0*[N]([C]=[C][C@])$-3.0*[N]([C][C][C@])$1.0*[O](=[C])$-6.0*[O](=[O])$5.0*[O]([H][H])$0.0	RXN-13191
RMS-H1.1751	1.0*[C](=[O]=[O])$-1.0*[C]([C][O]=[O])$1.0*[C]([H][C]=[O])$-1.0*[C]([H][C][C][N])$-3.0*[H]$1.0*[H]([N])$2.0*[H]([O])$-1.0*[N]([H][H][H][C])$1.0*[N]([H][H][H][H])$2.0*[O](=[C])$-2.0*[O](=[O])$-1.0*[O]([C])$1.0*[O]([H][H])$0.0	RXN-5402
RMS-H1.1752	-1.0*[C]([C][C]=[C])$1.0*[C]([H][C]=[C])$1.0*[C]([H][C]=[O])$-1.0*[C]([H][C][C][O])$1.0*[H]([C])$-1.0*[H]([O])$1.0*[O](=[C])$-1.0*[O]([H][C])$0.0	RXN0-2381
RMS-H1.1753	-1.0*[C]([N][N]=[O])$1.0*[C]([N][N]=[S])$-1.0*[H]$1.0*[H]([O])$-1.0*[O](=[C])$1.0*[O]([H][P])$1.0*[O]([P])$-1.0*[O]([P][P])$1.0*[S](=[C])$-1.0*[S]([C][S])$1.0*[S]([H][C])$-1.0*[S]([H][S])$0.0	RXN0-2023
RMS-H1.1754	-1.0*[C@@]([H][C][C@][O])$-1.0*[C@]([H][C@][C@@][O])$1.0*[C@]([H][C@][C@][O])$1.0*[C@]([H][C][C@][O])$1.0*[C]([C]=[O][S])$-1.0*[C]([C][C][C][O])$1.0*[C]([C][O]=[O])$-4.0*[C]([H][C]=[C])$-1.0*[C]([H][H][C@@][O])$1.0*[C]([H][H][C@][O])$2.0*[C]([H][H][C][C])$1.0*[C]([H][H][H][C])$3.0*[H]$-1.0*[H]([C@@])$1.0*[H]([C@])$3.0*[H]([C])$-5.0*[H]([O])$-1.0*[H]([S])$2.0*[O](=[C])$-1.0*[O]([C@][C@@])$1.0*[O](…	RXN0-2043
RMS-H1.1755	-1.0*[C@@]([H][C][C@][O])$-1.0*[C@]([H][C@][C@@][O])$-1.0*[C@]([H][C@][C@][O])$-1.0*[C@]([H][C@][N][O])$3.0*[C]([H][C][C][O])$1.0*[C]([H][C][O][O])$-1.0*[C]([H][H][C@@][S])$1.0*[C]([H][H][C][S])$-1.0*[H]([C@@])$-3.0*[H]([C@])$4.0*[H]([C])$1.0*[H]([N])$-1.0*[H]([O])$-1.0*[N]([C][C][C@])$1.0*[N]([H][C][C])$-1.0*[O]([C@][C@@])$1.0*[O]([C][C])$-2.0*[O]([H][C@])$3.0*[O]([H][C])$-1.0*[O]([H][H])$0.0	METHYLTHIOADENOSINE-NUCLEOSIDASE-RXN
RMS-H1.1756	-3.0*[C]([C]=[C][O])$2.0*[C]([C][C]=[C])$2.0*[C]([C][C][O][O])$-3.0*[C]([H][C]=[C])$2.0*[C]([H][H][C][C])$-1.0*[H]$1.0*[H]([C])$-1.0*[O]([C])$2.0*[O]([C][C])$-2.0*[O]([H][C])$1.0*[O]([H][H])$0.0	4.2.1.73-RXN
RMS-H1.1757	-2.0*[C]([C][C]=[C])$2.0*[C]([C][C][C][C])$-2.0*[C]([H][C]=[C])$1.0*[C]([H][C][C][C])$1.0*[C]([H][C][C][O])$1.0*[C]([H][H][C][C])$-1.0*[C]([H][H][C][O])$-1.0*[O]([C][P])$1.0*[O]([H][C])$-1.0*[O]([H][H])$1.0*[O]([H][P])$0.0	4.2.3.10-RXN
RMS-H1.1758	-1.0*[C]([C][C]=[N])$2.0*[C]([C][C]=[O])$1.0*[C]([H][C][C][N])$-2.0*[C]([H][C][C][O])$-1.0*[C]([H][H][C][O])$1.0*[C]([H][H][H][C])$1.0*[H]$1.0*[H]([N])$-2.0*[H]([O])$-1.0*[N]([C]=[C])$1.0*[N]([H][C][C])$2.0*[O](=[C])$-1.0*[O]([C][P])$-2.0*[O]([H][C])$1.0*[O]([P])$0.0	4.2.3.12-RXN
RMS-H1.1759	2.0*[C@@]([H][C@][C@@][O])$1.0*[C@]([H][C@@][N][O])$1.0*[C@]([H][C][C@@][O])$2.0*[C]([H][C]=[C])$-1.0*[C]([H][C][C][N])$-3.0*[C]([H][C][C][O])$-1.0*[C]([H][C][N][O])$1.0*[C]([H][H][C@][O])$-1.0*[C]([H][H][C][C])$-1.0*[C]([H][H][C][O])$2.0*[H]([C@@])$2.0*[H]([C@])$-5.0*[H]([C])$1.0*[H]([N])$1.0*[N]([C][C][C@])$-1.0*[N]([C][C][C])$-1.0*[N]([H][H][H][C])$1.0*[N]([H][H][H][H])$1.0*[O]([C@@][P])$1.0*[…	4.3.1.14-RXN
RMS-H1.176	-1.0*[C](=[C][N][N])$-1.0*[C]([C]=[C][N])$1.0*[C]([C][C]=[N])$1.0*[C]([C][N]=[N])$2.0*[C]([H]=[C][N])$-1.0*[C]([H][C]=[N])$-1.0*[C]([H][H][C][N])$-1.0*[H]([C])$-1.0*[H]([N])$2.0*[H]([O])$1.0*[N]([C]=[C])$-1.0*[N]([H][C][C])$-2.0*[O](=[O])$2.0*[O]([H][O])$0.0	RXN-15269
RMS-H1.1760	1.0*[C]([C][C]=[O])$-1.0*[C]([C][C][C][N])$-1.0*[C]([H][H][C][C])$1.0*[C]([H][H][H][C])$1.0*[H]([C])$1.0*[H]([N])$-2.0*[H]([O])$-1.0*[N]([H][H][H][C])$1.0*[N]([H][H][H][H])$1.0*[O](=[C])$-1.0*[O]([H][H])$0.0	4.1.99.4-RXN
RMS-H1.1761	-1.0*[C]([H][N]=[O])$1.0*[C](t[N])$-1.0*[H]([C])$-1.0*[H]([N])$2.0*[H]([O])$1.0*[N]([C]t[C])$-1.0*[N]([H][C][C])$-1.0*[O](=[C])$1.0*[O]([H][H])$0.0	4.2.1.103-RXN
RMS-H1.1762	1.0*[C]([C]=[C][O])$1.0*[C]([H][C]=[C])$-2.0*[C]([H][C][C][O])$1.0*[H]$-1.0*[H]([C])$1.0*[O]([C])$-2.0*[O]([H][C])$1.0*[O]([H][H])$0.0	4.2.1.111-RXN
RMS-H1.1763	1.0*[C](=[O]=[O])$-1.0*[C]([C][O]=[O])$1.0*[C]([H][C]=[O])$-2.0*[C]([H][C][C][O])$1.0*[C]([H][H][C][C])$-1.0*[H]$1.0*[H]([C])$2.0*[O](=[C])$-1.0*[O]([C])$-2.0*[O]([H][C])$1.0*[O]([H][H])$0.0	4.2.1.41-RXN
RMS-H1.1764	1.0*[C]([H][C]=[O])$-1.0*[C]([H][C][O][O])$1.0*[H]$-1.0*[H]([O])$1.0*[O](=[C])$1.0*[O]([C])$-1.0*[O]([C][C])$-1.0*[O]([H][C])$0.0	RXN-14101
RMS-H1.1765	1.0*[C](=[O]=[O])$-1.0*[C]([C][O]=[O])$-1.0*[C]([R#][C][C][C])$1.0*[C]([R#][H][C][C])$1.0*[H]([C])$-1.0*[H]([O])$1.0*[O](=[C])$-1.0*[O]([H][C])$0.0	4.1.1.76-RXN
RMS-H1.1766	1.0*[C](=[O]=[O])$1.0*[C]([C][C]=[O])$-1.0*[C]([C][O]=[O])$-2.0*[C]([C]t[C])$1.0*[C]([H][H][H][C])$-1.0*[H]$3.0*[H]([C])$-2.0*[H]([O])$2.0*[O](=[C])$-1.0*[O]([C])$-1.0*[O]([H][H])$0.0	4.1.1.78-RXN
RMS-H1.1767	-1.0*[C]([C][C]=[O])$2.0*[C]([H][C]=[O])$-1.0*[C]([H][C][C][O])$1.0*[H]([C])$-1.0*[H]([O])$1.0*[O](=[C])$-1.0*[O]([H][C])$0.0, 1.0*[C]([C][C]=[O])$-2.0*[C]([H][C]=[O])$1.0*[C]([H][C][C][O])$-1.0*[H]([C])$1.0*[H]([O])$-1.0*[O](=[C])$1.0*[O]([H][C])$0.0	BENZOIN-ALDOLASE-RXN,PROPIOIN-SYNTHASE-RXN,RXN-12109,RXN3O-470
RMS-H1.1768	3.0*[C]([H][H][H][N])$-3.0*[C]([H][H][H][S])$3.0*[H]$-3.0*[H]([N])$1.0*[N]([C][C][C][C])$-1.0*[N]([H][H][H][C])$3.0*[S]([C][C])$-3.0*[S]([C][C][C])$0.0	2.1.1.127-RXN,RXN-12348,RXN-13225,RXN-13406,RXN-13588,RXN-14326,RXN-14431
RMS-H1.1769	-2.0*[H]$2.0*[H]([O])$2.0*[O](=[O])$2.0*[O]([H][O])$-4.0*[O]([O])$0.0	SUPEROX-DISMUT-RXN
RMS-H1.177	1.0*[C]([C][C]=[O])$-1.0*[C]([H][C][C][N])$-1.0*[C]([H][H][C][S])$1.0*[C]([H][H][H][C])$1.0*[H]$2.0*[H]([N])$-3.0*[H]([O])$-1.0*[N]([H][H][C])$1.0*[N]([H][H][H][H])$1.0*[O](=[C])$1.0*[O]([C])$-1.0*[O]([H][C])$-1.0*[O]([H][H])$1.0*[S]([C])$-1.0*[S]([C][C])$0.0	RXN-8071
RMS-H1.1770	1.0*[C](=[O]=[O])$-1.0*[C]([N][O]=[O])$-2.0*[H]$2.0*[H]([N])$-1.0*[N]([H][C][C])$1.0*[N]([H][H][H][C])$1.0*[O](=[C])$-1.0*[O]([C])$0.0	RXN-13200
RMS-H1.1771	-2.0*[C@]([H][C@][C@][O])$-1.0*[C@]([H][C@][N][O])$-1.0*[C@]([H][C][C@][O])$3.0*[C]([H][C][C][O])$1.0*[C]([H][C][O][O])$-1.0*[C]([H][H][C@][O])$1.0*[C]([H][H][C][O])$-4.0*[H]([C@])$4.0*[H]([C])$1.0*[H]([N])$-1.0*[H]([O])$-1.0*[N]([C][C][C@])$1.0*[N]([H][C][C])$-1.0*[O]([C@][C@])$1.0*[O]([C][C])$1.0*[O]([C][P])$-2.0*[O]([H][C@])$2.0*[O]([H][C])$-1.0*[O]([H][P])$0.0, 2.0*[C@]([H][C@][C@][O])$1.0*[C…	2.4.2.20-RXN,XANPRIBOSYLTRAN-RXN
RMS-H1.1772	1.0*[C@@]([H][C][N][O])$-1.0*[C@]([H][C][N][O])$1.0*[C]([H][H][C][C@@])$-1.0*[C]([H][H][C][C@])$1.0*[H]$1.0*[H]([C@@])$-1.0*[H]([C@])$-1.0*[H]([O])$1.0*[N]([C][C][C@@])$-1.0*[N]([C][C][C@])$1.0*[O]([C][C@@])$-1.0*[O]([C][C@])$1.0*[O]([C][P])$-1.0*[O]([H][C])$1.0*[O]([P])$-1.0*[O]([P][P])$0.0	DEOXYCYTIDINE-KINASE-RXN,RXN-14093,RXN-14100
RMS-H1.1773	1.0*[C]([C][O]=[O])$1.0*[C]([H][H][C][C])$-1.0*[C]([H][H][H][C])$-1.0*[C]([O][O]=[O])$1.0*[H]$-1.0*[H]([C])$-1.0*[O]([H][C])$1.0*[O]([H][P])$1.0*[O]([P])$-1.0*[O]([P][P])$0.0	ACETYL-COA-CARBOXYLTRANSFER-RXN,GERANOYL-COA-CARBOXYLASE-RXN,METHYLCROTONYL-COA-CARBOXYLASE-RXN,PYRUVATE-CARBOXYLASE-RXN
RMS-H1.1774	-1.0*[C](=[C][N][O])$1.0*[C](=[O]=[O])$-1.0*[C]([C]=[N][O])$-1.0*[C]([C][C]=[C])$1.0*[C]([C][N]=[O])$1.0*[C]([H][O]=[O])$1.0*[H]$1.0*[H]([C])$2.0*[H]([N])$-4.0*[H]([O])$-1.0*[N]([C]=[C])$1.0*[N]([H][H][C])$4.0*[O](=[C])$-2.0*[O](=[O])$1.0*[O]([C])$-2.0*[O]([H][C])$-1.0*[O]([H][H])$0.0	RXN-7586
RMS-H1.1775	1.0*[C](=[C][N][O])$-1.0*[C]([H]=[C][N])$-1.0*[H]([C])$1.0*[H]([O])$-2.0*[O](=[O])$1.0*[O]([H][C])$-1.0*[O]([H][H])$2.0*[O]([H][O])$0.0	RXN-7585
RMS-H1.1776	2.0*[C]([C]=[C][O])$-2.0*[C]([C][C]=[O])$2.0*[C]([H][C]=[C])$-2.0*[C]([H][H][C][C])$-2.0*[H]([C])$2.0*[H]([O])$-2.0*[O](=[C])$1.0*[O]([C][C])$1.0*[O]([H][H])$0.0	RXN-7578
RMS-H1.1777	4.0*[C@@]([H][C][C@][O])$4.0*[C@]([H][C@][C@@][O])$-4.0*[C@]([H][C@][C@][O])$-4.0*[C@]([H][C][C@][O])$3.0*[C](=[O]=[O])$-4.0*[C]([C]=[O][S])$3.0*[C]([C][C]=[O])$-2.0*[C]([C][O]=[O])$4.0*[C]([H][H][C@@][O])$-4.0*[C]([H][H][C@][O])$-2.0*[H]$4.0*[H]([C@@])$-4.0*[H]([C@])$-2.0*[H]([O])$4.0*[H]([S])$3.0*[O](=[C])$4.0*[O]([C@][C@@])$-4.0*[O]([C@][C@])$-2.0*[O]([C])$-1.0*[O]([H][H])$-4.0*[S]([C][C])$4.0…	RXN-7577
RMS-H1.1778	-1.0*[C]([H][C][N][O])$1.0*[C]([H][C][O][O])$1.0*[H]([N])$-1.0*[H]([O])$1.0*[N]([C]=[C])$-1.0*[N]([C][C])$-1.0*[N]([C][C]=[C])$1.0*[N]([H][C][C])$1.0*[O]([H][C])$-1.0*[O]([H][H])$0.0	RXN-7597
RMS-H1.1779	-1.0*[C@@]([H][C][C@][O])$-1.0*[C@]([H][C@][C@@][O])$-1.0*[C@]([H][C@][C@][O])$-1.0*[C@]([H][C@][N][O])$3.0*[C]([H][C][C][O])$1.0*[C]([H][C][N][O])$-1.0*[C]([H][H][C@@][O])$1.0*[C]([H][H][C][O])$1.0*[C]([H][H][H][N])$-1.0*[C]([H][H][H][S])$1.0*[H]$-1.0*[H]([C@@])$-3.0*[H]([C@])$4.0*[H]([C])$-1.0*[H]([N])$-1.0*[N]([C]=[C])$1.0*[N]([C][C])$1.0*[N]([C][C]=[C])$-1.0*[N]([C][C][C@])$1.0*[N]([C][C][C])…	RXN-7596
RMS-H1.178	-2.0*[C]([C][C]=[C])$2.0*[C]([C][C][C][O])$1.0*[Fe]([N][N]-8-[N]-8-[N])$-1.0*[Fe]([N][N][N][N])$2.0*[N]([C]=[C]-8-[Fe])$-2.0*[N]([C]=[C][Fe])$2.0*[O]([H][C])$-2.0*[O]([H][O])$0.0	RXN-8073
RMS-H1.1780	1.0*[C]([C][C]=[O])$-1.0*[C]([H][C][C][N])$-1.0*[C]([H][N]=[N])$1.0*[C]([H][O]=[O])$-2.0*[H]$-1.0*[H]([C])$5.0*[H]([N])$-2.0*[H]([O])$-1.0*[N]([C]=[C])$-1.0*[N]([H][C][C])$1.0*[N]([H][H][C])$1.0*[N]([H][H][H][H])$2.0*[O](=[C])$-2.0*[O](=[O])$1.0*[O]([C])$-1.0*[O]([H][H])$0.0	RXN-7593
RMS-H1.1781	-1.0*[C]([H][N]=[N])$1.0*[C]([H][N]=[O])$2.0*[H]([N])$-2.0*[H]([O])$-1.0*[N]([C]=[C])$1.0*[N]([H][H][C])$1.0*[O](=[C])$-1.0*[O]([H][H])$0.0	RXN-7587
RMS-H1.1782	1.0*[C](=[C][N][O])$1.0*[C](=[O]=[O])$1.0*[C]([C]=[C][O])$-1.0*[C]([C]=[N][O])$-1.0*[C]([C][C]=[C])$-1.0*[C]([C][O]=[O])$-2.0*[C]([H]=[C][N])$1.0*[C]([H][C]=[C])$2.0*[C]([H][C]=[N])$-1.0*[C]([H][H][C][C])$-2.0*[H]$-1.0*[H]([C])$3.0*[H]([O])$1.0*[N]([C]=[C][C@])$-1.0*[N]([C][C][C@])$1.0*[O](=[C])$-2.0*[O](=[O])$-1.0*[O]([C])$1.0*[O]([H][C])$1.0*[O]([H][H])$0.0	RXN-7573
RMS-H1.1783	1.0*[C](=[O]=[O])$-2.0*[C]([C]=[C][O])$-1.0*[C]([C][O]=[O])$2.0*[C]([H][C][C][O])$1.0*[C]([H][H][C][C])$-1.0*[C]([H][H][C][O])$-3.0*[H]$2.0*[H]([C])$1.0*[H]([O])$1.0*[O](=[C])$-1.0*[O]([C])$-1.0*[O]([C][P])$1.0*[O]([H][P])$0.0	RXN-7568
RMS-H1.1784	-1.0*[C]([H][H][C][O])$1.0*[C]([H][H][C][S])$1.0*[H]$-1.0*[H]([S])$1.0*[O]([C])$-1.0*[O]([C][C])$1.0*[S]([C][S])$-1.0*[S]([H][S])$0.0	SULFOCYS-RXN
RMS-H1.1785	-1.0*[C](=[C][N][O])$1.0*[C](=[O]=[O])$-1.0*[C]([C]=[C][O])$1.0*[C]([C][O]=[O])$1.0*[H]$1.0*[H]([N])$-2.0*[H]([O])$-1.0*[N]([H][C][C])$1.0*[N]([H][H][C])$3.0*[O](=[C])$-2.0*[O](=[O])$1.0*[O]([C])$-2.0*[O]([H][C])$0.0	23-DIHYDROXYINDOLE-23-DIOXYGENASE-RXN
RMS-H1.1786	-1.0*[C@@]([H][C][C@][O])$-1.0*[C@]([H][C@][C@@][O])$1.0*[C@]([H][C@][C@][O])$1.0*[C@]([H][C][C@][O])$-1.0*[C]([H][H][C@@][O])$1.0*[C]([H][H][C@][O])$1.0*[H]$-1.0*[H]([C@@])$1.0*[H]([C@])$-1.0*[H]([O])$-1.0*[O]([C@][C@@])$1.0*[O]([C@][C@])$-1.0*[O]([C@][P])$1.0*[O]([H][C@])$-1.0*[O]([H][H])$1.0*[O]([P])$0.0	RXN-12060,RXN-14091
RMS-H1.1787	2.0*[C]([H][C][C][O])$-2.0*[C]([H][H][C][C])$-2.0*[H]([C])$2.0*[H]([O])$-2.0*[O](=[O])$2.0*[O]([H][C])$0.0	RXN66-488,RXN66-489,RXN66-491,RXN66-493
RMS-H1.1788	-1.0*[C]([C]=[C][N])$1.0*[C]([C][C][C][C])$1.0*[C]([C][C][C][N])$-1.0*[C]([H][C]=[C])$-2.0*[C]([H][C][C][C])$1.0*[C]([H][C][C][O])$1.0*[C]([H][H][C][C])$1.0*[C]([H][H][H][C])$-1.0*[C]([H][H][H][S])$-1.0*[O]([C])$1.0*[O]([C][C])$1.0*[S]([C][C])$-1.0*[S]([C][C][C])$0.0	RXN-8761
RMS-H1.1789	-1.0*[C@@]([H][C][C@][O])$-1.0*[C@]([H][C@][C@@][O])$-1.0*[C@]([H][C@][C@][O])$-1.0*[C@]([H][C@][N][O])$3.0*[C]([H][C][C][O])$1.0*[C]([H][C][N][O])$-1.0*[C]([H][H][C@@][O])$1.0*[C]([H][H][C][O])$-1.0*[H]$-1.0*[H]([C@@])$-3.0*[H]([C@])$4.0*[H]([C])$1.0*[H]([O])$-1.0*[N]([C][C][C@])$1.0*[N]([C][C][C])$-1.0*[O]([C@][C@@])$1.0*[O]([C][C])$-2.0*[O]([H][C@])$2.0*[O]([H][C])$1.0*[O]([H][P])$-1.0*[O]([P]…	2.7.7.57-RXN
RMS-H1.179	-1.0*[C]([C][C]=[C])$1.0*[C]([C][C]=[O])$-1.0*[C]([H][C]=[C])$1.0*[C]([H][C][C][C])$-1.0*[C]([H][C][C][O])$1.0*[C]([H][H][C][C])$1.0*[H]([C])$-1.0*[H]([O])$1.0*[O](=[C])$-1.0*[O]([H][C])$0.0	RXN-9031
RMS-H1.1790	-1.0*[C]([C][O]=[O])$1.0*[C]([H][C]=[O])$1.0*[C]([H][C][O][O])$-1.0*[C]([H][H][C][O])$-1.0*[H]$1.0*[H]([O])$-1.0*[O]([C])$1.0*[O]([H][C])$0.0	RXN-8757
RMS-H1.1791	1.0*[C]([C]=[C][N])$-1.0*[C]([C][C]=[N])$2.0*[C]([C][O]=[O])$-1.0*[C]([H]=[C][N])$1.0*[C]([H][C]=[N])$-1.0*[C]([H][C]=[O])$-1.0*[C]([H][C][O][O])$6.0*[H]$-2.0*[H]([C])$-4.0*[H]([O])$1.0*[O](=[C])$2.0*[O]([C])$-2.0*[O]([H][C])$-1.0*[O]([H][H])$0.0	RXN-8756
RMS-H1.1792	1.0*[C]([C]=[C][O])$-1.0*[C]([C][C]=[O])$1.0*[C]([H][C]=[C])$-1.0*[C]([H][H][C][C])$1.0*[H]$-1.0*[H]([C])$-1.0*[O](=[C])$1.0*[O]([C])$1.0*[O]([C][C])$-2.0*[O]([H][C])$1.0*[O]([H][H])$0.0	RXN-14088
RMS-H1.1793	2.0*[C@@]([H][C][C@][O])$2.0*[C@]([H][C@][C@@][O])$-2.0*[C@]([H][C@][C@][O])$-2.0*[C@]([H][C][C@][O])$2.0*[C]([H][H][C@@][O])$-2.0*[C]([H][H][C@][O])$-1.0*[Co]([C][N][N][N][N])$1.0*[Co]([C][N][N][N][N][N])$1.0*[H]$2.0*[H]([C@@])$-2.0*[H]([C@])$-1.0*[H]([O])$-1.0*[N]([C]=[C])$1.0*[N]([C]=[C][Co])$1.0*[O]([C@@][C@@])$-1.0*[O]([C@][C@])$1.0*[O]([C@][P])$-1.0*[O]([H][C@])$1.0*[O]([P])$-1.0*[O]([P][P]…	COBALAMIN5PSYN-RXN,COBALAMINSYN-RXN
RMS-H1.1794	-2.0*[C@@]([H][C@][C@@][O])$-1.0*[C@]([H][C@@][N][O])$2.0*[C@]([H][C@][C@][O])$1.0*[C@]([H][C@][N][O])$-1.0*[C@]([H][C][C@@][O])$1.0*[C@]([H][C][C@][O])$1.0*[C]([H][H][C@][Co])$-1.0*[C]([H][H][C@][O])$1.0*[Co]([C][N][N][N][N][N])$-1.0*[Co]([N][N][N][N][N])$-2.0*[H]([C@@])$2.0*[H]([C@])$-1.0*[O]([C][P])$-2.0*[O]([H][C@@])$2.0*[O]([H][C@])$1.0*[O]([P])$0.0	COBALADENOSYLTRANS-RXN
RMS-H1.1795	-1.0*[C@@]([H][C][C@][O])$-1.0*[C@]([H][C@][C@@][O])$1.0*[C@]([H][C@][C@][O])$1.0*[C@]([H][C][C@][O])$1.0*[C]([H]=[C][N])$-1.0*[C]([H][C]=[C])$-1.0*[C]([H][C]=[N])$-1.0*[C]([H][H][C@@][O])$1.0*[C]([H][H][C@][O])$1.0*[C]([H][H][C][C])$1.0*[H]$-1.0*[H]([C@@])$1.0*[H]([C@])$1.0*[H]([C])$-2.0*[H]([S])$-1.0*[N]([C]=[C][C@])$1.0*[N]([C][C][C@])$-1.0*[O]([C@][C@@])$1.0*[O]([C@][C@])$2.0*[S]([C][S])$-2.0…	COA-GLUTATHIONE-REDUCTASE-NADPH-RXN
RMS-H1.1796	-1.0*[C]([C]=[C][O])$-1.0*[C]([C][C]=[C])$1.0*[C]([C][C]=[O])$1.0*[C]([C][C][C][C])$1.0*[C]([H][C]=[C])$-1.0*[C]([H][C][C][O])$-1.0*[C]([H][H]=[C])$1.0*[C]([H][H][C][C])$1.0*[O](=[C])$-1.0*[O]([C][C])$0.0	CHORISMATEMUT-RXN
RMS-H1.1797	2.0*[C]([H][C]=[C])$-1.0*[C]([H][C][C][O])$-1.0*[C]([H][H][C][C])$-1.0*[H]([C])$1.0*[H]([O])$-1.0*[O]([C][P])$1.0*[O]([H][P])$0.0	CHORISMATE-SYNTHASE-RXN
RMS-H1.1798	1.0*[C]([H]=[C][N])$-1.0*[C]([H][C]=[C])$-1.0*[C]([H][C]=[N])$1.0*[C]([H][H][C][C])$1.0*[H]$1.0*[H]([C])$-2.0*[H]([O])$2.0*[N](=[O])$-1.0*[N]([C]=[C][C@])$1.0*[N]([C][C][C@])$-1.0*[N](t[N])$-1.0*[N](t[N]=[O])$1.0*[O](=[N])$-1.0*[O]([H][H])$0.0	RXN-14137,RXN-14138
RMS-H1.1799	2.0*[C]([C]=[C][N])$2.0*[C]([C][C]=[C])$-2.0*[C]([C][C]=[N])$-2.0*[C]([H][H][C][C])$1.0*[H]$-4.0*[H]([C])$3.0*[H]([N])$-2.0*[N]([H]=[C])$1.0*[N]([H][C][C])$1.0*[N]([H][H][H][H])$0.0	RXN-10923
RMS-H1.18	-2.0*[C@]([H][C@][C@][O])$-1.0*[C@]([H][C@][N][O])$-1.0*[C@]([H][C][C@][O])$3.0*[C]([H][C][C][O])$1.0*[C]([H][C][O][O])$-1.0*[C]([H][H][H][C@])$1.0*[C]([H][H][H][C])$-4.0*[H]([C@])$4.0*[H]([C])$1.0*[H]([N])$-1.0*[H]([O])$-1.0*[N]([C][C][C@])$1.0*[N]([H][C][C])$-1.0*[O]([C@][C@])$1.0*[O]([C][C])$1.0*[O]([C][P])$-2.0*[O]([H][C@])$2.0*[O]([H][C])$-1.0*[O]([H][P])$0.0	RXN-14304
RMS-H1.180	2.0*[C]([C]=[C][N])$1.0*[C]([C]=[C][O])$-1.0*[C]([C][N]=[N])$-1.0*[C]([H][C]=[C])$-1.0*[C]([H][C][C][N])$1.0*[C]([H][C][N][N])$-1.0*[C]([H][H][C][C])$-3.0*[H]([C])$3.0*[H]([O])$-1.0*[N]([C]=[C])$1.0*[N]([C][C][C])$-2.0*[O](=[O])$1.0*[O]([H][C])$1.0*[O]([H][H])$0.0	RXN-11129
RMS-H1.1800	-1.0*[Cl]$1.0*[Cl]([R#])$-1.0*[H]$2.0*[H]([O])$-1.0*[H]([R#])$2.0*[O]([H][H])$-2.0*[O]([H][O])$1.0*[R#]([Cl])$-1.0*[R#]([H])$0.0	CHLORIDE-PEROXIDASE-RXN
RMS-H1.1801	1.0*[O]([C][C])$-1.0*[O]([H][C])$-1.0*[O]([R#][C])$1.0*[O]([R#][H])$0.0, -1.0*[O]([C][C])$1.0*[O]([H][C])$1.0*[O]([R#][C])$-1.0*[O]([R#][H])$0.0	2.3.1.152-RXN,RXN-3183,RXN-9082,RXN-9102
RMS-H1.1802	-1.0*[C]([C]=[C][N])$-1.0*[C]([C]=[C][O])$1.0*[C]([C][N]=[O])$1.0*[C]([C][O]=[O])$2.0*[H]$-2.0*[H]([O])$2.0*[O](=[C])$-2.0*[O](=[O])$2.0*[O]([C])$-2.0*[O]([H][C])$0.0	CHLORIDAZON-CATECHOL-DIOXYGENASE-RXN
RMS-H1.1803	1.0*[C](=[O]=[O])$-1.0*[C]([C][O]=[O])$-1.0*[C]([H][C]=[C])$1.0*[C]([H][H]=[C])$-1.0*[H]$1.0*[H]([C])$1.0*[O](=[C])$-1.0*[O]([C])$0.0	4.1.1.77-RXN,ACONITATE-DECARBOXYLASE-RXN,RXN-801,RXN-802,RXN-803
RMS-H1.1804	-2.0*[C]([N]=[N][O])$-1.0*[C]([N][N]=[N])$3.0*[C]([N][N]=[O])$-1.0*[H]$5.0*[H]([N])$-4.0*[H]([O])$-3.0*[N]([C]=[C])$2.0*[N]([H][C][C])$1.0*[N]([H][H][H][C])$3.0*[O](=[C])$-2.0*[O]([H][C])$-1.0*[O]([H][H])$0.0	R123-RXN,R467-RXN,RXN-8020
RMS-H1.1805	1.0*[C]([C][C]=[O])$-1.0*[C]([H][C][C][N])$-1.0*[C]([H][H][C][S])$1.0*[C]([H][H][H][C])$1.0*[H]$1.0*[H]([N])$-2.0*[H]([O])$1.0*[N](=[C][O])$-1.0*[N]([H]=[C][O])$-1.0*[N]([H][H][C])$1.0*[N]([H][H][H][H])$1.0*[O](=[C])$-1.0*[O]([H][H])$1.0*[S]([C])$-1.0*[S]([C][C])$0.0	RXN-8054
RMS-H1.1806	-1.0*[C]([C][C]=[C])$1.0*[C]([C][C][O][O])$-1.0*[C]([H][C]=[C])$1.0*[C]([H][C][O][O])$-1.0*[H]$1.0*[H]([O])$-2.0*[O](=[O])$-1.0*[O]([C])$2.0*[O]([C][C])$1.0*[O]([C][O])$1.0*[O]([H][H])$-1.0*[O]([H][O])$0.0	RXN-8058
RMS-H1.1807	1.0*[C]([C][C][C][O])$-1.0*[C]([H][C][C][C])$-1.0*[H]([C])$1.0*[H]([O])$-2.0*[O](=[O])$1.0*[O]([C][O])$1.0*[O]([H][O])$0.0	RXN-8056
RMS-H1.1808	-1.0*[C]([C]=[C][N])$1.0*[C]([C][C][N][N])$-1.0*[C]([H][C]=[C])$1.0*[C]([H][H][C][C])$1.0*[H]([C])$-1.0*[H]([N])$1.0*[N]([H][C][C])$-1.0*[N]([H][H][C])$0.0	RXN-8062
RMS-H1.1809	1.0*[C]([C][C][C][O])$1.0*[C]([C]t[N])$-1.0*[C]([H]=[C][N])$1.0*[C]([H][C]=[C])$-1.0*[C]([H][C][C][C])$-1.0*[C]([H][H][C][C])$-1.0*[H]$-3.0*[H]([C])$4.0*[H]([O])$-1.0*[N](=[C][O])$1.0*[N]([C]=[C][C@])$-1.0*[N]([C][C][C@])$1.0*[N](t[C])$-2.0*[O](=[O])$1.0*[O]([H][C])$2.0*[O]([H][H])$-1.0*[O]([H][N])$0.0	RXN-14132
RMS-H1.181	-1.0*[N]([C][C][C])$1.0*[N]([C][C][O])$1.0*[N]([H][C][C])$-1.0*[N]([H][C][O])$0.0	RXN-11127
RMS-H1.1810	-1.0*[C]([N]=[N][O])$-1.0*[C]([N][N]=[N])$2.0*[C]([N][N]=[O])$-2.0*[H]$4.0*[H]([N])$-2.0*[H]([O])$-2.0*[N]([C]=[C])$2.0*[N]([H][C][C])$-1.0*[N]([H][H][C])$1.0*[N]([H][H][H][H])$2.0*[O](=[C])$-1.0*[O]([C])$-1.0*[O]([H][H])$0.0	RXN-8017
RMS-H1.1811	1.0*[C]([C][N]=[O])$-1.0*[C]([C][O]=[O])$-2.0*[H]([N])$2.0*[H]([O])$1.0*[N]([H][H][C])$-1.0*[N]([H][H][H][H])$-1.0*[O]([C])$1.0*[O]([H][H])$0.0, -1.0*[C]([C][N]=[O])$1.0*[C]([C][O]=[O])$2.0*[H]([N])$-2.0*[H]([O])$-1.0*[N]([H][H][C])$1.0*[N]([H][H][H][H])$1.0*[O]([C])$-1.0*[O]([H][H])$0.0	3.5.1.86-RXN,4-METHYLENEGLUTAMINASE-RXN,5-AMINOPENTANAMIDASE-RXN,ASPARAGHYD-RXN,BIOTINIDASE-RXN,CARNITINAMIDASE-RXN,CHEBDEAMID-RXN,D-GLUTAMINASE-RXN,GLUTAMIN-RXN,GUANIDINOBUTANAMIDE-NH3-RXN,NICOTINAMID-RXN,NMNAMIDOHYDRO-RXN,PENTANAMIDASE-RXN,PYRAZIN-RXN,R311-RXN,RXN-10756,RXN-10758,RXN-10760,RXN-11339,RXN-11343,RXN-11345,RXN-12492,RXN-13072,RXN-13715,RXN-14173,RXN-14727,RXN-14728,RXN-646,RXN-6562…
RMS-H1.1812	1.0*[C]([C]=[C][N])$-1.0*[C]([H][C][C][N])$1.0*[C]([H][H]=[C])$-1.0*[C]([H][H][C][O])$1.0*[H]$-1.0*[H]([C])$-1.0*[H]([N])$1.0*[H]([O])$1.0*[N]([H][H][C])$-1.0*[N]([H][H][H][C])$-1.0*[O]([H][C])$1.0*[O]([H][H])$0.0	RXN-15125,RXN-15581
RMS-H1.1813	1.0*[C]([C]=[C][N])$-1.0*[C]([H][C][C][N])$1.0*[C]([H][H]=[C])$-1.0*[C]([H][H][C][S])$1.0*[H]$-1.0*[H]([C])$-1.0*[H]([N])$1.0*[H]([S])$1.0*[N]([H][H][C])$-1.0*[N]([H][H][H][C])$-1.0*[S]([R#][C])$1.0*[S]([R#][H])$0.0	RXN-15577,RXN-15582
RMS-H1.1814	1.0*[C]([C]=[C][N])$-1.0*[C]([H][C][C][N])$1.0*[C]([H][H]=[C])$-1.0*[C]([H][H][C][S])$1.0*[H]$-1.0*[H]([C])$-1.0*[H]([N])$1.0*[H]([O])$1.0*[N]([H][H][C])$-1.0*[N]([H][H][H][C])$-1.0*[O](=[S])$1.0*[O]([H][S])$-1.0*[S]([C][O]=[O]=[O])$1.0*[S]([O][O]=[O])$0.0	RXN-15583
RMS-H1.1815	1.0*[C]([C]=[C][N])$-1.0*[C]([H][C][C][N])$1.0*[C]([H][H]=[C])$-1.0*[C]([H][H][C][Cl])$1.0*[Cl]$-1.0*[Cl]([C])$2.0*[H]$-1.0*[H]([C])$-1.0*[H]([N])$1.0*[N]([H][H][C])$-1.0*[N]([H][H][H][C])$0.0	RXN-15584
RMS-H1.1816	1.0*[C](=[O]=[O])$-1.0*[C]([C][C]=[C])$-1.0*[C]([C][C]=[O])$1.0*[C]([C][C][C][O])$1.0*[C]([H][C]=[C])$-1.0*[C]([H][H][C][C])$-1.0*[H]([C])$1.0*[H]([O])$1.0*[O](=[C])$-2.0*[O](=[O])$1.0*[O]([H][C])$0.0	RXN-15593
RMS-H1.1817	1.0*[C](=[O]=[O])$-1.0*[C]([C][C]=[C])$-1.0*[C]([C][C]=[O])$1.0*[C]([H][C]=[C])$1.0*[C]([H][C]=[O])$1.0*[C]([H][C][C][C])$-1.0*[C]([H][H][C][C])$-1.0*[C]([H][H][C][O])$-1.0*[H]([C])$1.0*[H]([O])$2.0*[O](=[C])$-2.0*[O](=[O])$-1.0*[O]([H][C])$1.0*[O]([H][H])$0.0	RXN-15600
RMS-H1.1818	-1.0*[C]([C][C]=[C])$1.0*[C]([C][C][C][O])$1.0*[C]([H][H]=[C])$-1.0*[C]([H][H][C][O])$1.0*[O]([C][C])$-1.0*[O]([C][P])$-1.0*[O]([H][C])$1.0*[O]([H][P])$0.0	RXN-11774,RXN-11775,RXN-15603
RMS-H1.1819	2.0*[C]([C]=[C][O])$2.0*[C]([C][C]=[C])$-2.0*[C]([C][O]=[O])$-2.0*[C]([H][H][C][C])$-4.0*[H]([C])$4.0*[H]([O])$-2.0*[O](=[C])$-2.0*[O]([C])$2.0*[O]([H][C])$2.0*[O]([H][P])$2.0*[O]([P])$-2.0*[O]([P][P])$0.0	RXN-15606,RXN-15608
RMS-H1.182	2.0*[C@@]([H][C][C@][O])$2.0*[C@]([H][C@][C@@][O])$-2.0*[C@]([H][C@][C@][O])$-2.0*[C@]([H][C][C@][O])$1.0*[C](=[C][O][O])$1.0*[C](=[O]=[O])$-2.0*[C]([C]=[O][S])$1.0*[C]([C][C]=[O])$-1.0*[C]([C][O]=[O])$1.0*[C]([H][C]=[C])$2.0*[C]([H][H][C@@][O])$-2.0*[C]([H][H][C@][O])$-1.0*[C]([H][H][C][C])$-1.0*[H]$2.0*[H]([C@@])$-2.0*[H]([C@])$-1.0*[H]([C])$2.0*[H]([S])$2.0*[O]([C@][C@@])$-2.0*[O]([C@][C@])$-1…	RXN-11171
RMS-H1.1820	1.0*[C]([C]=[C][N])$-1.0*[C]([C][C]=[C])$1.0*[C]([H][C]=[C])$-1.0*[C]([H][C][C][N])$1.0*[C]([H][H]=[C])$-1.0*[C]([H][H][C][C])$1.0*[H]$-1.0*[H]([N])$1.0*[N]([H][H][C])$-1.0*[N]([H][H][H][C])$0.0	RXN-15578,RXN-15579
RMS-H1.1821	1.0*[C](=[O]=[O])$1.0*[C]([C]=[C][N])$-1.0*[C]([H][C][C][N])$1.0*[C]([H][H]=[C])$-1.0*[C]([H][H][C][O])$-1.0*[C]([N][O]=[O])$-1.0*[H]([C])$1.0*[H]([N])$-1.0*[N]([H][H][H][C])$1.0*[N]([H][H][H][H])$1.0*[O](=[C])$-1.0*[O]([C][C])$0.0	RXN-15580
RMS-H1.1822	1.0*[H]([O])$-1.0*[H]([R#])$-1.0*[O]([H][O])$2.0*[O]([R#][H])$-1.0*[O]([R#][O])$-1.0*[R#]([H])$1.0*[R#]([O])$0.0	RXN-11819
RMS-H1.1823	-1.0*[C]([H][C][C][O])$1.0*[C]([H][H][C][C])$-2.0*[H]$1.0*[H]([C])$1.0*[H]([O])$-1.0*[O]([C][C])$1.0*[O]([H][C])$0.0	RXN66-520
RMS-H1.1824	-1.0*[Cl]([O])$1.0*[Cl]([R#])$1.0*[H]([O])$-1.0*[H]([R#])$-1.0*[O]([H][Cl])$1.0*[O]([H][H])$1.0*[R#]([Cl])$-1.0*[R#]([H])$0.0	RXN-11817
RMS-H1.1825	-1.0*[Cl]$1.0*[Cl]([O])$-1.0*[H]$1.0*[H]([O])$1.0*[O]([H][Cl])$1.0*[O]([H][H])$-2.0*[O]([H][O])$0.0	RXN-11818
RMS-H1.1826	-2.0*[C]([C]=[C][N])$-2.0*[C]([C][C]=[C])$2.0*[C]([C][O]=[O])$4.0*[C]([H][C]=[C])$-2.0*[C]([H][C][C][O])$4.0*[H]$2.0*[H]([C])$-2.0*[H]([N])$-4.0*[H]([O])$2.0*[N]([C]=[N])$-2.0*[N]([H][C][C])$2.0*[O](=[C])$2.0*[O]([C])$-2.0*[O]([H][C])$-2.0*[O]([H][O])$0.0	RXN-11813
RMS-H1.1827	1.0*[H]([O])$-1.0*[H]([R#])$1.0*[O]([H][H])$-2.0*[O]([H][O])$1.0*[O]([R#][H])$-1.0*[R#]([H])$1.0*[R#]([O])$0.0	RXN-11814
RMS-H1.1828	-1.0*[C@@]([H][C][C@][O])$-1.0*[C@]([H][C@][C@@][O])$1.0*[C@]([H][C@][C@][O])$1.0*[C@]([H][C][C@][O])$1.0*[C]([C@][O]=[O])$-1.0*[C]([H][C@@]=[O])$1.0*[H]$-1.0*[H]([C@@])$1.0*[H]([C@])$-1.0*[H]([C])$-2.0*[O](=[O])$-1.0*[O]([C@][C@@])$1.0*[O]([C@][C@])$1.0*[O]([C])$-1.0*[O]([H][H])$2.0*[O]([H][O])$0.0	RXN-11787
RMS-H1.1829	-1.0*[H]$1.0*[H]([N])$-1.0*[N]([H][H][H])$1.0*[N]([H][H][H][H])$0.0	RXN-11811
RMS-H1.183	2.0*[C@@]([H][C@][C@@][O])$-1.0*[C@@]([H][C][C@][O])$1.0*[C@]([H][C@@][N][O])$-1.0*[C@]([H][C@][C@@][O])$-1.0*[C@]([H][C@][C@][O])$-1.0*[C@]([H][C@][N][O])$1.0*[C@]([H][C][C@@][O])$-1.0*[C]([H][H][C@@][O])$1.0*[C]([H][H][C@][O])$2.0*[H]$1.0*[H]([C@@])$-1.0*[H]([C@])$-2.0*[H]([O])$-1.0*[O]([C@][C@@])$1.0*[O]([C@][C@])$2.0*[O]([H][C@@])$-2.0*[O]([H][C@])$-2.0*[O]([H][H])$2.0*[O]([H][P])$2.0*[O]([P]…	RXN-12200
RMS-H1.1830	-4.0*[C]([C][C]=[C])$3.0*[C]([C][C][C][C])$1.0*[C]([C][C][C][O])$-4.0*[C]([H][C]=[C])$3.0*[C]([H][C][C][C])$3.0*[C]([H][H][C][C])$-1.0*[C]([H][H][C][O])$-1.0*[C]([H][H][H][C])$-1.0*[O]([C][P])$1.0*[O]([H][C])$-1.0*[O]([H][H])$1.0*[O]([H][P])$0.0	RXN-10631,RXN-11779
RMS-H1.1831	1.0*[C]([H][C@@]=[O])$-1.0*[C]([H][H][C@@][O])$-1.0*[H]([C])$1.0*[H]([O])$1.0*[O](=[C])$-2.0*[O](=[O])$-1.0*[O]([H][C])$2.0*[O]([H][O])$0.0	RXN-11786
RMS-H1.1832	-1.0*[C]([C]=[C][N])$-1.0*[C]([H][C]=[C])$1.0*[C]([H][C][C][N])$1.0*[C]([H][H][C][C])$-2.0*[H]$2.0*[H]([C])$0.0, 1.0*[C]([C]=[C][N])$1.0*[C]([H][C]=[C])$-1.0*[C]([H][C][C][N])$-1.0*[C]([H][H][C][C])$2.0*[H]$-2.0*[H]([C])$0.0	RXN-8952,RXN0-6490
RMS-H1.1833	-1.0*[C]([C]=[O][S])$1.0*[C]([H]=[O][S])$1.0*[C]([H][C]=[O])$-1.0*[C]([H][C][C][O])$1.0*[H]([C])$-1.0*[H]([O])$1.0*[O](=[C])$-1.0*[O]([H][C])$0.0	RXN-14104,RXN-14105
RMS-H1.1834	-1.0*[C]([C][C]=[O])$1.0*[C]([C][C][O][O])$-1.0*[O](=[C])$1.0*[O]([C][C])$0.0, 1.0*[C]([C][C]=[O])$-1.0*[C]([C][C][O][O])$1.0*[O](=[C])$-1.0*[O]([C][C])$0.0	2TRANSKETO-RXN,C04718-C060066-AUTOTRANSFORMATION-RXN,R12-RXN,RXN-10015,RXN-10016,RXN-10053,RXN-12664,RXN-13144,RXN-14515,RXN-14810,RXN-14811,RXN-14812,RXN-15356,RXN-8779,RXN0-304,RXN1A0-6312,RXNN-386,TRANSALDOL-RXN
RMS-H1.1835	2.0*[C]([C]=[C][O])$-1.0*[C]([C][C]=[O])$2.0*[C]([H][C]=[C])$-2.0*[C]([H][C][C][O])$-1.0*[C]([H][H][C][C])$-2.0*[H]([C])$2.0*[H]([O])$-1.0*[O](=[C])$1.0*[O]([H][H])$0.0	DHSHIKIMATE-DEHYDRO-RXN
RMS-H1.1836	1.0*[C]([H][C]=[O])$-1.0*[C]([H][H][C][N])$-1.0*[C]([H][H][C][O])$1.0*[C]([H][H][H][C])$1.0*[H]([N])$-1.0*[H]([O])$-1.0*[N]([C][C][C][C])$1.0*[N]([H][C][C][C])$1.0*[O](=[C])$-1.0*[O]([H][C])$0.0	RXN-13946
RMS-H1.1837	-1.0*[N]([A][C])$1.0*[N]([A][H][C])$1.0*[N]([C]=[C])$-1.0*[N]([H][C]=[C])$0.0	RXN-13415
RMS-H1.1838	1.0*[H]$-1.0*[H]([N])$1.0*[N]([A][C])$-1.0*[N]([A][H][C])$0.0	RXN-13416
RMS-H1.1839	1.0*[C]([C][C][C][C])$-3.0*[C]([H][C]=[C])$1.0*[C]([H][C][C][C])$1.0*[C]([H][H]=[C])$2.0*[C]([H][H][C][C])$-1.0*[C]([H][H][C][O])$-1.0*[C]([H][H][H][C])$-1.0*[H]([C])$1.0*[H]([O])$-1.0*[O]([C][P])$1.0*[O]([H][P])$0.0	RXN-13409
RMS-H1.184	3.0*[C@@]([H][C][C@][O])$3.0*[C@]([H][C@][C@@][O])$-3.0*[C@]([H][C@][C@][O])$-3.0*[C@]([H][C][C@][O])$3.0*[C](=[O]=[O])$2.0*[C]([C]=[C][O])$-3.0*[C]([C]=[O][S])$-2.0*[C]([C][O]=[O])$2.0*[C]([H][C]=[C])$3.0*[C]([H][H][C@@][O])$-3.0*[C]([H][H][C@][O])$-2.0*[C]([H][H][C][C])$-1.0*[C]([R#]=[O][S])$1.0*[C]([R#][C]=[O])$-2.0*[H]$3.0*[H]([C@@])$-3.0*[H]([C@])$-2.0*[H]([C])$4.0*[H]([S])$1.0*[O](=[C])$3.0…	RXN-12183
RMS-H1.1840	1.0*[C]([H]=[C][N])$-1.0*[C]([H][C]=[C])$1.0*[C]([H][H][C][C])$-1.0*[C]([H][H][C][N])$1.0*[H]$-1.0*[H]([N])$-1.0*[N]([C]=[C][C@])$1.0*[N]([C][C][C@])$1.0*[N]([H][C]=[C])$-1.0*[N]([H][H][C][C])$0.0	RXN-13414
RMS-H1.1841	10.0*[C@@]([H][C][C@][O])$10.0*[C@]([H][C@][C@@][O])$-10.0*[C@]([H][C@][C@][O])$-10.0*[C@]([H][C][C@][O])$9.0*[C](=[O]=[O])$-10.0*[C]([C]=[O][S])$-8.0*[C]([C][O]=[O])$-13.0*[C]([H]=[C][N])$23.0*[C]([H][C]=[C])$13.0*[C]([H][C]=[N])$10.0*[C]([H][H][C@@][O])$-10.0*[C]([H][H][C@][O])$-14.0*[C]([H][H][C][C])$-21.0*[H]$10.0*[H]([C@@])$-10.0*[H]([C@])$-5.0*[H]([C])$16.0*[H]([O])$10.0*[H]([S])$13.0*[N]([…	RXN-13431
RMS-H1.1842	1.0*[C]([C][O]=[O])$2.0*[C]([H]=[C][N])$-2.0*[C]([H][C]=[C])$-2.0*[C]([H][C]=[N])$2.0*[C]([H][H][C][C])$-1.0*[C]([H][H][C][O])$2.0*[H]$-2.0*[H]([O])$-2.0*[N]([C]=[C][C@])$2.0*[N]([C][C][C@])$1.0*[O](=[C])$1.0*[O]([C][C])$-2.0*[O]([H][C])$0.0	RXN-13433
RMS-H1.1843	-1.0*[C]([H]=[C][N])$1.0*[C]([H][C]=[C])$-1.0*[C]([H][H][C][C])$1.0*[C]([H][H][C][N])$-1.0*[H]$1.0*[H]([N])$-1.0*[N]([C]=[C])$1.0*[N]([C]=[C][C@])$-1.0*[N]([C][C][C@])$1.0*[N]([H][C][C])$0.0	RXN-13417
RMS-H1.1844	1.0*[C@@]([H][C][C@][O])$1.0*[C@]([H][C@][C@@][O])$-1.0*[C@]([H][C@][C@][O])$-1.0*[C@]([H][C][C@][O])$1.0*[C](=[O]=[O])$-1.0*[C]([C]=[O][S])$-1.0*[C]([C][O]=[O])$-2.0*[C]([H]=[C][N])$2.0*[C]([H][C]=[C])$2.0*[C]([H][C]=[N])$1.0*[C]([H][H][C@@][O])$-1.0*[C]([H][H][C@][O])$-1.0*[C]([H][H][C][C])$-3.0*[H]$1.0*[H]([C@@])$-1.0*[H]([C@])$2.0*[H]([O])$1.0*[H]([S])$2.0*[N]([C]=[C][C@])$-2.0*[N]([C][C][C@]…	RXN-11675,RXN-13428
RMS-H1.1845	-1.0*[C]([C]=[C][N])$-4.0*[C]([C][C]=[C])$1.0*[C]([C][C]=[N])$2.0*[C]([C][C][C][C])$3.0*[C]([H][C]=[C])$2.0*[C]([H][C][C][C])$-3.0*[C]([H][H][C][C])$2.0*[C]([H][H][H][C])$-2.0*[C]([H][H][H][S])$1.0*[H]$-1.0*[H]([C])$1.0*[N]([C]=[C])$-2.0*[N]([H][C][C])$1.0*[N]([H][H][C][C])$2.0*[S]([C][C])$-2.0*[S]([C][C][C])$0.0	RXN-13403
RMS-H1.1846	2.0*[C]([H][H][H][N])$-2.0*[C]([H][H][H][S])$2.0*[H]$-2.0*[H]([N])$1.0*[N]([C][C][C][C])$-1.0*[N]([H][H][C][C])$2.0*[S]([C][C])$-2.0*[S]([C][C][C])$0.0	RXN-13226,RXN-13405
RMS-H1.1847	-5.0*[C]([C][C]=[C])$5.0*[C]([C][C][C][C])$-5.0*[C]([H][C]=[C])$5.0*[C]([H][C][C][C])$-1.0*[O]([C][C])$2.0*[O]([H][C])$-1.0*[O]([H][H])$0.0	RXN-12338
RMS-H1.1848	1.0*[C]([C]=[C][N])$1.0*[C]([C][O]=[O])$-1.0*[C]([H]=[C][N])$-1.0*[C]([O][O]=[O])$-1.0*[H]([C])$1.0*[H]([O])$-1.0*[O]([H][C])$1.0*[O]([H][H])$0.0	RXN-12342
RMS-H1.1849	-1.0*[C]([C][C]=[C])$1.0*[C]([C][C][C][O])$1.0*[C]([H][H]=[C])$-1.0*[C]([H][H][C][O])$0.0	RXN-12336
RMS-H1.185	-2.0*[C]([H]=[C][N])$2.0*[C]([H][C]=[C])$2.0*[C]([H][C]=[N])$-2.0*[C]([H][H][C][C])$-1.0*[C]([R#][C]=[O])$1.0*[C]([R#][H][C][O])$-1.0*[H]([C])$1.0*[H]([O])$2.0*[N]([C]=[C][C@])$-2.0*[N]([C][C][C@])$-1.0*[O](=[C])$1.0*[O]([H][C])$0.0	RXN-12182
RMS-H1.1850	-6.0*[C]([C][C]=[C])$6.0*[C]([C][C][C][C])$-6.0*[C]([H][C]=[C])$4.0*[C]([H][C][C][C])$1.0*[C]([H][C][C][O])$1.0*[C]([H][H][C][C])$1.0*[H]([C])$-1.0*[H]([O])$1.0*[O]([H][C])$-1.0*[O]([H][H])$0.0	RXN-12337
RMS-H1.1851	2.0*[C]([H][H][H][N])$-2.0*[C]([H][H][H][S])$2.0*[H]$-2.0*[H]([N])$1.0*[N]([C][C][C])$-1.0*[N]([H][H][C])$2.0*[S]([C][C])$-2.0*[S]([C][C][C])$0.0	RXN-11597,RXN-12373,RXN-12377
RMS-H1.1852	-1.0*[C]([C][C]=[C])$1.0*[C]([C][C]=[O])$-3.0*[C]([H][C]=[C])$3.0*[C]([H][C]=[O])$4.0*[O](=[C])$-4.0*[O](=[O])$0.0	RXN-12395
RMS-H1.1853	1.0*[C]([C]=[C][O])$1.0*[C]([H][C]=[C])$-2.0*[C]([H][C][C][O])$-1.0*[H]([C])$1.0*[H]([O])$-1.0*[O]([H][C])$1.0*[O]([H][H])$0.0	D-FUCONATE-HYDRATASE-RXN,RXN-11087,RXN-12345
RMS-H1.1854	1.0*[C@@]([H][C][C@][O])$1.0*[C@]([H][C@][C@@][O])$-1.0*[C@]([H][C@][C@][O])$-1.0*[C@]([H][C][C@][O])$1.0*[C]([H][H][C@@][S])$-1.0*[C]([H][H][C@][S])$1.0*[C]([H][H][C][O])$-1.0*[C]([H][H][C][S])$1.0*[H]$1.0*[H]([C@@])$-1.0*[H]([C@])$-1.0*[H]([O])$1.0*[O]([C@][C@@])$-1.0*[O]([C@][C@])$1.0*[O]([C][C])$-1.0*[O]([H][C])$1.0*[S]([C][C])$-1.0*[S]([C][C][C])$0.0	ISONOCARDICIN-SYNTHASE-RXN,RXN-12347
RMS-H1.1855	-1.0*[C]([H][C]=[N])$1.0*[C]([H][H][C][N])$-3.0*[H]$1.0*[H]([C])$2.0*[H]([N])$-1.0*[N]([C]=[C])$1.0*[N]([H][H][C][C])$0.0	RXN0-7005,RXN66-541
RMS-H1.1856	1.0*[C]([C][C][C][C])$-1.0*[C]([C][C][C][O])$1.0*[C]([H][C][C][C])$-1.0*[C]([H][H][C][C])$-1.0*[H]([C])$1.0*[H]([O])$-1.0*[O]([C][C])$1.0*[O]([H][C])$0.0	RXN-12330
RMS-H1.1857	-1.0*[C]([C][C]=[C])$1.0*[C]([C][C][C][O])$-1.0*[C]([H][H]=[C])$1.0*[C]([H][H][H][C])$1.0*[H]([C])$-1.0*[H]([O])$1.0*[O]([H][C])$-1.0*[O]([H][H])$0.0	R108-RXN,RXN-12335
RMS-H1.1858	-1.0*[C]([H][C][C][Cl])$1.0*[C]([H][H][C][C])$1.0*[Cl]$-1.0*[Cl]([C])$-1.0*[H]$1.0*[H]([C])$0.0	RXN-10101
RMS-H1.1859	-1.0*[C]([C]=[C][O])$-1.0*[C]([C]=[O][Cl])$1.0*[C]([C][C]=[O])$1.0*[C]([C][O]=[O])$-1.0*[C]([H][C]=[C])$1.0*[C]([H][H][C][C])$1.0*[Cl]$-1.0*[Cl]([C])$1.0*[H]$1.0*[H]([C])$-2.0*[H]([O])$1.0*[O](=[C])$-1.0*[O]([H][H])$0.0	RXN-10077
RMS-H1.186	1.0*[C@@]([H][C][C@][O])$1.0*[C@]([H][C@][C@@][O])$-1.0*[C@]([H][C@][C@][O])$-1.0*[C@]([H][C][C@][O])$1.0*[C]([C][N]=[O])$-1.0*[C]([C]t[N])$-2.0*[C]([H]=[C][N])$2.0*[C]([H][C]=[C])$2.0*[C]([H][C]=[N])$1.0*[C]([H][H][C@@][O])$-1.0*[C]([H][H][C@][O])$-2.0*[C]([H][H][C][C])$2.0*[H]$1.0*[H]([C@@])$-1.0*[H]([C@])$-2.0*[H]([C])$2.0*[H]([N])$-2.0*[H]([O])$2.0*[N]([C]=[C][C@])$-2.0*[N]([C][C][C@])$1.0*[N…	RXN-12159
RMS-H1.1860	1.0*[C]([C]=[C][O])$-1.0*[C]([H][C]=[C])$-1.0*[C]([H][C][C][O])$1.0*[C]([H][H][C][C])$0.0	MUCONOLACTONE-DELTA-ISOMERASE-RXN,RXN-10082
RMS-H1.1861	-1.0*[C](=[C][N][N])$-1.0*[C]([C]=[C][Cl])$-1.0*[C]([C]=[C][N])$1.0*[C]([C]=[C][O])$1.0*[C]([C][C]=[N])$1.0*[C]([C][N]=[N])$1.0*[Cl]$-1.0*[Cl]([C])$-3.0*[H]([N])$3.0*[H]([O])$2.0*[N]([C]=[C])$1.0*[N]([C][C])$-3.0*[N]([H][C][C])$-2.0*[O](=[O])$1.0*[O]([H][C])$1.0*[O]([H][H])$0.0	RXN-10074
RMS-H1.1862	-1.0*[C](=[C][N][N])$-1.0*[C]([C]=[C][Cl])$-1.0*[C]([C]=[C][N])$1.0*[C]([C]=[C][O])$1.0*[C]([C][C]=[N])$1.0*[C]([C][N]=[N])$1.0*[Cl]$-1.0*[Cl]([C])$-1.0*[H]$-3.0*[H]([N])$4.0*[H]([O])$2.0*[N]([C]=[C])$1.0*[N]([C][C])$-3.0*[N]([H][C][C])$-2.0*[O](=[O])$-1.0*[O]([C])$2.0*[O]([H][C])$1.0*[O]([H][H])$0.0	RXN-10076
RMS-H1.1863	1.0*[C]([H][N]=[O])$-1.0*[C]([H][O]=[O])$-1.0*[H]([N])$1.0*[H]([O])$1.0*[N]([H][C][C])$-1.0*[N]([H][H][C])$-1.0*[O]([C])$1.0*[O]([H][P])$1.0*[O]([P])$-1.0*[O]([P][P])$0.0	RXN-10066
RMS-H1.1864	1.0*[C](=[O]=[O])$1.0*[C]([C][C]=[C])$-1.0*[C]([C][C][C][O])$-1.0*[C]([C][O]=[O])$1.0*[C]([H][H]=[C])$-1.0*[C]([H][H][C][C])$1.0*[O](=[C])$-1.0*[O]([C])$-1.0*[O]([H][C])$1.0*[O]([H][P])$1.0*[O]([P])$-1.0*[O]([P][P])$0.0	DIPHOSPHOMEVALONTE-DECARBOXYLASE-RXN,RXN-10067
RMS-H1.1865	1.0*[C](=[O]=[O])$-1.0*[C]([C][O]=[O])$-1.0*[C]([H][H]=[O])$1.0*[C]([H][H][C][O])$-1.0*[H]$1.0*[H]([O])$-1.0*[O]([C])$1.0*[O]([H][C])$0.0	RXN-10065
RMS-H1.1866	-1.0*[C]([C][C][C][O])$1.0*[C]([H][C]=[O])$1.0*[H]([C])$-1.0*[H]([O])$1.0*[O](=[C])$-1.0*[O]([H][C])$0.0	4.1.2.30-RXN,RXN66-341
RMS-H1.1867	-1.0*[C]([C][N]=[O])$1.0*[C]([C][O]=[O])$1.0*[H]([N])$-1.0*[H]([O])$1.0*[N]([H][C][C])$-1.0*[N]([H][H][C])$-1.0*[N]([H][H][C][C])$1.0*[N]([H][H][H][H])$1.0*[O]([H][C])$-1.0*[O]([H][H])$0.0	RXN-13714
RMS-H1.1868	1.0*[C]([C][C]=[C])$-1.0*[C]([C][C][C][C])$-1.0*[C]([H]=[C][N])$2.0*[C]([H][C]=[C])$1.0*[C]([H][C]=[N])$-2.0*[C]([H][C][C][C])$1.0*[C]([H][H][C][C])$-1.0*[C]([H][H][C][O])$-1.0*[H]$1.0*[H]([O])$1.0*[N]([C]=[C][C@])$-1.0*[N]([C][C][C@])$-1.0*[O]([C][P])$1.0*[O]([H][P])$0.0	RXN-13724
RMS-H1.1869	-1.0*[C]([C]=[O][S])$1.0*[C]([C][N]=[O])$1.0*[H]$-2.0*[H]([N])$1.0*[H]([S])$1.0*[N]([H][C][C])$-1.0*[N]([H][H][H][C])$-1.0*[S]([C][C])$1.0*[S]([H][C])$0.0	RXN-15560,RXN-15561,UBIQUITIN--CALMODULIN-LIGASE-RXN
RMS-H1.187	1.0*[C]([C][N]=[N])$-1.0*[C]([C][N]=[O])$2.0*[H]$-3.0*[H]([N])$1.0*[H]([O])$1.0*[N]([C]=[C])$-1.0*[N]([H][H][H][C])$-1.0*[O](=[C])$1.0*[O]([H][P])$1.0*[O]([P])$-1.0*[O]([P][P])$0.0	ADENYLOSUCCINATE-SYNTHASE-RXN,RXN-12152
RMS-H1.1870	1.0*[C](=[O]=[O])$-1.0*[C]([C][C]=[O])$-2.0*[C]([H][C]=[C])$2.0*[C]([H][C][C][O])$1.0*[O](=[C])$-2.0*[O](=[O])$1.0*[O]([C][C])$0.0	RXN-14327
RMS-H1.1871	1.0*[C](=[O]=[O])$-1.0*[C]([C][O]=[O])$-1.0*[C]([H][C][C][O])$1.0*[C]([H][H][C][O])$-1.0*[H]$1.0*[H]([C])$1.0*[O](=[C])$-1.0*[O]([C])$0.0	DEHYDRO-L-GULONATE-DECARBOXYLASE-RXN,RXN-12910,RXN0-705,TARTRATE-DECARBOXYLASE-RXN,UDP-GALACTURONATE-DECARBOXYLASE-RXN
RMS-H1.1872	-4.0*[C@@]([H][C@][C@@][O])$-2.0*[C@]([H][C@@][N][O])$4.0*[C@]([H][C@][C@][O])$2.0*[C@]([H][C@][N][O])$-2.0*[C@]([H][C][C@@][O])$2.0*[C@]([H][C][C@][O])$-4.0*[H]([C@@])$4.0*[H]([C@])$2.0*[O]([C@][P])$-4.0*[O]([H][C@@])$2.0*[O]([H][C@])$2.0*[O]([H][P])$-2.0*[O]([P][P])$0.0	RXN-14338
RMS-H1.1873	1.0*[C@@]([H][C][C@][O])$1.0*[C@]([H][C@][C@@][O])$-1.0*[C@]([H][C@][C@][O])$-1.0*[C@]([H][C][C@][O])$1.0*[C]([C][C]=[O])$-1.0*[C]([H][C][C][O])$1.0*[C]([H][H][C@@][O])$-1.0*[C]([H][H][C@][O])$-1.0*[C]([H][H][C][O])$1.0*[C]([H][H][H][C])$1.0*[H]([C@@])$-1.0*[H]([C@])$1.0*[O](=[C])$1.0*[O]([C@][C@@])$-1.0*[O]([C@][C@])$-2.0*[O]([H][C])$1.0*[O]([H][H])$0.0	GDPMANDEHYDRA-RXN,UDP-GLUCOSE-46-DEHYDRATASE-RXN
RMS-H1.1874	-2.0*[C@@]([H][C@][C@@][O])$1.0*[C@@]([H][C][C@][O])$-1.0*[C@]([H][C@@][N][O])$1.0*[C@]([H][C@][C@@][O])$1.0*[C@]([H][C@][C@][O])$1.0*[C@]([H][C@][N][O])$-1.0*[C@]([H][C][C@@][O])$-1.0*[C]([H][C][O][O])$1.0*[C]([H][H][C@@][O])$-1.0*[C]([H][H][C@][O])$1.0*[C]([R#][H][C][O])$-1.0*[H]([C@@])$1.0*[H]([C@])$1.0*[H]([O])$-1.0*[H]([R#])$1.0*[O]([C@][C@@])$-1.0*[O]([C@][C@])$-1.0*[O]([C])$-1.0*[O]([C][P]…	UDP-GLUCURONOSYLTRANSFERASE-RXN
RMS-H1.1875	-2.0*[C@@]([H][C@][C@@][O])$1.0*[C@@]([H][C][C@][O])$-1.0*[C@]([H][C@@][N][O])$1.0*[C@]([H][C@][C@@][O])$1.0*[C@]([H][C@][C@][O])$1.0*[C@]([H][C@][N][O])$-1.0*[C@]([H][C][C@@][O])$1.0*[C](=[O]=[O])$-1.0*[C]([C][O]=[O])$-1.0*[C]([H][C][C][O])$1.0*[C]([H][H][C@@][O])$-1.0*[C]([H][H][C@][O])$1.0*[C]([H][H][C][O])$-1.0*[H]$-1.0*[H]([C@@])$1.0*[H]([C@])$1.0*[H]([C])$1.0*[O](=[C])$1.0*[O]([C@][C@@])$-1…	UDP-GLUCURONATE-DECARBOXYLASE-RXN
RMS-H1.1876	-1.0*[C@@]([H][C][C@][O])$-1.0*[C@]([H][C@][C@@][O])$1.0*[C@]([H][C@][C@][O])$1.0*[C@]([H][C][C@][O])$1.0*[C]([C][N]=[O])$-1.0*[C]([C][O]=[O])$-1.0*[C]([H][H][C@@][O])$1.0*[C]([H][H][C@][O])$1.0*[H]$-1.0*[H]([C@@])$1.0*[H]([C@])$-2.0*[H]([N])$1.0*[H]([O])$1.0*[N]([H][C][C])$-1.0*[N]([H][H][H][C])$-1.0*[O]([C@][C@@])$1.0*[O]([C@][C@])$-1.0*[O]([C])$1.0*[O]([H][P])$1.0*[O]([P])$-1.0*[O]([P][P])$0.0	RXN0-2361,RXN0-7022,UDP-NACMURALGLDAPLIG-RXN
RMS-H1.1877	1.0*[C](=[O]=[O])$-1.0*[C]([C][C]=[O])$1.0*[C]([H][C@@]=[O])$-1.0*[C]([H][H][C@@][O])$-1.0*[H]([C])$1.0*[H]([O])$2.0*[O](=[C])$-2.0*[O](=[O])$-1.0*[O]([C][P])$1.0*[O]([H][P])$0.0	RXN-14397
RMS-H1.1878	1.0*[C](=[O]=[O])$-1.0*[C]([C][C][N][O])$1.0*[C]([C][N]=[O])$-1.0*[C]([C][O]=[O])$1.0*[H]$-1.0*[H]([O])$2.0*[O](=[C])$-1.0*[O]([C])$-1.0*[O]([H][C])$0.0	RXN-15456,RXN-15457
RMS-H1.1879	1.0*[C]([C]=[C][O])$-2.0*[C]([C][C]=[O])$1.0*[C]([C][O]=[O])$1.0*[C]([H][C]=[C])$-2.0*[C]([H][C][C][O])$1.0*[C]([H][C][O][O])$-1.0*[O](=[C])$1.0*[O]([C][C])$0.0	RXN-15483
RMS-H1.188	-1.0*[C]([H]=[C][N])$1.0*[C]([H][C]=[C])$1.0*[C]([H][C]=[N])$-1.0*[C]([H][H][C][C])$1.0*[C]([H][N]=[N])$-1.0*[C]([N][N]=[N])$-2.0*[H]$2.0*[H]([N])$1.0*[N]([C]=[C][C@])$-1.0*[N]([C][C][C@])$-1.0*[N]([H][H][C])$1.0*[N]([H][H][H][H])$0.0	GMP-REDUCT-RXN,RXN-12151
RMS-H1.1880	-1.0*[C]([C]=[C][N])$2.0*[C]([C]=[C][O])$-1.0*[C]([H]=[C][N])$1.0*[C]([H][C]=[N])$-1.0*[C]([H][H][C][C])$-2.0*[H]$-2.0*[H]([C])$2.0*[H]([N])$2.0*[H]([O])$1.0*[N]([C]=[C][C@])$-1.0*[N]([C][C][C@])$-1.0*[N]([H][H][C])$1.0*[N]([H][H][H][H])$-2.0*[O](=[O])$2.0*[O]([H][C])$0.0	1.14.13.35-RXN,2ASDOSALCAL-RXN,RXN-15527
RMS-H1.1881	-2.0*[C@@]([H][C@][C@@][O])$-1.0*[C@@]([H][C][C@][O])$-1.0*[C@]([H][C@@][N][O])$-1.0*[C@]([H][C@][C@@][O])$3.0*[C@]([H][C@][C@][O])$1.0*[C@]([H][C@][N][O])$-1.0*[C@]([H][C][C@@][O])$2.0*[C@]([H][C][C@][O])$-1.0*[C]([H][H][C@@][O])$1.0*[C]([H][H][C@][O])$-3.0*[H]([C@@])$3.0*[H]([C@])$-1.0*[O]([C@][C@@])$1.0*[O]([C@][C@])$1.0*[O]([C@][P])$-2.0*[O]([H][C@@])$1.0*[O]([H][C@])$1.0*[O]([H][P])$-1.0*[O]…	RXN-15539
RMS-H1.1882	1.0*[C](=[O]=[O])$-1.0*[C]([N][N]=[O])$2.0*[H]([N])$-2.0*[H]([O])$-1.0*[N]([C][C][O])$-1.0*[N]([H][C][C])$1.0*[N]([H][C][O])$1.0*[N]([H][H][C])$1.0*[O](=[C])$-1.0*[O]([H][H])$0.0	RXN-15526
RMS-H1.1883	1.0*[C]([C][C]=[C])$-1.0*[C]([C][C][C][C])$-4.0*[C]([H]=[C][N])$5.0*[C]([H][C]=[C])$4.0*[C]([H][C]=[N])$1.0*[C]([H][C][C][O])$-6.0*[C]([H][H][C][C])$-1.0*[C]([H][H][H][C])$1.0*[C]([H][O]=[O])$-3.0*[H]$-8.0*[H]([C])$11.0*[H]([O])$4.0*[N]([C]=[C][C@])$-4.0*[N]([C][C][C@])$1.0*[O](=[C])$-8.0*[O](=[O])$1.0*[O]([C])$1.0*[O]([H][C])$5.0*[O]([H][H])$0.0	RXN-15499
RMS-H1.1884	2.0*[C]([C][C]=[C])$-2.0*[C]([H][C]=[C])$2.0*[C]([H][H][C][C])$-2.0*[C]([H][H][C][O])$-2.0*[H]([C])$2.0*[H]([O])$-2.0*[O]([C][P])$2.0*[O]([H][P])$0.0	ASPULVINONE-DIMETHYLALLYLTRANSFERASE-RXN,RXN-15502
RMS-H1.1885	1.0*[C]([H][C]=[O])$-1.0*[C]([H][C][C][O])$1.0*[C]([H][H][C][C])$-1.0*[C]([H][H][C][O])$1.0*[O](=[C])$-1.0*[O]([C][P])$-1.0*[O]([H][C])$1.0*[O]([H][P])$0.0	RXN-15494
RMS-H1.1886	1.0*[C]([C]=[C][N])$-2.0*[C]([C][C]=[C])$3.0*[C]([C][C][C][C])$-1.0*[C]([C][C][C][O])$-1.0*[C]([H]=[C][N])$-2.0*[C]([H][C]=[C])$2.0*[C]([H][C][C][C])$-1.0*[H]([C])$1.0*[H]([O])$-1.0*[O]([C][C])$1.0*[O]([H][C])$0.0	RXN-15497
RMS-H1.1887	1.0*[C]([N][N]=[O])$-1.0*[C]([N][O]=[O])$-1.0*[H]([N])$1.0*[H]([O])$1.0*[N]([H][C][O])$-1.0*[N]([H][H][O])$-1.0*[O]([C][P])$1.0*[O]([H][P])$0.0	RXN-9
RMS-H1.1888	5.0*[C]([H][C]=[C])$-5.0*[C]([H][H]=[C])$5.0*[C]([H][H][C][C])$-5.0*[C]([H][H][C][O])$-5.0*[H]([C])$5.0*[H]([O])$-5.0*[O]([C][P])$5.0*[O]([H][P])$0.0	RXN-11486,RXN-8992
RMS-H1.1889	1.0*[C]([C][C]=[C])$1.0*[C]([H][C]=[C])$-1.0*[C]([H][C][C][C])$-1.0*[C]([H][C][C][O])$-1.0*[H]([C])$1.0*[H]([O])$-1.0*[O]([H][C])$1.0*[O]([H][H])$0.0, -1.0*[C]([C][C]=[C])$-1.0*[C]([H][C]=[C])$1.0*[C]([H][C][C][C])$1.0*[C]([H][C][C][O])$1.0*[H]([C])$-1.0*[H]([O])$1.0*[O]([H][C])$-1.0*[O]([H][H])$0.0	4.2.1.107-RXN,4.2.1.98-RXN,ACONITATEHYDR-RXN,HOMOACONITATE-HYDRATASE-RXN,O-SUCCINYLBENZOATE-COA-SYN-RXN,R213-RXN,R217-RXN,R266-RXN,RXN-11463,RXN-12704,RXN-15012,RXN-7744,RXN-8960,RXN-8991,RXN-902,RXN-9847,TIGLYLCOA-HYDROXY-RXN
RMS-H1.189	1.0*[C@@]([H][C@][N][O])$1.0*[C@]([H][C@][C@@][O])$1.0*[C@]([H][C@][C@][O])$1.0*[C@]([H][C][C@][O])$-3.0*[C]([H][C][C][O])$-1.0*[C]([H][C][O][O])$1.0*[C]([H][H][C@][O])$-1.0*[C]([H][H][C][O])$1.0*[H]([C@@])$3.0*[H]([C@])$-4.0*[H]([C])$-1.0*[H]([N])$1.0*[H]([O])$1.0*[N]([C][C][C@@])$-1.0*[N]([H][C][C])$1.0*[O]([C@][C@@])$-1.0*[O]([C][C])$-1.0*[O]([C][P])$2.0*[O]([H][C@])$-2.0*[O]([H][C])$1.0*[O]([…	RXN-12150
RMS-H1.1890	-1.0*[C]([H]=[C][N])$1.0*[C]([H][C]=[C])$1.0*[C]([H][C]=[N])$-1.0*[C]([H][H][C][C])$-1.0*[H]$-1.0*[H]([C])$2.0*[H]([O])$1.0*[N]([C]=[C][C@])$-1.0*[N]([C][C][C@])$-2.0*[O](=[O])$2.0*[O]([H][O])$0.0	RXN-14691
RMS-H1.1891	-2.0*[C]([H]=[C][N])$2.0*[C]([H][C]=[C])$2.0*[C]([H][C]=[N])$-2.0*[C]([H][H][C][C])$-2.0*[H]$-2.0*[H]([C])$4.0*[H]([O])$2.0*[N]([C]=[C][C@])$-2.0*[N]([C][C][C@])$-2.0*[O](=[O])$2.0*[O]([H][H])$0.0	RXN-14692
RMS-H1.1892	-2.0*[C@]([H][C@][C@][O])$-1.0*[C@]([H][C@][N][O])$-1.0*[C@]([H][C][C@][O])$3.0*[C]([H][C][C][O])$1.0*[C]([H][C][O][O])$-1.0*[C]([H][H][C@][O])$1.0*[C]([H][H][C][O])$1.0*[H]$-4.0*[H]([C@])$4.0*[H]([C])$-1.0*[H]([O])$1.0*[N]([C]=[C])$-1.0*[N]([C]=[C][C@])$-1.0*[O]([C@][C@])$2.0*[O]([C][C])$-2.0*[O]([H][C@])$1.0*[O]([H][C])$0.0	RXN-14701
RMS-H1.1893	-3.0*[C]([H]=[C][N])$3.0*[C]([H][C]=[C])$3.0*[C]([H][C]=[N])$-3.0*[C]([H][H][C][C])$-5.0*[H]$-3.0*[H]([C])$6.0*[H]([O])$2.0*[H]([S])$3.0*[N]([C]=[C][C@])$-3.0*[N]([C][C][C@])$-1.0*[O](=[S])$3.0*[O]([H][H])$-2.0*[O]([S])$1.0*[S]([H][H])$-1.0*[S]([O][O]=[O])$0.0	SULFITE-REDUCT-RXN
RMS-H1.1894	-2.0*[O](=[O])$1.0*[O](=[S])$-1.0*[O]([H][H])$2.0*[O]([H][O])$-1.0*[S]([O][O]=[O])$1.0*[S]([O][O]=[O]=[O])$0.0	SULFITE-OXIDASE-RXN
RMS-H1.1895	-2.0*[C@]([H][C@][C@][O])$-1.0*[C@]([H][C@][N][O])$-1.0*[C@]([H][C][C@][O])$-1.0*[C]([C][C]=[C])$1.0*[C]([C][C][C][O])$-1.0*[C]([H][C]=[C])$3.0*[C]([H][C][C][O])$1.0*[C]([H][C][N][O])$-1.0*[C]([H][H][C@][O])$1.0*[C]([H][H][C][C])$1.0*[C]([H][H][C][O])$-4.0*[H]([C@])$5.0*[H]([C])$-1.0*[H]([O])$-1.0*[N]([C][C][C@])$1.0*[N]([C][C][C])$-1.0*[O]([C@][C@])$-1.0*[O]([C@][P])$1.0*[O]([C][C])$1.0*[O]([C][…	RXN-14266,RXN-8965
RMS-H1.1896	-1.0*[C]([H]=[C][N])$1.0*[C]([H][C]=[C])$1.0*[C]([H][C]=[N])$-1.0*[C]([H][H][C][C])$-1.0*[H]([C])$-1.0*[H]([N])$2.0*[H]([O])$1.0*[N]([C]=[C][C@])$-1.0*[N]([C][C][C@])$1.0*[N]([C][C][C]=[O])$-1.0*[N]([H][C][C][C])$1.0*[O](=[N])$-2.0*[O](=[O])$1.0*[O]([H][H])$0.0	RXN-12900,RXN-13590,RXN66-81
RMS-H1.1897	1.0*[C](=[O]=[O])$-1.0*[C]([C][C][C][O])$-1.0*[C]([C][O]=[O])$1.0*[C]([H][C][C][O])$-1.0*[H]$1.0*[H]([C])$1.0*[O](=[C])$-1.0*[O]([C])$0.0	ACETOLACTATE-DECARBOXYLASE-RXN
RMS-H1.1898	-2.0*[C@@]([H][C@][C@@][O])$1.0*[C@@]([H][C][C@][O])$-1.0*[C@]([H][C@@][N][O])$1.0*[C@]([H][C@][C@@][O])$1.0*[C@]([H][C@][C@][O])$1.0*[C@]([H][C@][N][O])$-1.0*[C@]([H][C][C@@][O])$1.0*[C]([H][C][N][O])$-1.0*[C]([H][C][O][O])$1.0*[C]([H][H][C@@][O])$-1.0*[C]([H][H][C@][O])$-1.0*[H]([C@@])$1.0*[H]([C@])$-1.0*[N]([C]=[C])$1.0*[N]([C][C]=[C])$1.0*[O]([C@][C@@])$-1.0*[O]([C@][C@])$-1.0*[O]([C][P])$-2.…	RXN66-168,RXN66-83
RMS-H1.1899	1.0*[C@@]([H][C][C@][O])$1.0*[C@]([H][C@][C@@][O])$-1.0*[C@]([H][C@][C@][O])$-1.0*[C@]([H][C][C@][O])$-1.0*[C]([C]=[O][S])$11.0*[C]([C][N]=[O])$-10.0*[C]([C][O]=[O])$1.0*[C]([H][H][C@@][O])$-1.0*[C]([H][H][C@][O])$11.0*[H]$1.0*[H]([C@@])$-1.0*[H]([C@])$-22.0*[H]([N])$10.0*[H]([O])$1.0*[H]([S])$11.0*[N]([H][C][C])$-11.0*[N]([H][H][H][C])$1.0*[O]([C@][C@@])$-1.0*[O]([C@][C@])$-10.0*[O]([C])$10.0*[O…	RXN-15242
RMS-H1.19	1.0*[C@@]([H][C][N][O])$-1.0*[C@]([H][C][N][O])$1.0*[C]([H][H][C][C@@])$-1.0*[C]([H][H][C][C@])$1.0*[H]([C@@])$-1.0*[H]([C@])$1.0*[N]([C][C][C@@])$-1.0*[N]([C][C][C@])$1.0*[O]([C][C@@])$-1.0*[O]([C][C@])$0.0, -1.0*[C@@]([H][C][N][O])$1.0*[C@]([H][C][N][O])$-1.0*[C]([H][H][C][C@@])$1.0*[C]([H][H][C][C@])$-1.0*[H]([C@@])$1.0*[H]([C@])$-1.0*[N]([C][C][C@@])$1.0*[N]([C][C][C@])$-1.0*[O]([C][C@@])$1.0…	DCDPKIN-RXN,RFFTRANS-RXN,RXN-12810,RXN-12811,RXN-14707,RXN-7913
RMS-H1.190	1.0*[C@@]([H][C][C@][O])$1.0*[C@]([H][C@][C@@][O])$-1.0*[C@]([H][C@][C@][O])$-1.0*[C@]([H][C][C@][O])$2.0*[C]([C]=[N][S])$-1.0*[C]([C]=[O][S])$1.0*[C]([C][C][C][C])$1.0*[C]([C][C][C][N])$-4.0*[C]([C][O]=[O])$-1.0*[C]([H]=[C][N])$1.0*[C]([H][C]=[C])$1.0*[C]([H][C]=[N])$1.0*[C]([H][C][C][C])$-1.0*[C]([H][C][C][N])$1.0*[C]([H][C][N][S])$1.0*[C]([H][H][C@@][O])$-1.0*[C]([H][H][C@][O])$-2.0*[C]([H][H]…	RXN-11105
RMS-H1.1900	2.0*[C]([H][H][H][N])$-2.0*[C]([H][H][H][S])$2.0*[H]$-2.0*[H]([N])$1.0*[N]([H][C][C][C])$-1.0*[N]([H][H][H][C])$2.0*[S]([C][C])$-2.0*[S]([C][C][C])$0.0	RXN-12767,RXN-12772,RXN-12773,RXN-13404,RXN-13667,RXN-15243
RMS-H1.1901	2.0*[C]([C]=[C][O])$-2.0*[C]([C][C]=[O])$-1.0*[C]([H]=[C][N])$1.0*[C]([H][C]=[C])$1.0*[C]([H][C]=[N])$-1.0*[C]([H][H][C][C])$-1.0*[H]([C])$1.0*[H]([O])$1.0*[N]([C]=[C][C@])$-1.0*[N]([C][C][C@])$-2.0*[O](=[C])$1.0*[O]([C])$1.0*[O]([H][C])$0.0	QOR-RXN,RXN-10980,RXN0-6722
RMS-H1.1902	1.0*[C]([H][H][C][N])$-1.0*[C]([H][H][C][O])$1.0*[H]$-1.0*[H]([N])$1.0*[N]([C][C][O])$-1.0*[N]([H][C][O])$1.0*[O]([C])$-1.0*[O]([C][C])$0.0	RXN-15245
RMS-H1.1903	-1.0*[C]([H][H][H][S])$1.0*[C]([H][H][H][Te])$1.0*[S]([C][C])$-1.0*[S]([C][C][C])$1.0*[Te]([C][O][O]=[O])$-1.0*[Te]([O][O]=[O])$0.0	RXN0-6576
RMS-H1.1904	1.0*[C]([C][C][C][O])$-1.0*[C]([H][C][C][O])$1.0*[C]([H][H][H][C])$-1.0*[C]([H][H][H][S])$1.0*[H]$-1.0*[H]([C])$1.0*[S]([C][C])$-1.0*[S]([C][C][C])$0.0	RXN-12931,RXN-12941,RXN-13234,RXN-14667
RMS-H1.1905	1.0*[C@@]([R#][H][C][N])$1.0*[C]([C@@][O]=[O])$-1.0*[C]([C][O]=[O])$-1.0*[C]([R#][C]=[O])$-2.0*[H]$1.0*[H]([C@@])$-1.0*[H]([N])$2.0*[H]([O])$1.0*[N]([H][H][H][C@@])$-1.0*[N]([H][H][H][H])$-1.0*[O](=[C])$1.0*[O]([H][H])$1.0*[R#]([C@@])$-1.0*[R#]([C])$0.0	RXN0-6678
RMS-H1.1906	-1.0*[C@@]([H][C][N][O])$1.0*[C@]([H][C][N][O])$-1.0*[C]([H][H][C][C@@])$1.0*[C]([H][H][C][C@])$1.0*[H]$-1.0*[H]([C@@])$1.0*[H]([C@])$-1.0*[H]([O])$-1.0*[N]([C][C][C@@])$1.0*[N]([C][C][C@])$-1.0*[O]([C][C@@])$1.0*[O]([C][C@])$1.0*[O]([C][C])$-1.0*[O]([C][P])$-1.0*[O]([H][C])$1.0*[O]([P])$0.0	2.4.2.27-RXN,FUC4NACTRANS-RXN,RXN-12803,RXN-12807,RXN-12808,RXN-13634,RXN-13661,RXN-14825,RXN-14838,RXN-14839,RXN-14851,RXN-14852,RXN-14853,RXN-15052,RXN-15054,RXN-15059,RXN-15063,RXN-15102,RXN-15235
RMS-H1.1907	-1.0*[C]([C]=[C][N])$1.0*[C]([C][C]=[N])$-1.0*[C]([H][C]=[C])$1.0*[C]([H][H][C][C])$-1.0*[H]$1.0*[H]([C])$1.0*[N]([H][H]=[C])$-1.0*[N]([H][H][C])$0.0	RXN-15217
RMS-H1.1908	1.0*[C]([H][H][H][O])$-1.0*[C]([H][H][H][S])$1.0*[H]$-1.0*[H]([O])$1.0*[O]([C][C])$-1.0*[O]([H][C])$1.0*[S]([C][C])$-1.0*[S]([C][C][C])$0.0	2-OCTAPRENYL-6-OHPHENOL-METHY-RXN,2.1.1.105-RXN,2.1.1.109-RXN,2.1.1.110-RXN,2.1.1.114-RXN,2.1.1.116-RXN,2.1.1.117-RXN,2.1.1.118-RXN,2.1.1.119-RXN,2.1.1.120-RXN,2.1.1.121-RXN,2.1.1.128-RXN,2.1.1.129-RXN,2.1.1.146-RXN,2.1.1.155-RXN,2.1.1.38-RXN,2.1.1.64-RXN,2.1.1.69-RXN,2.1.1.70-RXN,2.1.1.83-RXN,2.1.1.84-RXN,2.1.1.88-RXN,2.1.1.89-RXN,2.1.1.94-RXN,6-HYDROXYMELLEIN-O-METHYLTRANSFERASE-RXN,ACETYLSEROT…
RMS-H1.1909	-2.0*[C]([C]=[C][O])$2.0*[C]([C][O]=[O])$1.0*[H]$-1.0*[H]([O])$2.0*[O](=[C])$-2.0*[O](=[O])$1.0*[O]([C])$1.0*[O]([C][C])$-3.0*[O]([H][C])$1.0*[O]([H][H])$0.0	RXN-11861
RMS-H1.191	1.0*[C](=[C][N][N])$1.0*[C]([C]=[C][Cl])$1.0*[C]([C]=[C][N])$-1.0*[C]([C][C]=[N])$-1.0*[C]([C][N]=[N])$-1.0*[C]([H][C]=[C])$-1.0*[Cl]$1.0*[Cl]([C])$-2.0*[H]$-1.0*[H]([C])$3.0*[H]([N])$-2.0*[N]([C]=[C])$-1.0*[N]([C][C])$3.0*[N]([H][C][C])$0.0	RXN-11104
RMS-H1.1910	-1.0*[C]([H]=[C][N])$1.0*[C]([H][C]=[C])$-1.0*[C]([H][H][C][C])$1.0*[C]([H][H][C][N])$-2.0*[H]$2.0*[H]([N])$-1.0*[N]([C]=[C])$1.0*[N]([C]=[C][C@])$-1.0*[N]([C][C][C@])$1.0*[N]([H][H][C][C])$0.0	RXN66-564
RMS-H1.1911	1.0*[C]([C][N]=[O])$-1.0*[C]([H][C]=[N])$1.0*[H]$-1.0*[H]([C])$-1.0*[N]([C][C]=[C])$1.0*[N]([C][C][C])$1.0*[O](=[C])$-2.0*[O](=[O])$-1.0*[O]([H][H])$2.0*[O]([H][O])$0.0	RXN66-62
RMS-H1.1912	-1.0*[C]([H][C]=[C])$1.0*[C]([H][C][C][C])$1.0*[C]([H][H][C][C])$-1.0*[C]([H][H][H][S])$-1.0*[C]([R#][H]=[C])$1.0*[C]([R#][H][C][C])$1.0*[H]$-1.0*[H]([C])$1.0*[S]([C][C])$-1.0*[S]([C][C][C])$0.0	2.1.1.79-RXN
RMS-H1.1913	-1.0*[C](=[C][N][N])$-1.0*[C]([C]=[C][N])$1.0*[C]([C][C]=[C])$1.0*[C]([C][C]=[N])$1.0*[C]([C][N]=[N])$-1.0*[C]([H][C]=[C])$1.0*[C]([H][H][H][C])$-1.0*[C]([H][H][N][N])$1.0*[H]$-1.0*[H]([N])$2.0*[N]([C]=[C])$1.0*[N]([C][C])$-2.0*[N]([C][C][C])$-1.0*[N]([H][C][C])$0.0	2.1.1.74-RXN
RMS-H1.1914	-1.0*[C@@]([H][C][N][O])$1.0*[C@]([H][C][N][O])$1.0*[C]([C][C]=[C])$-1.0*[C]([H][C]=[C])$-1.0*[C]([H][H][C][C@@])$1.0*[C]([H][H][C][C@])$1.0*[C]([H][H][C][O])$-1.0*[C]([H][H][N][N])$-1.0*[H]([C@@])$1.0*[H]([C@])$-1.0*[H]([C])$2.0*[H]([N])$-1.0*[H]([O])$-1.0*[N]([C][C][C@@])$1.0*[N]([C][C][C@])$-2.0*[N]([C][C][C])$2.0*[N]([H][C][C])$-1.0*[O]([C][C@@])$1.0*[O]([C][C@])$1.0*[O]([H][C])$-1.0*[O]([H][…	2.1.2.8-RXN
RMS-H1.1915	1.0*[C]([H][H][H][Co])$-1.0*[C]([H][H][H][O])$1.0*[Co]([C][N][N][N][N][N])$-1.0*[Co]([N][N][N][N][N])$-1.0*[H]$1.0*[H]([O])$-1.0*[O]([H][C])$1.0*[O]([H][H])$0.0	2.1.1.90-RXN
RMS-H1.1916	1.0*[C@@]([H][C][C@][O])$1.0*[C@]([H][C@][C@@][O])$-1.0*[C@]([H][C@][C@][O])$-1.0*[C@]([H][C][C@][O])$-1.0*[C]([C]=[O][S])$1.0*[C]([C][O]=[O])$1.0*[C]([H][H][C@@][O])$-1.0*[C]([H][H][C@][O])$1.0*[H]([C@@])$-1.0*[H]([C@])$-1.0*[H]([O])$1.0*[H]([S])$1.0*[O]([C@][C@@])$-1.0*[O]([C@][C@])$1.0*[O]([C][N])$-1.0*[O]([H][N])$-1.0*[S]([C][C])$1.0*[S]([H][C])$0.0	2.3.1.118-RXN
RMS-H1.1917	1.0*[C@@]([H][C][C@][O])$1.0*[C@]([H][C@][C@@][O])$-1.0*[C@]([H][C@][C@][O])$-1.0*[C@]([H][C][C@][O])$-1.0*[C]([C]=[C][N])$-1.0*[C]([C]=[O][S])$-1.0*[C]([C][C]=[C])$1.0*[C]([C][C]=[N])$1.0*[C]([C][C][C][C])$1.0*[C]([C][O]=[O])$-1.0*[C]([H][C]=[O])$1.0*[C]([H][C][C][O])$1.0*[C]([H][H][C@@][O])$-1.0*[C]([H][H][C@][O])$1.0*[H]([C@@])$-1.0*[H]([C@])$-1.0*[H]([N])$1.0*[H]([S])$1.0*[N]([C]=[C])$-1.0*[N…	2.3.1.160-RXN
RMS-H1.1918	4.0*[C@@]([H][C][C@][O])$4.0*[C@]([H][C@][C@@][O])$-2.0*[C@]([H][C@][C@][O])$1.0*[C@]([H][C@][N][O])$-3.0*[C@]([H][C][C@][O])$3.0*[C](=[O]=[O])$3.0*[C]([C]=[C][O])$-4.0*[C]([C]=[O][S])$1.0*[C]([C][C]=[C])$1.0*[C]([C][C]=[O])$-3.0*[C]([C][O]=[O])$2.0*[C]([H][C]=[C])$-3.0*[C]([H][C][C][O])$-1.0*[C]([H][C][N][O])$4.0*[C]([H][H][C@@][O])$-3.0*[C]([H][H][C@][O])$-3.0*[C]([H][H][C][C])$-1.0*[C]([H][H][…	2.3.1.151-RXN
RMS-H1.1919	1.0*[C@@]([H][C][C@][N])$1.0*[C@@]([H][C][C@][O])$1.0*[C@]([H][C@@][N][S])$1.0*[C@]([H][C@][C@@][O])$-1.0*[C@]([H][C@][C@][O])$-1.0*[C@]([H][C@][N][S])$-1.0*[C@]([H][C][C@][N])$-1.0*[C@]([H][C][C@][O])$1.0*[C]([C@@][N]=[O])$-1.0*[C]([C@][N]=[O])$-1.0*[C]([C]=[O][S])$1.0*[C]([C][O]=[O])$1.0*[C]([H][H][C@@][O])$-1.0*[C]([H][H][C@][O])$2.0*[H]([C@@])$-2.0*[H]([C@])$-1.0*[H]([O])$1.0*[H]([S])$1.0*[N]…	2.3.1.175-RXN
RMS-H1.192	1.0*[C]([C][C]=[O])$1.0*[C]([H]=[C][N])$-1.0*[C]([H][C]=[C])$-1.0*[C]([H][C]=[N])$-1.0*[C]([H][C][C][O])$1.0*[C]([H][H][C][C])$2.0*[H]$-2.0*[H]([O])$-1.0*[N]([C]=[C][C@])$1.0*[N]([C][C][C@])$1.0*[O](=[C])$1.0*[O]([C])$-2.0*[O]([H][C])$0.0, -1.0*[C]([C][C]=[O])$-1.0*[C]([H]=[C][N])$1.0*[C]([H][C]=[C])$1.0*[C]([H][C]=[N])$1.0*[C]([H][C][C][O])$-1.0*[C]([H][H][C][C])$-2.0*[H]$2.0*[H]([O])$1.0*[N]([C…	BIOCHANIN-A-REDUCTASE-RXN,RXN-14422,RXN-600,RXN-7784
RMS-H1.1920	4.0*[C@@]([H][C][C@][O])$4.0*[C@]([H][C@][C@@][O])$-4.0*[C@]([H][C@][C@][O])$-4.0*[C@]([H][C][C@][O])$3.0*[C](=[O]=[O])$1.0*[C]([C]=[C][O])$-4.0*[C]([C]=[O][S])$2.0*[C]([C][C]=[C])$-2.0*[C]([C][O]=[O])$-1.0*[C]([H]=[C][N])$4.0*[C]([H][C]=[C])$1.0*[C]([H][C]=[N])$4.0*[C]([H][H][C@@][O])$-4.0*[C]([H][H][C@][O])$-4.0*[C]([H][H][C][C])$-3.0*[H]$4.0*[H]([C@@])$-4.0*[H]([C@])$-4.0*[H]([C])$3.0*[H]([O])…	2.3.1.165-RXN
RMS-H1.1921	-2.0*[H]$2.0*[H]([O])$-2.0*[O](=[O])$1.0*[O](=[S])$1.0*[O]([H][H])$-1.0*[S]([C][C])$1.0*[S]([C][C]=[O])$0.0	RXNQT-4334
RMS-H1.1922	1.0*[C]([H][C]=[C])$1.0*[C]([H][H]=[C])$-1.0*[C]([H][H][C][C])$-1.0*[C]([H][H][C][S])$1.0*[H]$-1.0*[H]([C])$-2.0*[O](=[O])$1.0*[O](=[S])$1.0*[O]([S])$-1.0*[S]([C][C]=[O])$1.0*[S]([C][O]=[O]=[O])$0.0	RXNQT-4341
RMS-H1.1923	-1.0*[C](=[N]=[S])$-1.0*[C]([H][H][C][N])$1.0*[C]([H][H][C][O])$1.0*[C](t[N][S])$1.0*[H]$-1.0*[H]([O])$-1.0*[N]([C]=[C])$1.0*[N](t[C])$1.0*[O]([H][C])$-1.0*[O]([H][H])$-1.0*[S](=[C])$1.0*[S]([C])$0.0	RXNQT-4352
RMS-H1.1924	-1.0*[C]([H][H][C][O])$1.0*[C]([H][H][C][S])$-1.0*[H]([N])$2.0*[H]([O])$-1.0*[H]([S])$1.0*[N]([H][H][C])$-1.0*[N]([H][H][H][C])$-1.0*[O]([C])$1.0*[O]([H][H])$1.0*[S]([C][C])$-1.0*[S]([H][C])$0.0	RXNQT-4357
RMS-H1.1925	-2.0*[C]([C]=[C][O])$1.0*[C]([C][C][C][O])$1.0*[C]([C][C][O][O])$1.0*[C]([H][H][C][C])$-1.0*[C]([H][H][C][O])$-1.0*[H]$1.0*[H]([O])$-1.0*[O]([C])$1.0*[O]([C][C])$-1.0*[O]([H][C])$1.0*[O]([H][H])$0.0	RXNQT-4358
RMS-H1.1926	1.0*[C@@]([H][C@][C@][O])$1.0*[C@@]([H][C@][O][S])$1.0*[C@@]([H][C][C@][O])$1.0*[C@]([H][C@@][C@@][O])$2.0*[C@]([H][C@][C@@][O])$-1.0*[C@]([H][C@][C@][O])$-4.0*[C]([H][C][C][O])$-1.0*[C]([H][C][O][O])$1.0*[C]([H][H][C@@][O])$-1.0*[C]([H][H][C][O])$1.0*[H]$3.0*[H]([C@@])$2.0*[H]([C@])$-5.0*[H]([C])$-1.0*[H]([S])$2.0*[O]([C@][C@@])$-1.0*[O]([C@][C@])$-1.0*[O]([C][C])$-1.0*[O]([C][P])$1.0*[O]([H][C@…	RXN-2208,RXNQT-4324,RXNQT-4325,RXNQT-4326,RXNQT-4327,RXNQT-4328
RMS-H1.1927	1.0*[H]$-1.0*[H]([O])$-1.0*[O]([H][N])$1.0*[O]([N][S])$1.0*[O]([P])$-1.0*[O]([P][S])$0.0	RXN-1443,RXN-2209,RXN-4606,RXNQT-4329,RXNQT-4330,RXNQT-4331,RXNQT-4332,RXNQT-4333
RMS-H1.1928	1.0*[C](=[O]=[O])$-1.0*[C]([C][C]=[O])$-1.0*[C]([C][O]=[O])$1.0*[C]([H][C]=[O])$-1.0*[H]$1.0*[H]([C])$1.0*[O](=[C])$-1.0*[O]([C])$0.0	4.1.1.72-RXN,4.1.1.74-RXN,4.1.1.75-RXN,4.1.1.80-RXN,4.1.1.82-RXN,BENZOYLFORMATE-DECARBOXYLASE-RXN,HYDROXYBENZOYLFORMATE-DECARBOXYLASE-RXN,HYDROXYPYRUVATE-DECARBOXYLASE-RXN,PHENYLPYRUVATE-DECARBOXYLASE-RXN,R224-RXN,R231-RXN,RXN-14985,RXN-6161,RXN-7643,RXN-7692,RXN-7704,RXN-7774,RXN-9979
RMS-H1.1929	1.0*[C]([H][H][H][N])$2.0*[C]([H][H][H][O])$-3.0*[C]([H][H][H][S])$3.0*[H]$-1.0*[H]([N])$-2.0*[H]([O])$1.0*[N]([H][C][C][C])$-1.0*[N]([H][H][C][C])$2.0*[O]([C][C])$-2.0*[O]([H][C])$3.0*[S]([C][C])$-3.0*[S]([C][C][C])$0.0	RXN-9981
RMS-H1.193	1.0*[A]([C@@])$-1.0*[A]([C@])$1.0*[C@@]([A][H][C@][O])$-1.0*[C@@]([H][C@][C@@][O])$1.0*[C@@]([H][C][C@][O])$-1.0*[C@@]([R#][H][C@][C@@])$-1.0*[C@]([A][H][C@@][O])$1.0*[C@]([H][C@][C@@][O])$-1.0*[C@]([H][C][C@@][O])$1.0*[C@]([R#][H][C@][C@@])$1.0*[C]([H][H][C@@][O])$-1.0*[C]([H][H][C@][O])$1.0*[H]$-1.0*[H]([O])$1.0*[O]([C@@][C@@])$-1.0*[O]([C@][C@])$1.0*[O]([C][C])$-1.0*[O]([C][P])$-1.0*[O]([H][C@…	RXN-6222,RXN-8851,RXN-9603
RMS-H1.1930	-1.0*[C]([C]=[C][O])$1.0*[C]([C][C][O][O])$1.0*[C]([H][C][C][O])$-1.0*[C]([H][C][O][O])$-1.0*[C]([H][H]=[C])$1.0*[C]([H][H][C][C])$-1.0*[O]([C][P])$1.0*[O]([H][C])$-1.0*[O]([H][H])$1.0*[O]([H][P])$0.0	N-ACETYLNEURAMINATE-SYNTHASE-RXN,RXN-10002,RXN-12238,RXN-15654,RXN-9988
RMS-H1.1931	-1.0*[C@@]([H][C][C@][O])$-1.0*[C@]([H][C@][C@@][O])$1.0*[C@]([H][C@][C@][O])$1.0*[C@]([H][C][C@][O])$-1.0*[C]([H][H][C@@][O])$1.0*[C]([H][H][C@][O])$-1.0*[H]([C@@])$1.0*[H]([C@])$-1.0*[O]([C@][C@@])$1.0*[O]([C@][C@])$1.0*[O]([C][P])$-1.0*[O]([H][C])$1.0*[O]([H][P])$-1.0*[O]([P][P])$0.0	RXN-9990
RMS-H1.1932	2.0*[C@@]([H][C@][C@@][O])$-1.0*[C@@]([H][C][C@][O])$1.0*[C@]([H][C@@][N][O])$-1.0*[C@]([H][C@][C@@][O])$-1.0*[C@]([H][C@][C@][O])$-1.0*[C@]([H][C@][N][O])$1.0*[C@]([H][C][C@@][O])$-1.0*[C]([H][H][C@@][O])$1.0*[C]([H][H][C@][O])$1.0*[H]([C@@])$-1.0*[H]([C@])$-1.0*[O]([C@][C@@])$1.0*[O]([C@][C@])$1.0*[O]([C][P])$2.0*[O]([H][C@@])$-2.0*[O]([H][C@])$-1.0*[O]([H][C])$1.0*[O]([H][P])$-1.0*[O]([P][P])$…	RXN-12239,RXN-9993
RMS-H1.1933	1.0*[C]([C][C]=[O])$-1.0*[C]([H][C][C][O])$-1.0*[C]([H][H][C][O])$1.0*[C]([H][H][H][C])$1.0*[O](=[C])$-2.0*[O]([H][C])$1.0*[O]([H][H])$0.0	CDP-GLUCOSE-46-DEHYDRATASE-RXN,DTDPGLUCDEHYDRAT-RXN,RXN-12233,RXN-13252,RXN-9998
RMS-H1.1934	-1.0*[C]([C][C]=[C])$-2.0*[C]([H][C]=[C])$4.0*[C]([H][C][C][C])$1.0*[C]([H][H]=[C])$-1.0*[C]([H][H][C][O])$-1.0*[C]([H][H][H][C])$-1.0*[H]([C])$1.0*[H]([O])$-1.0*[O]([C][P])$1.0*[O]([H][P])$0.0	RXN-10630,RXN-11906,RXN-8046,RXN-8588,RXN-8591,RXN-8592,RXN-8593,RXN-9963
RMS-H1.1935	13.0*[C]([H][C]=[C])$-13.0*[C]([H][H]=[C])$13.0*[C]([H][H][C][C])$-13.0*[C]([H][H][C][O])$-13.0*[H]([C])$13.0*[H]([O])$-13.0*[O]([C][P])$13.0*[O]([H][P])$0.0	RXN-9969
RMS-H1.1936	1.0*[C]([C][C]=[C])$1.0*[C]([C][C][C][O])$-1.0*[C]([C][C][O][O])$1.0*[C]([H]=[C][O])$-1.0*[C]([H][C][C][C])$-1.0*[C]([H][H][H][O])$2.0*[H]$-3.0*[H]([C])$1.0*[H]([O])$-2.0*[O]([C][C])$3.0*[O]([H][C])$-1.0*[O]([H][H])$0.0	3.2.1.161-RXN,RXN-9163
RMS-H1.1937	1.0*[C]([H][C]=[C])$1.0*[C]([H][H]=[C])$-1.0*[C]([H][H][C][C])$-1.0*[C]([H][H][C][O])$-1.0*[H]([C])$1.0*[H]([O])$-1.0*[O]([H][C])$1.0*[O]([H][H])$0.0	RXN-6383,RXN-9168
RMS-H1.1938	1.0*[C](=[C]=[C])$-1.0*[C]([H][H][C][C])$2.0*[H]$-2.0*[H]([C])$0.0	RXN-9169
RMS-H1.1939	1.0*[C]([C][C][C][C])$-2.0*[C]([H][H]=[C])$1.0*[C]([H][H][C][C])$2.0*[H]$-2.0*[H]([C])$0.0	RXN-9177,RXN-9178,RXN-9182,RXN-9183
RMS-H1.194	-1.0*[C]([C]=[C][N])$2.0*[C]([C]=[C][O])$-1.0*[C]([H][C]=[C])$-1.0*[H]$-1.0*[H]([C])$2.0*[H]([O])$-1.0*[N]([C][O]=[O])$1.0*[N]([O]=[O])$-2.0*[O](=[O])$2.0*[O]([H][C])$0.0	RXN-3661,RXN-8819
RMS-H1.1940	1.0*[C]([C][C][C][C])$-1.0*[C]([H][C]=[C])$1.0*[C]([H][C][C][C])$-1.0*[C]([H][H]=[C])$2.0*[H]$-2.0*[H]([C])$0.0	RXN-9179,RXN-9180,RXN-9184,RXN-9185
RMS-H1.1941	-1.0*[C]([H][C]=[N])$1.0*[C]([H][C][C][N])$1.0*[C]([H][H][C][C])$-1.0*[C]([H][H][H][C])$-1.0*[H]([C])$1.0*[H]([N])$-1.0*[N]([C][C]=[C])$1.0*[N]([H][C][C][C])$0.0	RXN-9195
RMS-H1.1942	1.0*[C]([C]t[N])$1.0*[C]([H][H][C][C])$-1.0*[C]([H][H][C][S])$-1.0*[C]([H]t[N])$1.0*[H]$-1.0*[H]([C])$-1.0*[H]([N])$1.0*[H]([S])$1.0*[N]([H][H][C])$-1.0*[N]([H][H][H][C])$-1.0*[S]([H][C])$1.0*[S]([H][H])$0.0	L-3-CYANOALANINE-SYNTHASE-RXN
RMS-H1.1943	1.0*[C]([C][C]=[C])$-1.0*[C]([C][C][C][O])$1.0*[C]([H][C]=[C])$-1.0*[C]([H][H][C][C])$1.0*[H]$-1.0*[H]([C])$1.0*[O]([C])$-2.0*[O]([H][C])$1.0*[O]([H][H])$0.0	KIEVITONE-HYDRATASE-RXN
RMS-H1.1944	1.0*[C]([H][C]=[N])$-1.0*[C]([H][H][C][N])$1.0*[H]$-1.0*[H]([C])$-2.0*[H]([N])$2.0*[H]([O])$1.0*[N]([C]=[C])$-1.0*[N]([H][H][C][C])$-2.0*[O](=[O])$2.0*[O]([H][O])$0.0	L-PIPECOLATE-OXIDASE-RXN
RMS-H1.1945	-1.0*[C]([C][C][O][O])$-1.0*[C]([C][N]=[O])$1.0*[C]([C][O]=[O])$1.0*[C]([H][C][C][N])$1.0*[C]([H][C][O][O])$-1.0*[C]([H][H][C][O])$1.0*[H]([N])$-1.0*[H]([O])$-1.0*[N]([H][H][C])$1.0*[N]([H][H][H][C])$1.0*[O]([C])$-1.0*[O]([H][C])$0.0	L-GLN-FRUCT-6-P-AMINOTRANS-RXN
RMS-H1.1946	-1.0*[C@]([R#][H][C][N])$-1.0*[C]([C@][O]=[O])$1.0*[C]([C][O]=[O])$1.0*[C]([R#][C]=[O])$-1.0*[H]([C@])$1.0*[H]([N])$-1.0*[N]([H][H][H][C@])$1.0*[N]([H][H][H][H])$1.0*[O](=[C])$-2.0*[O](=[O])$-1.0*[O]([H][H])$2.0*[O]([H][O])$-1.0*[R#]([C@])$1.0*[R#]([C])$0.0	L-AMINO-ACID-OXIDASE-RXN
RMS-H1.1947	-1.0*[C@]([R#][H][C][N])$-1.0*[C]([C@][O]=[O])$1.0*[C]([C][O]=[O])$1.0*[C]([H]=[C][N])$-1.0*[C]([H][C]=[C])$-1.0*[C]([H][C]=[N])$1.0*[C]([H][H][C][C])$1.0*[C]([R#][C]=[O])$1.0*[H]$-1.0*[H]([C@])$1.0*[H]([C])$1.0*[H]([N])$-2.0*[H]([O])$-1.0*[N]([C]=[C][C@])$1.0*[N]([C][C][C@])$-1.0*[N]([H][H][H][C@])$1.0*[N]([H][H][H][H])$1.0*[O](=[C])$-1.0*[O]([H][H])$-1.0*[R#]([C@])$1.0*[R#]([C])$0.0	L-AMINO-ACID-DEHYDROGENASE-RXN
RMS-H1.1948	1.0*[C]([C]=[C][O])$1.0*[C]([H][C]=[C])$-1.0*[C]([H][C][C][Cl])$-1.0*[C]([H][C][C][O])$1.0*[Cl]$-1.0*[Cl]([C])$2.0*[H]$-1.0*[H]([C])$-1.0*[H]([O])$1.0*[O]([C])$-1.0*[O]([H][C])$0.0	LINBBSPON-RXN
RMS-H1.1949	1.0*[C]([C]=[C][Cl])$1.0*[C]([H][C]=[C])$-2.0*[C]([H][C][C][Cl])$1.0*[Cl]$-1.0*[Cl]([C])$1.0*[H]$-1.0*[H]([C])$0.0	LINA1-RXN,LINA2-RXN,LINABSPON-RXN
RMS-H1.195	1.0*[C@@]([H][C@@][O][P])$1.0*[C@@]([H][C][C@@][O])$-1.0*[C]([H][C][C][O])$-1.0*[C]([H][H][C][P])$1.0*[C]([H][H][H][C@@])$-1.0*[C]([H][H][H][C])$2.0*[H]([C@@])$-3.0*[H]([C])$1.0*[H]([O])$1.0*[O]([C@@][C@@])$-1.0*[O]([H][C])$2.0*[O]([H][H])$-2.0*[O]([H][O])$1.0*[P]([C@@][O][O]=[O])$-1.0*[P]([C][O][O]=[O])$0.0	RXN-9011
RMS-H1.1950	1.0*[C]([C][C]=[O])$-1.0*[C]([H][C][C][N])$-1.0*[C]([H][H][C][S])$1.0*[C]([H][H][H][C])$1.0*[H]([N])$-2.0*[H]([O])$1.0*[H]([S])$-1.0*[N]([H][H][H][C])$1.0*[N]([H][H][H][H])$1.0*[O](=[C])$-1.0*[O]([H][H])$-1.0*[S]([H][C])$1.0*[S]([H][H])$0.0	DCYSDESULF-RXN,HOMOCYSTEINE-DESULFHYDRASE-RXN,LCYSDESULF-RXN
RMS-H1.1951	-1.0*[C]([C][O]=[O])$1.0*[C]([H][C]=[O])$-1.0*[C]([H][C][C][O])$1.0*[C]([H][O]=[O])$1.0*[H]([C])$-1.0*[H]([O])$1.0*[O](=[C])$-1.0*[O]([H][C])$0.0	LACTATE-ALDOLASE-RXN
RMS-H1.1952	-1.0*[C]([C][C]=[C])$-1.0*[C]([H][C]=[C])$1.0*[C]([H][C][C][C])$1.0*[C]([H][H][C][C])$-2.0*[H]$2.0*[H]([C])$0.0, 1.0*[C]([C][C]=[C])$1.0*[C]([H][C]=[C])$-1.0*[C]([H][C][C][C])$-1.0*[C]([H][H][C][C])$2.0*[H]$-2.0*[H]([C])$0.0	RXN-8959,RXN-9388
RMS-H1.1953	-1.0*[C]([C]=[N][O])$1.0*[C]([C][N]=[O])$1.0*[H]([N])$-1.0*[H]([O])$-1.0*[N]([C]=[C])$1.0*[N]([H][C][C])$1.0*[O](=[C])$-1.0*[O]([H][C])$0.0	RXN-12948,RXN-13705
RMS-H1.1954	1.0*[C]([C][C]=[O])$-1.0*[C]([C][C][O][S])$2.0*[H]$-2.0*[H]([O])$1.0*[O](=[C])$-1.0*[O](=[S])$1.0*[O]([C])$-1.0*[O]([C][C])$-1.0*[O]([H][H])$1.0*[O]([S])$-1.0*[S]([C][O]=[O]=[O])$1.0*[S]([O][O]=[O])$0.0	RXN-9733
RMS-H1.1955	-1.0*[C]([H]=[C][N])$1.0*[C]([H][C]=[C])$1.0*[C]([H][C]=[N])$1.0*[C]([H][C]=[O])$-1.0*[C]([H][H][C][C])$-1.0*[C]([H][H][C][S])$-2.0*[H]([C])$2.0*[H]([O])$1.0*[N]([C]=[C][C@])$-1.0*[N]([C][C][C@])$1.0*[O](=[C])$-2.0*[O](=[O])$-1.0*[O](=[S])$1.0*[O]([H][H])$1.0*[O]([S])$-1.0*[S]([C][O]=[O]=[O])$1.0*[S]([O][O]=[O])$0.0	RXN-9734
RMS-H1.1956	1.0*[C@@]([H][C][C@][O])$1.0*[C@]([H][C@][C@@][O])$-1.0*[C@]([H][C@][C@][O])$-1.0*[C@]([H][C][C@][O])$1.0*[C]([H][C][N][O])$-1.0*[C]([H][C][O][O])$1.0*[C]([H][H][C@@][O])$-1.0*[C]([H][H][C@][O])$2.0*[H]$1.0*[H]([C@@])$-1.0*[H]([C@])$-2.0*[H]([N])$1.0*[N]([H][C][C])$-1.0*[N]([H][H][H][C])$1.0*[O]([C@][C@@])$-1.0*[O]([C@][C@])$-1.0*[O]([C][P])$1.0*[O]([P])$0.0	RXN-9745,RXN-9751
RMS-H1.1957	1.0*[C@@]([H][C][C@][O])$1.0*[C@]([H][C@][C@@][O])$-1.0*[C@]([H][C@][C@][O])$-1.0*[C@]([H][C][C@][O])$1.0*[C]([C][C]=[C])$-1.0*[C]([H][C]=[C])$1.0*[C]([H][C][C][O])$-1.0*[C]([H][C][O][O])$1.0*[C]([H][H][C@@][O])$-1.0*[C]([H][H][C@][O])$1.0*[H]$1.0*[H]([C@@])$-1.0*[H]([C@])$-1.0*[H]([C])$1.0*[O]([C@][C@@])$-1.0*[O]([C@][C@])$-1.0*[O]([C][P])$1.0*[O]([P])$0.0	RXN-14075,RXN-14079,RXN-14080,RXN-14086,RXN-9752
RMS-H1.1958	1.0*[C](=[O]=[O])$-1.0*[C]([H][C][C][O])$4.0*[H]$-1.0*[H]([C])$-3.0*[H]([O])$2.0*[O](=[C])$-1.0*[O]([H][C])$-1.0*[O]([H][H])$0.0	RXN-9755
RMS-H1.1959	-1.0*[C]([H]=[C][N])$1.0*[C]([H][C]=[C])$1.0*[C]([H][C]=[N])$-1.0*[C]([H][H][C][C])$-1.0*[H]$-1.0*[H]([C])$2.0*[H]([O])$1.0*[N]([C]=[C][C@])$-1.0*[N]([C][C][C@])$-1.0*[O](=[S])$1.0*[O]([H][H])$1.0*[S]([C][C])$-1.0*[S]([C][C]=[O])$0.0	RXN-9739
RMS-H1.196	1.0*[C]([C]=[C][N])$1.0*[C]([C]=[C][O])$2.0*[C]([C][C]=[C])$1.0*[C]([H][C]=[N])$-1.0*[C]([H][C]=[O])$-4.0*[C]([H][C][C][O])$-1.0*[C]([H][H][C][O])$1.0*[C]([H][H][H][C])$1.0*[H]$-3.0*[H]([C])$-4.0*[H]([N])$6.0*[H]([O])$1.0*[N]([C]=[C])$-1.0*[N]([H][H][H][H])$-1.0*[O](=[C])$-1.0*[O]([C][P])$-3.0*[O]([H][C])$4.0*[O]([H][H])$1.0*[O]([H][P])$0.0	RXN-12590
RMS-H1.1960	-1.0*[C]([H]=[C][N])$1.0*[C]([H][C]=[C])$1.0*[C]([H][C]=[N])$1.0*[C]([H][H]=[O])$-1.0*[C]([H][H][C][C])$-1.0*[C]([H][H][H][S])$-1.0*[H]$-2.0*[H]([C])$2.0*[H]([O])$1.0*[H]([S])$1.0*[N]([C]=[C][C@])$-1.0*[N]([C][C][C@])$1.0*[O](=[C])$-2.0*[O](=[O])$1.0*[O]([H][H])$-1.0*[S]([C][C])$1.0*[S]([H][C])$0.0	RXN-9740
RMS-H1.1961	1.0*[C@@]([H][C][C@][O])$1.0*[C@]([H][C@][C@@][O])$-1.0*[C@]([H][C@][C@][O])$-1.0*[C@]([H][C][C@][O])$1.0*[C]([H][H][C@@][O])$-1.0*[C]([H][H][C@][O])$1.0*[H]$1.0*[H]([C@@])$-1.0*[H]([C@])$-1.0*[H]([O])$1.0*[O]([C@][C@@])$-1.0*[O]([C@][C@])$1.0*[O]([C][N])$-1.0*[O]([C][P])$-1.0*[O]([H][N])$1.0*[O]([P])$0.0	RXN-9743,RXN-9748
RMS-H1.1962	1.0*[C@@]([H][C][C@][O])$1.0*[C@]([H][C@][C@@][O])$-1.0*[C@]([H][C@][C@][O])$-1.0*[C@]([H][C][C@][O])$-1.0*[C]([C]=[O][S])$1.0*[C]([C][C]=[O])$1.0*[C]([H][C][C][N])$1.0*[C]([H][H][C@@][O])$-1.0*[C]([H][H][C@][O])$-1.0*[C]([H][H][C][N])$1.0*[H]([C@@])$-1.0*[H]([C@])$-1.0*[H]([C])$1.0*[H]([S])$1.0*[O]([C@][C@@])$-1.0*[O]([C@][C@])$-1.0*[S]([C][C])$1.0*[S]([H][C])$0.0	2.3.1.97-RXN
RMS-H1.1963	1.0*[C@@]([H][C][C@][O])$1.0*[C@]([H][C@][C@@][O])$-1.0*[C@]([H][C@][C@][O])$-1.0*[C@]([H][C][C@][O])$1.0*[C]([C]=[C][N])$-1.0*[C]([C][C]=[N])$-1.0*[C]([H]=[C][N])$1.0*[C]([H][C]=[N])$1.0*[C]([H][H][C@@][O])$-1.0*[C]([H][H][C@][O])$1.0*[H]$1.0*[H]([C@@])$-1.0*[H]([C@])$-1.0*[H]([O])$1.0*[O]([C@][C@@])$-1.0*[O]([C@][C@])$1.0*[O]([C][C])$-1.0*[O]([C][P])$-1.0*[O]([H][C])$1.0*[O]([P])$0.0	2.4.1.160-RXN
RMS-H1.1964	1.0*[C]([C]=[C][N])$1.0*[C]([H][C]=[C])$1.0*[C]([H][C]=[N])$-1.0*[C]([H][C][C][N])$-1.0*[C]([H][H][C][C])$-1.0*[C]([H][H][C][N])$1.0*[H]$-3.0*[H]([C])$2.0*[H]([O])$1.0*[N]([C][C]=[C])$-1.0*[N]([C][C][C])$-2.0*[O](=[O])$2.0*[O]([H][O])$0.0	RXN-10888
RMS-H1.1965	1.0*[C@@]([H][C][C@][O])$1.0*[C@]([H][C@][C@@][O])$-1.0*[C@]([H][C@][C@][O])$-1.0*[C@]([H][C][C@][O])$-1.0*[C]([C]=[O][S])$1.0*[C]([C][C]=[C])$-1.0*[C]([C][C]=[O])$1.0*[C]([C][O]=[O])$1.0*[C]([H][C]=[C])$1.0*[C]([H][H][C@@][O])$-1.0*[C]([H][H][C@][O])$-1.0*[C]([H][H][H][C])$1.0*[H]$1.0*[H]([C@@])$-1.0*[H]([C@])$-2.0*[H]([C])$1.0*[H]([S])$-1.0*[O](=[C])$1.0*[O]([C@][C@@])$-1.0*[O]([C@][C@])$1.0*[O…	R205-RXN
RMS-H1.1966	-1.0*[C]([R#][N]=[O])$1.0*[C]([R#][O]=[O])$1.0*[H]([N])$-1.0*[H]([O])$-1.0*[N]([H][H][C][C])$1.0*[N]([H][H][H][C])$1.0*[O]([H][C])$-1.0*[O]([H][H])$0.0	3.5.1.60-RXN
RMS-H1.1967	1.0*[C@@]([H][C@][N][O])$1.0*[C@@]([H][C][C@][O])$1.0*[C@]([H][C@@][C@@][N])$1.0*[C@]([H][C@@][C@@][O])$-1.0*[C@]([H][C@][C@@][N])$-1.0*[C@]([H][C@][C@@][O])$-1.0*[C@]([H][C@][N][O])$-1.0*[C@]([H][C][C@][O])$-1.0*[C]([C][N]=[O])$1.0*[C]([C][O]=[O])$1.0*[C]([H][H][C@@][O])$-1.0*[C]([H][H][C@][O])$1.0*[H]$2.0*[H]([C@@])$-2.0*[H]([C@])$1.0*[H]([N])$-2.0*[H]([O])$-1.0*[N]([H][C][C@])$1.0*[N]([H][H][C…	3.5.1.52-RXN
RMS-H1.1968	1.0*[C](=[O]=[O])$-1.0*[C]([C][C]=[C])$-1.0*[C]([C][N]=[O])$-1.0*[C]([H]=[C][N])$1.0*[C]([H][C]=[O])$1.0*[C]([H][H][C][C])$-1.0*[H]$2.0*[H]([C])$3.0*[H]([N])$-4.0*[H]([O])$-1.0*[N]([H][C][C])$1.0*[N]([H][H][H][H])$2.0*[O](=[C])$-2.0*[O]([H][H])$0.0	3.5.1.29-RXN,3.5.1.66-RXN
RMS-H1.1969	1.0*[C](=[O]=[O])$-1.0*[C]([C][C]=[O])$-1.0*[C]([C][N]=[O])$1.0*[C]([H][H][C][O])$-3.0*[H]$2.0*[H]([C])$2.0*[H]([N])$-1.0*[H]([O])$-1.0*[N]([H][C][C])$1.0*[N]([H][H][H][C])$1.0*[O]([H][C])$-1.0*[O]([H][H])$0.0	3.5.1.64-RXN
RMS-H1.197	2.0*[H]([N])$-2.0*[H]([O])$1.0*[N]([H][H][H][H])$-1.0*[N]([H][H][P])$-1.0*[O]([H][H])$1.0*[O]([P])$-1.0*[P]([N][O][O]=[O])$1.0*[P]([O][O][O]=[O])$0.0	RXN-12584
RMS-H1.1970	1.0*[C](=[O]=[O])$-1.0*[C]([N][N]=[O])$-1.0*[H]$4.0*[H]([N])$-3.0*[H]([O])$-1.0*[N]([H][C][C@@])$-1.0*[N]([H][H][C])$1.0*[N]([H][H][H][C@@])$1.0*[N]([H][H][H][H])$1.0*[O](=[C])$1.0*[O]([C])$-1.0*[O]([H][C])$-1.0*[O]([H][H])$0.0	3.5.1.77-RXN
RMS-H1.1971	-1.0*[C]([C][N]=[O])$1.0*[C]([C][O]=[O])$1.0*[H]$1.0*[H]([N])$-2.0*[H]([O])$-1.0*[N]([R#][H][C])$1.0*[N]([R#][H][H])$1.0*[O]([C])$-1.0*[O]([H][H])$0.0	3.5.1.76-RXN
RMS-H1.1972	1.0*[C@@]([R#][H][C][N])$-1.0*[C@]([R#][H][C][N])$1.0*[C]([C@@][O]=[O])$-1.0*[C]([C@][O]=[O])$-1.0*[C]([R#][N]=[O])$1.0*[C]([R#][O]=[O])$1.0*[H]([C@@])$-1.0*[H]([C@])$2.0*[H]([N])$-2.0*[H]([O])$-1.0*[N]([H][C][C@])$1.0*[N]([H][H][H][C@@])$1.0*[O]([C])$-1.0*[O]([H][H])$1.0*[R#]([C@@])$-1.0*[R#]([C@])$0.0	3.5.1.81-RXN
RMS-H1.1973	-1.0*[C]([C][N]=[O])$1.0*[C]([C][O]=[O])$2.0*[H]$1.0*[H]([N])$-3.0*[H]([O])$-1.0*[N]([R#][H][C])$1.0*[N]([R#][H][H])$2.0*[O]([C])$-1.0*[O]([H][C])$-1.0*[O]([H][H])$0.0	3.5.1.79-RXN
RMS-H1.1974	1.0*[C@@]([H][C][C@][O])$1.0*[C@]([H][C@][C@@][O])$-1.0*[C@]([H][C@][C@][O])$-1.0*[C@]([H][C][C@][O])$1.0*[C]([H][H][C@@][O])$-1.0*[C]([H][H][C@][O])$1.0*[H]$1.0*[H]([C@@])$-1.0*[H]([C@])$-1.0*[H]([O])$1.0*[O]([C@][C@@])$-1.0*[O]([C@][C@])$1.0*[O]([C][C@@])$-1.0*[O]([C][P])$-1.0*[O]([H][C@@])$1.0*[O]([P])$0.0	2.4.1.219-RXN
RMS-H1.1975	-1.0*[C]([C][N]=[O])$1.0*[C]([C][O]=[O])$1.0*[H]$1.0*[H]([N])$-2.0*[H]([O])$-1.0*[N]([H][C][C@@])$1.0*[N]([H][H][C@@])$1.0*[O]([C])$-1.0*[O]([H][H])$0.0	3.5.1.26-RXN
RMS-H1.1976	3.0*[C@@]([H][C][C@][O])$3.0*[C@]([H][C@][C@@][O])$-3.0*[C@]([H][C@][C@][O])$-3.0*[C@]([H][C][C@][O])$3.0*[C]([H][H][C@@][O])$-3.0*[C]([H][H][C@][O])$3.0*[H]$3.0*[H]([C@@])$-3.0*[H]([C@])$-3.0*[H]([O])$3.0*[O]([C@][C@@])$-3.0*[O]([C@][C@])$3.0*[O]([C][C])$-3.0*[O]([C][P])$-3.0*[O]([H][C])$3.0*[O]([P])$0.0	2.4.1.52-RXN
RMS-H1.1977	-1.0*[C]([C][C]=[C])$1.0*[C]([C][C]=[O])$1.0*[C]([H][C]=[C])$-1.0*[C]([H][C][C][N])$-1.0*[C]([H][H][C][C])$1.0*[C]([H][H][H][C])$1.0*[H]([C])$1.0*[H]([N])$-2.0*[H]([O])$-1.0*[N]([H][H][H][C])$1.0*[N]([H][H][H][H])$1.0*[O](=[C])$-1.0*[O]([H][H])$0.0	TRYPTOPHAN-RXN,TYROSINE-PHENOL-LYASE-RXN
RMS-H1.1978	-1.0*[C@@]([H][C@@][C@@][O])$-3.0*[C@@]([H][C@][C@@][O])$1.0*[C@@]([H][C@][C@][O])$-1.0*[C@@]([H][C][C@@][O])$2.0*[C@@]([H][C][C@][O])$1.0*[C@]([H][C@@][C@@][O])$-1.0*[C@]([H][C@@][N][O])$1.0*[C@]([H][C@][C@@][O])$1.0*[C@]([H][C@][C@][O])$1.0*[C@]([H][C@][N][O])$-1.0*[C@]([H][C][C@@][O])$1.0*[C]([H][H][C@@][O])$-1.0*[C]([H][H][C@][O])$1.0*[H]$-2.0*[H]([C@@])$2.0*[H]([C@])$-1.0*[H]([O])$1.0*[O]([C…	2.4.1.144-RXN,2.4.1.68-RXN
RMS-H1.1979	-2.0*[C@@]([H][C@][C@@][O])$1.0*[C@@]([H][C@][C@][O])$1.0*[C@@]([H][C][C@][O])$-1.0*[C@]([H][C@@][N][O])$1.0*[C@]([H][C@][C@@][N])$2.0*[C@]([H][C@][C@@][O])$1.0*[C@]([H][C@][C@][O])$2.0*[C@]([H][C@][N][O])$-1.0*[C@]([H][C][C@@][O])$1.0*[C@]([H][C][C@][O])$-1.0*[C]([H][C][C][N])$-3.0*[C]([H][C][C][O])$-1.0*[C]([H][C][O][O])$1.0*[C]([H][H][C@@][O])$-1.0*[C]([H][H][C][O])$1.0*[H]$5.0*[H]([C@])$-5.0*…	2.4.1.94-RXN
RMS-H1.198	1.0*[C](=[O]=[O])$1.0*[C]([C]=[N][S])$-1.0*[C]([C][C]=[O])$-1.0*[C]([C][O]=[O])$-1.0*[C]([H]=[N][S])$1.0*[C]([H][C][C][O])$-1.0*[H]$1.0*[H]([O])$-1.0*[O]([C])$1.0*[O]([H][C])$0.0	RXN-12583
RMS-H1.1980	-1.0*[C]([H][C]=[O])$1.0*[C]([H][C][N][S])$1.0*[H]$-2.0*[H]([N])$2.0*[H]([O])$-1.0*[H]([S])$1.0*[N]([H][C][C])$-1.0*[N]([H][H][H][C])$-1.0*[O](=[C])$1.0*[O]([H][H])$1.0*[S]([C][C])$-1.0*[S]([H][C])$0.0	R232-RXN
RMS-H1.1981	2.0*[C]([C][C]=[C])$1.0*[C]([H]=[C][N])$-1.0*[C]([H][C]=[C])$-1.0*[C]([H][C]=[N])$-2.0*[C]([H][C][C][C])$1.0*[C]([H][H][C][C])$1.0*[H]$-1.0*[H]([C])$-1.0*[N]([C]=[C][C@])$1.0*[N]([C][C][C@])$0.0, -2.0*[C]([C][C]=[C])$-1.0*[C]([H]=[C][N])$1.0*[C]([H][C]=[C])$1.0*[C]([H][C]=[N])$2.0*[C]([H][C][C][C])$-1.0*[C]([H][H][C][C])$-1.0*[H]$1.0*[H]([C])$1.0*[N]([C]=[C][C@])$-1.0*[N]([C][C][C@])$0.0	RXN-12452,RXN-4224,RXN-5163,RXN-5164,RXN-5285,RXN-708,RXN1F-10
RMS-H1.1982	2.0*[C@@]([H][C@][C@@][O])$1.0*[C@]([H][C@@][N][O])$-2.0*[C@]([H][C@][C@][O])$-1.0*[C@]([H][C@][N][O])$1.0*[C@]([H][C][C@@][O])$-1.0*[C@]([H][C][C@][O])$2.0*[H]([C@@])$-2.0*[H]([C@])$-1.0*[O]([C@][P])$2.0*[O]([H][C@@])$-1.0*[O]([H][C@])$-1.0*[O]([H][H])$1.0*[O]([H][P])$0.0	325-BISPHOSPHATE-NUCLEOTIDASE-RXN,R163-RXN
RMS-H1.1983	1.0*[C]([C]=[C][O])$-1.0*[C]([C][C]=[O])$1.0*[C]([H]=[C][O])$-1.0*[C]([H][H][C][O])$1.0*[H]$-1.0*[H]([C])$-1.0*[O](=[C])$1.0*[O]([C])$-1.0*[O]([C][P])$1.0*[O]([H][C])$-1.0*[O]([H][H])$1.0*[O]([H][P])$0.0	3.1.3.77-RXN
RMS-H1.1984	-1.0*[C]([C]=[C][Cl])$1.0*[C]([C][C][O][Cl])$-1.0*[C]([H][C]=[C])$1.0*[C]([H][H][C][C])$-1.0*[H]$1.0*[H]([C])$-1.0*[O]([C])$1.0*[O]([C][C])$0.0, 1.0*[C]([C]=[C][Cl])$-1.0*[C]([C][C][O][Cl])$1.0*[C]([H][C]=[C])$-1.0*[C]([H][H][C][C])$1.0*[H]$-1.0*[H]([C])$1.0*[O]([C])$-1.0*[O]([C][C])$0.0	DICHLOROMUCONATE-CYCLOISOMERASE-RXN,RXN-9892
RMS-H1.1985	1.0*[C@@]([H][C][C@][O])$1.0*[C@]([H][C@][C@@][O])$-1.0*[C@]([H][C@][C@][O])$-1.0*[C@]([H][C][C@][O])$1.0*[C]([C][C]=[O])$1.0*[C]([H]=[C][N])$-1.0*[C]([H][C]=[C])$-1.0*[C]([H][C]=[N])$-1.0*[C]([H][C][C][O])$1.0*[C]([H][H][C@@][O])$-1.0*[C]([H][H][C@][O])$1.0*[C]([H][H][C][C])$1.0*[H]$1.0*[H]([C@@])$-1.0*[H]([C@])$-1.0*[H]([O])$-1.0*[N]([C]=[C][C@])$1.0*[N]([C][C][C@])$1.0*[O](=[C])$1.0*[O]([C@][C…	RXN-13298,RXN-13301,RXN-9544,RXN-9799
RMS-H1.1986	2.0*[C]([C][C]=[C])$-1.0*[C]([C][C][C][C])$-1.0*[C]([H][C][C][C])$-1.0*[C]([H][H][C][C])$1.0*[C]([H][H][H][C])$0.0	CYCLOEUCALENOL-CYCLOISOMERASE-RXN,RXN-11876
RMS-H1.1987	1.0*[C](=[C][N][N])$-1.0*[C]([C][N]=[N])$-1.0*[C]([H][C]=[C])$1.0*[C]([H][H][C][C])$-1.0*[C]([H][H][N][N])$1.0*[C]([H][N]=[N])$-1.0*[H]$1.0*[H]([N])$-1.0*[N]([C]=[C])$1.0*[N]([C][C]=[C])$-1.0*[N]([C][C][C])$1.0*[N]([H][C][C])$0.0	1.5.99.9-RXN,MTDMBARK-RXN
RMS-H1.1988	1.0*[C]([H][H][H][O])$-1.0*[C]([H][H][H][S])$1.0*[H]$-1.0*[H]([O])$1.0*[O]([C][C@])$-1.0*[O]([H][C@])$1.0*[S]([C][C])$-1.0*[S]([C][C][C])$0.0	RXN-11865
RMS-H1.1989	-1.0*[C]([R#]=[O][S])$1.0*[C]([R#][O]=[O])$1.0*[H]$-2.0*[H]([O])$1.0*[H]([S])$1.0*[O]([C])$-1.0*[O]([H][H])$-1.0*[S]([C][C])$1.0*[S]([H][C])$0.0	ACYL-COA-HYDROLASE-RXN
RMS-H1.199	1.0*[C@@]([H][C][C@][O])$1.0*[C@]([H][C@][C@@][O])$-1.0*[C@]([H][C@][C@][O])$-1.0*[C@]([H][C][C@][O])$1.0*[C](=[O]=[O])$-1.0*[C]([C]=[O][S])$-1.0*[C]([H]=[C][S])$-1.0*[C]([H][C]=[C])$1.0*[C]([H][C]=[O])$1.0*[C]([H][H][C@@][O])$-1.0*[C]([H][H][C@][O])$1.0*[C]([H][H][H][C])$1.0*[H]([C@@])$-1.0*[H]([C@])$2.0*[H]([C])$-4.0*[H]([O])$2.0*[H]([S])$2.0*[O](=[C])$1.0*[O]([C@][C@@])$-1.0*[O]([C@][C@])$-2.0…	RXN-12573
RMS-H1.1990	1.0*[C]([C][C]=[O])$-1.0*[C]([C][C][O][O])$1.0*[O](=[C])$-2.0*[O]([C][C])$2.0*[O]([H][C])$-1.0*[O]([H][H])$0.0	RXN-11916
RMS-H1.1991	-1.0*[C]([C][C]=[C])$1.0*[C]([C][C][C][C])$-1.0*[C]([H][H]=[C])$1.0*[C]([H][H][C][C])$0.0	RXN-11903
RMS-H1.1992	-1.0*[C]([C][C]=[C])$-3.0*[C]([H]=[C][N])$2.0*[C]([H][C]=[C])$3.0*[C]([H][C]=[N])$1.0*[C]([H][C][C][C])$-2.0*[C]([H][H][C][C])$1.0*[H]$-1.0*[H]([C])$3.0*[N]([C]=[C][C@])$-3.0*[N]([C][C][C@])$0.0	RXN-11878
RMS-H1.1993	2.0*[C@@]([H][C][C@][O])$2.0*[C@]([H][C@][C@@][O])$-2.0*[C@]([H][C@][C@][O])$-2.0*[C@]([H][C][C@][O])$1.0*[C](=[O]=[O])$1.0*[C]([C]=[C][O])$-2.0*[C]([C]=[O][S])$1.0*[C]([C][N]=[O])$-1.0*[C]([C][O]=[O])$1.0*[C]([H][C]=[C])$2.0*[C]([H][H][C@@][O])$-2.0*[C]([H][H][C@][O])$-1.0*[C]([H][H][C][C])$-1.0*[H]$2.0*[H]([C@@])$-2.0*[H]([C@])$-1.0*[H]([C])$-1.0*[H]([N])$1.0*[H]([O])$2.0*[H]([S])$1.0*[N]([H][C…	RXN-11850
RMS-H1.1994	1.0*[C@@]([H][C][C@][O])$1.0*[C@]([H][C@][C@@][O])$-1.0*[C@]([H][C@][C@][O])$-1.0*[C@]([H][C][C@][O])$1.0*[C](=[O]=[O])$1.0*[C]([C]=[C][N])$-1.0*[C]([C]=[O][S])$-1.0*[C]([C][O]=[O])$1.0*[C]([H][C]=[C])$1.0*[C]([H][H][C@@][O])$-1.0*[C]([H][H][C@][O])$-1.0*[C]([H][H][C][C])$-1.0*[H]$1.0*[H]([C@@])$-1.0*[H]([C@])$-1.0*[H]([C])$-1.0*[H]([N])$2.0*[H]([O])$1.0*[H]([S])$1.0*[N]([H][C][C])$-1.0*[N]([H][H…	RXN-11848
RMS-H1.1995	-1.0*[C]([C]=[C][O])$1.0*[C]([C][O]=[O])$-2.0*[C]([H][C]=[C])$1.0*[C]([H][H]=[C])$1.0*[C]([H][H][C][C])$1.0*[H]$2.0*[H]([C])$-3.0*[H]([O])$1.0*[O](=[C])$1.0*[O]([C])$-1.0*[O]([H][C])$-1.0*[O]([H][H])$0.0	2-OH-6-OXOHEPTA-2-4-DIENOATE-HYDR-RXN,R608-RXN,RXN-13157,RXN-13171,RXN-668
RMS-H1.1996	1.0*[C](=[O]=[O])$1.0*[C]([C]=[C][O])$-1.0*[C]([C][C]=[O])$-1.0*[C]([H][C]=[C])$-1.0*[H]([C])$1.0*[H]([O])$1.0*[O](=[C])$-2.0*[O](=[O])$1.0*[O]([H][C])$0.0	4-HYDROXYPHENYLPYRUVATE-DIOXYGENASE-RXN,RXN-10815,RXN-12349,RXN-12963,RXN-13839,RXN-13844,RXN-14071,RXN-6685
RMS-H1.1997	2.0*[H]$-2.0*[H]([S])$1.0*[S]([C][S])$-1.0*[S]([H][C])$-1.0*[S]([H][H])$1.0*[S]([H][S])$0.0	RXN-6703
RMS-H1.1998	1.0*[C@@]([H][C][C@][O])$1.0*[C@]([H][C@][C@@][O])$-1.0*[C@]([H][C@][C@][O])$-1.0*[C@]([H][C][C@][O])$-1.0*[C]([C]=[O][S])$1.0*[C]([C][N]=[O])$1.0*[C]([H][H][C@@][O])$-1.0*[C]([H][H][C@][O])$1.0*[H]([C@@])$-1.0*[H]([C@])$-1.0*[H]([N])$1.0*[H]([S])$1.0*[N]([C][C][O])$-1.0*[N]([H][C][O])$1.0*[O]([C@][C@@])$-1.0*[O]([C@][C@])$-1.0*[S]([C][C])$1.0*[S]([H][C])$0.0	N6-HYDROXYLYSINE-O-ACETYLTRANSFERASE-RXN,RXN-11130,RXN-15080,RXN-683
RMS-H1.1999	1.0*[C]([C]=[C][N])$-1.0*[C]([C][C]=[O])$1.0*[C]([H][C]=[C])$-1.0*[C]([H][H][C][C])$1.0*[H]$-1.0*[H]([C])$-2.0*[H]([N])$2.0*[H]([O])$1.0*[N]([H][C][C])$-1.0*[N]([H][H][H][C])$-1.0*[O](=[C])$1.0*[O]([H][H])$0.0	RXN-6861
RMS-H1.2	1.0*[O]([H][C])$-1.0*[O]([H][H])$-1.0*[O]([R#][C])$1.0*[O]([R#][H])$0.0	2-DEOXYGLUCOSIDASE-RXN,3.2.1.139-RXN,3.2.1.146-RXN,3.2.1.149-RXN,3.2.1.21-RXN,3.2.1.23-RXN,3.2.1.24-RXN,3.2.1.25-RXN,3.2.1.38-RXN,3.2.1.40-RXN,3.2.1.43-RXN,3.2.1.50-RXN,3.2.1.52-RXN,3.2.1.53-RXN,6-PHOSPHO-BETA-GALACTOSIDASE-RXN,ALPHA-L-FUCOSIDASE-RXN,BETA-GLUCURONID-RXN,BETA-L-ARABINOSIDASE-RXN,RXN-12088
RMS-H1.20	-2.0*[C]([H][C]=[C])$1.0*[C]([H][C]=[O])$1.0*[C]([H][H][H][C])$2.0*[H]([C])$-2.0*[H]([O])$1.0*[O](=[C])$-1.0*[O]([H][H])$0.0	4.1.2.34-RXN,RXN-8615,RXN-8871
RMS-H1.200	1.0*[C](=[C][N][N])$1.0*[C](=[O]=[O])$1.0*[C]([C]=[C][N])$-1.0*[C]([C][C]=[N])$-1.0*[C]([C][N]=[N])$-1.0*[C]([C][O]=[O])$-1.0*[C]([H]=[C][N])$1.0*[C]([H]=[N][S])$-1.0*[C]([H][C]=[C])$1.0*[C]([H][C]=[N])$-1.0*[C]([H][C][N][S])$1.0*[C]([H][H][C][C])$1.0*[C]([H][H][C][N])$-1.0*[C]([H][H][C][O])$-2.0*[H]$1.0*[H]([C])$1.0*[H]([O])$-1.0*[N]([C]=[C])$1.0*[N]([C][C]=[C])$1.0*[O](=[C])$-1.0*[O]([C])$-1.0*…	RXN-12611
RMS-H1.2000	1.0*[As]([C][C][O])$-1.0*[As]([C][C][O]=[O])$-3.0*[H]$3.0*[H]([O])$-1.0*[O](=[As])$-1.0*[O]([As])$1.0*[O]([H][As])$1.0*[O]([H][H])$0.0	RXN-6981
RMS-H1.2001	1.0*[C](=[O]=[O])$1.0*[C]([C]=[C][N])$-1.0*[C]([C][C]=[N])$-1.0*[C]([C][O]=[O])$-1.0*[C]([H]=[C][N])$1.0*[C]([H][C]=[N])$1.0*[C]([H][H][C][C])$-1.0*[C]([H][H][C][O])$-1.0*[H]$1.0*[H]([O])$1.0*[O](=[C])$-1.0*[O]([C])$-1.0*[O]([H][C])$1.0*[O]([H][H])$0.0	RXN-7
RMS-H1.2002	-1.0*[A]([C@@])$1.0*[A]([H])$-1.0*[C@@]([A][H][C@][O])$-1.0*[C@@]([H][C][C@][O])$-2.0*[C@]([H][C@][C@@][O])$3.0*[C]([H][C][C][O])$1.0*[C]([H][C][O][O])$-1.0*[C]([H][H][C@@][O])$1.0*[C]([H][H][C][O])$1.0*[H]([A])$-2.0*[H]([C@@])$-2.0*[H]([C@])$4.0*[H]([C])$-1.0*[H]([O])$-1.0*[O]([C@@][C@@])$1.0*[O]([C][As])$1.0*[O]([C][C])$-1.0*[O]([H][As])$-2.0*[O]([H][C@])$2.0*[O]([H][C])$0.0	RXN-7001
RMS-H1.2003	2.0*[H]$-2.0*[H]([N])$1.0*[N]([H][C][P])$-1.0*[N]([H][H][H][C])$1.0*[O]([P])$-1.0*[O]([P][P])$1.0*[P]([N][O][O]=[O])$-1.0*[P]([O][O][O]=[O])$0.0	AGMATINE-KINASE-RXN,TAUROCYAMINE-KINASE-RXN
RMS-H1.2004	1.0*[C]([C][C][C][O])$-1.0*[C]([H]=[C][N])$1.0*[C]([H][C]=[C])$1.0*[C]([H][C]=[N])$-1.0*[C]([H][C][C][C])$-1.0*[C]([H][H][C][C])$-1.0*[H]$-2.0*[H]([C])$3.0*[H]([O])$1.0*[N]([C]=[C][C@])$-1.0*[N]([C][C][C@])$-2.0*[O](=[O])$1.0*[O]([H][C])$1.0*[O]([H][H])$0.0	--MENTHOL-MONOOXYGENASE-RXN,1.14.13.67-RXN,R421-RXN,R424-RXN,RXN-12691,RXN-12737,RXN-12738,RXN-12739,RXN-12740,RXN-12918,RXN-12925,RXN-12926,RXN-15049,RXN-15099,RXN-15100,RXN-15108,RXN-15110,RXN-15381,RXN-15501,RXN-15738,RXN-4505,RXN-4561,RXN-5082,RXN-7621,RXN-9642,RXN-9829,RXN1F-166,RXN66-340,RXN66-355
RMS-H1.2005	1.0*[C](=[O]=[O])$-1.0*[C]([C][O]=[O])$1.0*[C]([H][C]=[C])$1.0*[C]([H][H]=[C])$-2.0*[C]([H][H][C][C])$-1.0*[H]$-1.0*[H]([C])$2.0*[H]([O])$1.0*[O](=[C])$-1.0*[O]([C])$2.0*[O]([H][H])$-2.0*[O]([H][O])$0.0	RXN-13242,RXN-13244,RXN-13254,RXN-13255,RXN-13256,RXN-13257
RMS-H1.2006	1.0*[C@@]([H][C][C@][O])$1.0*[C@]([H][C@][C@@][O])$-1.0*[C@]([H][C@][C@][O])$-1.0*[C@]([H][C][C@][O])$1.0*[C](=[O]=[O])$-1.0*[C]([C]=[O][S])$2.0*[C]([H][C]=[C])$-1.0*[C]([H][C][C][C])$-1.0*[C]([H][C][C][O])$1.0*[C]([H][H][C@@][O])$-1.0*[C]([H][H][C@][O])$1.0*[H]([C@@])$-1.0*[H]([C@])$-1.0*[H]([O])$1.0*[H]([S])$1.0*[O](=[C])$1.0*[O]([C@][C@@])$-1.0*[O]([C@][C@])$-1.0*[O]([H][C])$-1.0*[S]([C][C])$1…	RXN-13246
RMS-H1.2007	1.0*[C]([H]=[C][N])$-1.0*[C]([H][C]=[N])$1.0*[C]([H][H]=[C])$-1.0*[C]([H][H][H][C])$1.0*[H]$-1.0*[H]([C])$-1.0*[N]([C]=[C][C@])$1.0*[N]([C][C][C@])$0.0, -1.0*[C]([H]=[C][N])$1.0*[C]([H][C]=[N])$-1.0*[C]([H][H]=[C])$1.0*[C]([H][H][H][C])$-1.0*[H]$1.0*[H]([C])$1.0*[N]([C]=[C][C@])$-1.0*[N]([C][C][C@])$0.0	RXN-12281,RXN-12293,RXN-12295,RXN-5286,RXN-8568,RXN-9087,RXN-9836,RXN-9837,RXN1F-72
RMS-H1.2008	-1.0*[C]([C][C]=[C])$-1.0*[C]([H]=[C][N])$3.0*[C]([H][C]=[C])$1.0*[C]([H][C]=[N])$-1.0*[C]([H][C][C][C])$1.0*[C]([H][H]=[C])$-1.0*[C]([H][H][C][C])$-1.0*[C]([H][H][C][O])$-1.0*[H]$1.0*[H]([O])$1.0*[N]([C]=[C][C@])$-1.0*[N]([C][C][C@])$-1.0*[O]([C][P])$1.0*[O]([H][P])$0.0	RXN-13291
RMS-H1.2009	-1.0*[C]([H][C]=[O])$-1.0*[C]([H][H][C][C])$1.0*[C]([H][H][H][C])$1.0*[C]([H][O]=[O])$1.0*[H]$1.0*[H]([C])$-2.0*[H]([O])$1.0*[O]([C])$-1.0*[O]([H][H])$0.0	RXN-13286
RMS-H1.201	1.0*[C](=[C][N][N])$1.0*[C](=[O]=[O])$-1.0*[C]([C]=[N][S])$-1.0*[C]([C][N]=[N])$-1.0*[C]([C][O]=[O])$-1.0*[C]([H]=[C][N])$1.0*[C]([H]=[N][S])$1.0*[C]([H][C]=[N])$1.0*[C]([H][H][C][N])$-1.0*[C]([H][H][C][O])$-2.0*[H]$1.0*[H]([C])$1.0*[H]([O])$-1.0*[N]([C]=[C])$1.0*[N]([C][C]=[C])$1.0*[O](=[C])$-1.0*[O]([C])$-1.0*[O]([C][P])$1.0*[O]([H][P])$0.0	RXN-12610
RMS-H1.2010	-1.0*[C]([R#][H]=[O])$1.0*[C](t[O])$-1.0*[H]([C])$1.0*[H]([R#])$-1.0*[O](=[C])$1.0*[O](t[C])$-1.0*[R#]([C])$1.0*[R#]([H])$0.0	RXN-1025,RXN-13281
RMS-H1.2011	1.0*[C@@]([H][C@][C@][O])$2.0*[C@]([H][C@][C@@][N])$1.0*[C@]([H][C@][N][O])$1.0*[C@]([H][C][C@][O])$-2.0*[C]([H][C][C][N])$-2.0*[C]([H][C][C][O])$-1.0*[C]([H][C][O][O])$1.0*[C]([H][H][H][C@])$-1.0*[C]([H][H][H][C])$1.0*[H]$1.0*[H]([C@@])$4.0*[H]([C@])$-5.0*[H]([C])$-1.0*[H]([N])$3.0*[N]([H][C][C@])$-2.0*[N]([H][C][C])$-1.0*[N]([H][H][C])$1.0*[O]([C@][C@])$1.0*[O]([C][C@@])$-2.0*[O]([C][C])$-1.0*[…	RXN-13280
RMS-H1.2012	-6.0*[C@@]([H][C@][C@@][O])$3.0*[C@@]([H][C][C@][O])$-3.0*[C@]([H][C@@][N][O])$3.0*[C@]([H][C@][C@@][O])$3.0*[C@]([H][C@][C@][O])$3.0*[C@]([H][C@][N][O])$-3.0*[C@]([H][C][C@@][O])$3.0*[C]([H][H][C@@][O])$-3.0*[C]([H][H][C@][O])$3.0*[H]$-3.0*[H]([C@@])$3.0*[H]([C@])$-3.0*[H]([O])$3.0*[O]([C@][C@@])$-3.0*[O]([C@][C@])$3.0*[O]([C][C])$-3.0*[O]([C][P])$-6.0*[O]([H][C@@])$6.0*[O]([H][C@])$-3.0*[O]([H]…	RXN-13276
RMS-H1.2013	-2.0*[C]([H]=[C][N])$2.0*[C]([H][C]=[C])$2.0*[C]([H][C]=[N])$-2.0*[C]([H][H][C][C])$1.0*[C]([H][O]=[O])$-1.0*[C]([R#][H]=[O])$-1.0*[H]$-2.0*[H]([C])$2.0*[H]([O])$1.0*[H]([R#])$2.0*[N]([C]=[C][C@])$-2.0*[N]([C][C][C@])$-2.0*[O](=[O])$1.0*[O]([C])$1.0*[O]([H][H])$-1.0*[R#]([C])$1.0*[R#]([H])$0.0	RXN-13262
RMS-H1.2014	-1.0*[C]([C][C]=[O])$-1.0*[C]([H]=[C][N])$1.0*[C]([H][C]=[C])$1.0*[C]([H][C]=[N])$1.0*[C]([H][C][C][O])$-1.0*[C]([H][H][C][C])$-1.0*[H]$1.0*[H]([O])$1.0*[N]([C]=[C][C@])$-1.0*[N]([C][C][C@])$-1.0*[O](=[C])$1.0*[O]([H][C])$0.0, 1.0*[C]([C][C]=[O])$1.0*[C]([H]=[C][N])$-1.0*[C]([H][C]=[C])$-1.0*[C]([H][C]=[N])$-1.0*[C]([H][C][C][O])$1.0*[C]([H][H][C][C])$1.0*[H]$-1.0*[H]([O])$-1.0*[N]([C]=[C][C@])$1…	+-BORNEOL-DEHYDROGENASE-RXN,+-NEOMENTHOL-DEHYDROGENASE-RXN,+-SABINOL-DEHYDROGENASE-RXN,--BORNEOL-DEHYDROGENASE-RXN,--MENTHOL-DEHYDROGENASE-RXN,1.1.1.127-RXN,1.1.1.13-RXN,1.1.1.134-RXN,1.1.1.141-RXN,1.1.1.145-RXN,1.1.1.152-RXN,1.1.1.166-RXN,1.1.1.168-RXN,1.1.1.176-RXN,1.1.1.178-RXN,1.1.1.181-RXN,1.1.1.188-RXN,1.1.1.196-RXN,1.1.1.197-RXN,1.1.1.201-RXN,1.1.1.210-RXN,1.1.1.211-RXN,1.1.1.215-RXN,1.1.1…
RMS-H1.2015	1.0*[C]([C]=[C][N])$-1.0*[C]([C]=[C][O])$1.0*[C]([C][C]=[O])$1.0*[C]([H][C]=[C])$-1.0*[C]([H][C][C][N])$-1.0*[C]([H][C][C][O])$-1.0*[C]([H][H]=[C])$1.0*[C]([H][H][H][C])$1.0*[H]$-1.0*[H]([N])$1.0*[N]([H][H][C])$-1.0*[N]([H][H][H][C])$1.0*[O](=[C])$-1.0*[O]([C][C])$0.0	ADCLY-RXN
RMS-H1.2016	1.0*[C](=[O]=[O])$-1.0*[C]([C][C]=[O])$1.0*[C]([H][H]=[O])$-1.0*[C]([H][H][H][O])$-1.0*[H]([C])$1.0*[H]([O])$2.0*[O](=[C])$-2.0*[O](=[O])$-1.0*[O]([C][C])$1.0*[O]([H][C])$0.0	RXN-14655,RXN-14656,RXN-8149,RXN-8152
RMS-H1.2017	1.0*[C](=[O]=[O])$-1.0*[C]([C][C]=[C])$-1.0*[C]([C][O]=[O])$1.0*[C]([H][C]=[C])$-1.0*[H]$1.0*[H]([C])$1.0*[O](=[C])$-1.0*[O]([C])$0.0	3-OCTAPRENYL-4-OHBENZOATE-DECARBOX-RXN,34-DIHYDROXYPHTHALATE-DECARBOXYLASE-RXN,4-HYDROXYBENZOATE-DECARBOXYLASE-RXN,4.1.1.51-RXN,45-DIHYDROXYPHTHALATE-DECARBOXYLASE-RXN,6-METHYLSALICYLATE-DECARBOXYLASE-RXN,AMINO-CARBOXYMUCONATE-SEMIALDEHYDE-RXN,AMINOBENZOATE-DECARBOXYLASE-RXN,GALLATE-DECARBOXYLASE-RXN,GENTISATE-DECARBOXYLASE-RXN,O-PYROCATECHUATE-DECARBOXYLASE-RXN,ORSELLINATE-DECARBOXYLASE-RXN,PROT…
RMS-H1.2018	1.0*[H]$-1.0*[H]([O])$-1.0*[O]([H][H])$1.0*[O]([H][P])$1.0*[O]([P])$-1.0*[O]([P][P])$0.0	3.6.1.19-RXN,3.6.3.1-RXN,3.6.3.11-RXN,3.6.3.12-RXN,3.6.3.15-RXN,3.6.3.16-RXN,3.6.3.19-RXN,3.6.3.2-RXN,3.6.3.20-RXN,3.6.3.24-RXN,3.6.3.25-RXN,3.6.3.26-RXN,3.6.3.28-RXN,3.6.3.29-RXN,3.6.3.3-RXN,3.6.3.30-RXN,3.6.3.32-RXN,3.6.3.34-RXN,3.6.3.35-RXN,3.6.3.36-RXN,3.6.3.37-RXN,3.6.3.39-RXN,3.6.3.4-RXN,3.6.3.41-RXN,3.6.3.46-RXN,3.6.3.47-RXN,3.6.3.49-RXN,3.6.3.50-RXN,3.6.3.51-RXN,3.6.3.52-RXN,3.6.3.53-RXN,…
RMS-H1.2019	-1.0*[C@]([H][C][N][O])$1.0*[C]([H][C][O][O])$-1.0*[C]([H][H][C][C@])$1.0*[C]([H][H][C][C])$-1.0*[H]([C@])$1.0*[H]([C])$1.0*[H]([N])$-1.0*[H]([O])$-1.0*[N]([C][C][C@])$1.0*[N]([H][C][C])$-1.0*[O]([C][C@])$1.0*[O]([C][C])$1.0*[O]([C][P])$-1.0*[O]([H][P])$0.0	DEOXYADENPHOSPHOR-RXN,DEOXYGUANPHOSPHOR-RXN,THYM-PHOSPH-RXN,URA-PHOSPH-RXN
RMS-H1.202	1.0*[C]([C]=[C][N])$1.0*[C]([C]=[N][S])$-1.0*[C]([C][C]=[N])$-1.0*[C]([H][C]=[C])$-1.0*[C]([H][C][N][S])$1.0*[C]([H][H][C][C])$0.0	RXN-12609
RMS-H1.2020	-1.0*[C]([C]=[C][N])$1.0*[C]([C][C]=[N])$1.0*[C]([H]=[C][N])$-1.0*[C]([H][C]=[N])$-1.0*[O]([C][P])$1.0*[O]([H][C])$-1.0*[O]([H][H])$1.0*[O]([H][P])$0.0	RXN-14046
RMS-H1.2021	2.0*[C@@]([H][C@][C@@][O])$1.0*[C@]([H][C@@][N][O])$-2.0*[C@]([H][C@][C@][O])$-1.0*[C@]([H][C@][N][O])$1.0*[C@]([H][C][C@@][O])$-1.0*[C@]([H][C][C@][O])$1.0*[C]([C][O]=[O])$2.0*[C]([H]=[C][N])$-2.0*[C]([H][C]=[C])$-2.0*[C]([H][C]=[N])$2.0*[C]([H][H][C][C])$-1.0*[C]([H][H][C][O])$3.0*[H]$2.0*[H]([C@@])$-2.0*[H]([C@])$-3.0*[H]([O])$-2.0*[N]([C]=[C][C@])$2.0*[N]([C][C][C@])$1.0*[O](=[C])$1.0*[O]([C]…	UGD-RXN
RMS-H1.2022	-1.0*[C@@]([H][C][C@][O])$-1.0*[C@]([H][C@][C@@][O])$1.0*[C@]([H][C@][C@][O])$1.0*[C@]([H][C][C@][O])$1.0*[C]([C][O]=[O])$2.0*[C]([H]=[C][N])$-2.0*[C]([H][C]=[C])$-2.0*[C]([H][C]=[N])$-1.0*[C]([H][H][C@@][O])$1.0*[C]([H][H][C@][O])$2.0*[C]([H][H][C][C])$-1.0*[C]([H][H][C][O])$3.0*[H]$-1.0*[H]([C@@])$1.0*[H]([C@])$-3.0*[H]([O])$-2.0*[N]([C]=[C][C@])$2.0*[N]([C][C][C@])$1.0*[O](=[C])$-1.0*[O]([C@][…	UDPMANNACADEHYDROG-RXN
RMS-H1.2023	-2.0*[C@@]([H][C@][C@@][O])$1.0*[C@@]([H][C][C@][O])$-1.0*[C@]([H][C@@][N][O])$1.0*[C@]([H][C@][C@@][O])$1.0*[C@]([H][C@][C@][O])$1.0*[C@]([H][C@][N][O])$-1.0*[C@]([H][C][C@@][O])$1.0*[C]([H][H][C@@][O])$-1.0*[C]([H][H][C@][O])$-1.0*[H]([C@@])$1.0*[H]([C@])$1.0*[O]([C@][C@@])$-1.0*[O]([C@][C@])$1.0*[O]([C][C])$-1.0*[O]([C][P])$-2.0*[O]([H][C@@])$2.0*[O]([H][C@])$-1.0*[O]([H][C])$1.0*[O]([H][P])$0…	UDPNACETYLGLUCOSAMENOLPYRTRANS-RXN
RMS-H1.2024	1.0*[C]([C][C][O][O])$-1.0*[C]([H]=[C][N])$1.0*[C]([H][C]=[C])$1.0*[C]([H][C]=[N])$-1.0*[C]([H][C][C][O])$-1.0*[C]([H][H][C][C])$-2.0*[H]$-2.0*[H]([C])$4.0*[H]([O])$1.0*[N]([C]=[C][C@])$-1.0*[N]([C][C][C@])$-2.0*[O](=[O])$-1.0*[O]([C])$2.0*[O]([H][C])$1.0*[O]([H][H])$0.0	RXN-14077
RMS-H1.2025	1.0*[C]([C][C][O][O])$-1.0*[C]([H]=[C][N])$1.0*[C]([H][C]=[C])$1.0*[C]([H][C]=[N])$-1.0*[C]([H][C][C][O])$-1.0*[C]([H][H][C][C])$-2.0*[H]([C])$2.0*[H]([O])$1.0*[N]([C]=[C][C@])$-1.0*[N]([C][C][C@])$-2.0*[O](=[O])$1.0*[O]([C])$1.0*[O]([H][H])$0.0	RXN-14069
RMS-H1.2026	1.0*[C]([H][C]=[N])$-1.0*[C]([H][H][C][N])$2.0*[H]$-1.0*[H]([C])$-1.0*[H]([N])$1.0*[N](=[C][O])$-1.0*[N]([H][C][O])$0.0	RXN-1406
RMS-H1.2027	1.0*[C](=[O]=[O])$-1.0*[C]([C][O]=[O])$1.0*[C]([H][C][C][O])$-1.0*[C]([H][C][O][O])$-1.0*[H]$1.0*[H]([O])$1.0*[O](=[C])$-1.0*[O]([C])$-1.0*[O]([C][P])$1.0*[O]([H][P])$0.0	RXN-8124
RMS-H1.2028	1.0*[C]([C][C]=[O])$-1.0*[C]([C][C][O][O])$-1.0*[H]$1.0*[H]([O])$1.0*[O](=[C])$-1.0*[O]([C])$-1.0*[O]([C][C])$1.0*[O]([H][C])$0.0	RXN-11684,RXN-14084
RMS-H1.2029	1.0*[C]([C][C][O][O])$-1.0*[C]([H]=[C][N])$1.0*[C]([H][C]=[C])$1.0*[C]([H][C]=[N])$-1.0*[C]([H][C][C][O])$-1.0*[C]([H][H][C][C])$-1.0*[H]$-2.0*[H]([C])$3.0*[H]([O])$1.0*[N]([C]=[C][C@])$-1.0*[N]([C][C][C@])$-2.0*[O](=[O])$1.0*[O]([H][C])$1.0*[O]([H][H])$0.0	RXN-14083
RMS-H1.203	-1.0*[C]([H]=[C][N])$1.0*[C]([H][C]=[C])$1.0*[C]([H][C]=[N])$1.0*[C]([H][C]=[O])$-1.0*[C]([H][H][C][C])$-1.0*[C]([H][H][H][C])$1.0*[H]$-3.0*[H]([C])$2.0*[H]([O])$1.0*[N]([C]=[C][C@])$-1.0*[N]([C][C][C@])$1.0*[O](=[C])$-2.0*[O](=[O])$1.0*[O]([H][H])$0.0	RXN-12597,RXN-12600
RMS-H1.2030	1.0*[C]([C][C]=[C])$-1.0*[C]([H][C]=[C])$1.0*[C]([H][H][C][C])$-1.0*[C]([H][H][H][C])$2.0*[H]$-2.0*[H]([C])$0.0	RXN-1408
RMS-H1.2031	1.0*[H]$-1.0*[H]([O])$1.0*[O]([C])$-1.0*[O]([C][P])$-1.0*[O]([H][H])$1.0*[O]([H][P])$0.0	4-NITROPHENYLPHOSPHATASE-RXN,ACYLPHOSPHATASE-RXN
RMS-H1.2032	-1.0*[C]([C]=[C][N])$1.0*[C]([C][C]=[N])$-1.0*[C]([H]=[C][N])$1.0*[C]([H]=[C][O])$1.0*[C]([H][C]=[C])$1.0*[C]([H][C]=[N])$-1.0*[C]([H][C]=[O])$-1.0*[C]([H][H][C][C])$-1.0*[H]$-1.0*[H]([C])$-2.0*[H]([N])$4.0*[H]([O])$1.0*[N](=[C][O])$1.0*[N]([C]=[C][C@])$-1.0*[N]([C][C][C@])$-1.0*[N]([H][H][C])$-1.0*[O](=[C])$-2.0*[O](=[O])$1.0*[O]([C][N])$2.0*[O]([H][H])$0.0	RXN-15188
RMS-H1.2033	-1.0*[C]([H][N]=[O])$1.0*[C]([H][O]=[O])$1.0*[H]$1.0*[H]([N])$-2.0*[H]([O])$-1.0*[N]([H][C][C])$1.0*[N]([H][H][C])$1.0*[O]([C])$-1.0*[O]([H][H])$0.0	ARYLFORMAMIDASE-RXN,RXN-11073,RXN-11318,RXN-15187
RMS-H1.2034	-1.0*[C]([H]=[C][N])$-1.0*[C]([H][C]=[C])$1.0*[C]([H][C]=[N])$1.0*[C]([H][H][C][C])$1.0*[H]([C])$-1.0*[H]([N])$1.0*[N]([H][C]=[C])$-1.0*[N]([H][H][C][C])$0.0	RXN-15193
RMS-H1.2035	-1.0*[C]([H]=[C][N])$-1.0*[C]([H][C]=[C])$1.0*[C]([H][C]=[O])$1.0*[C]([H][H][C][C])$-1.0*[H]$1.0*[H]([C])$2.0*[H]([N])$-2.0*[H]([O])$-1.0*[N]([H][H][C])$1.0*[N]([H][H][H][H])$1.0*[O](=[C])$-1.0*[O]([H][H])$0.0	RXN0-6452
RMS-H1.2036	1.0*[C]([C]=[C][N])$2.0*[C]([C]=[C][O])$-2.0*[C]([C][C]=[O])$1.0*[C]([H][C]=[C])$-1.0*[C]([H][C][C][N])$-1.0*[C]([H][H][C][C])$-2.0*[H]([C])$2.0*[H]([O])$-2.0*[O](=[C])$2.0*[O]([H][C])$0.0	DOPACHROME-DELTA-ISOMERASE-RXN,RXN0-6491,RXN0-6554
RMS-H1.2037	-2.0*[C@]([H][C@][C@][O])$-1.0*[C@]([H][C@][N][O])$-1.0*[C@]([H][C][C@][O])$1.0*[C]([H][C]=[O])$3.0*[C]([H][C][C][O])$-1.0*[C]([H][H][H][C@])$1.0*[C]([H][H][H][C])$-4.0*[H]([C@])$4.0*[H]([C])$1.0*[H]([N])$-1.0*[H]([O])$-1.0*[N]([C][C][C@])$1.0*[N]([H][C][C])$1.0*[O](=[C])$-1.0*[O]([C@][C@])$-2.0*[O]([H][C@])$3.0*[O]([H][C])$-1.0*[O]([H][H])$0.0	RXN0-6550
RMS-H1.2038	-1.0*[C]([C]=[C][O])$1.0*[C]([C][C]=[O])$1.0*[C]([C][O]=[O])$1.0*[C]([H]=[C][N])$-1.0*[C]([H]=[C][O])$-3.0*[C]([H][C]=[C])$-1.0*[C]([H][C]=[N])$3.0*[C]([H][H][C][C])$2.0*[H]$2.0*[H]([C])$-4.0*[H]([O])$-1.0*[N]([C]=[C][C@])$1.0*[N]([C][C][C@])$2.0*[O](=[C])$1.0*[O]([C])$-1.0*[O]([C][C])$-2.0*[O]([H][H])$0.0	RXN0-6511
RMS-H1.2039	-1.0*[C]([H]=[C][N])$1.0*[C]([H][C]=[C])$1.0*[C]([H][C]=[N])$-1.0*[C]([H][H][C][C])$-1.0*[H]([C])$1.0*[H]([O])$1.0*[N]([C]=[C][C@])$-1.0*[N]([C][C][C@])$1.0*[O]([C])$-1.0*[O]([C][O])$1.0*[O]([H][H])$-1.0*[O]([H][O])$0.0	RXN0-6450
RMS-H1.204	1.0*[C](=[C][N][N])$1.0*[C]([C]=[C][N])$-1.0*[C]([C][C]=[N])$-1.0*[C]([C][N]=[N])$1.0*[C]([H]=[C][S])$1.0*[C]([H][C]=[C])$-1.0*[C]([H][H][C][C])$-1.0*[C]([H][H][C][S])$-1.0*[H]$-2.0*[H]([C])$3.0*[H]([N])$-2.0*[N]([C]=[C])$-1.0*[N]([C][C])$3.0*[N]([H][C][C])$0.0	RXN-12572
RMS-H1.2040	-1.0*[C](=[C][N][N])$-1.0*[C]([C]=[C][N])$1.0*[C]([C][C]=[N])$1.0*[C]([C][N]=[N])$-1.0*[C]([C][N]=[O])$1.0*[C]([C][O]=[O])$1.0*[H]$-2.0*[H]([N])$1.0*[H]([O])$2.0*[N]([C]=[C])$1.0*[N]([C][C])$-4.0*[N]([H][C][C])$1.0*[N]([H][H][C])$-2.0*[O](=[O])$1.0*[O]([C][O])$1.0*[O]([H][O])$0.0	RXN-12886,RXN0-6444
RMS-H1.2041	1.0*[C]([C]=[C][N])$-1.0*[C]([C][C][C][N])$1.0*[C]([H][C]=[C])$-2.0*[C]([H][H][C][C])$1.0*[C]([H][H][H][C])$1.0*[H]$-1.0*[H]([N])$1.0*[N]([H][H][C])$-1.0*[N]([H][H][H][C])$0.0	RXN-15149
RMS-H1.2042	1.0*[C]([C]=[C][N])$1.0*[C]([H][C]=[C])$-1.0*[C]([H][C][C][N])$-1.0*[C]([H][H][C][C])$-1.0*[C]([H][H][C][S])$1.0*[C]([H][H][H][C])$1.0*[H]$-1.0*[H]([C])$-1.0*[H]([N])$1.0*[H]([S])$1.0*[N]([H][H][C])$-1.0*[N]([H][H][H][C])$-1.0*[S]([H][C])$1.0*[S]([H][H])$0.0	RXN-15148
RMS-H1.2043	-1.0*[C@@]([H][C][C@][O])$-1.0*[C@]([H][C@][C@@][O])$1.0*[C@]([H][C@][C@][O])$1.0*[C@]([H][C][C@][O])$2.0*[C]([H][C]=[C])$-1.0*[C]([H][C][C][O])$-1.0*[C]([H][H][C@@][O])$1.0*[C]([H][H][C@][O])$-1.0*[C]([H][H][C][C])$-1.0*[H]([C@@])$1.0*[H]([C@])$-1.0*[H]([C])$1.0*[H]([O])$-1.0*[O]([C@][C@@])$1.0*[O]([C@][C@])$-1.0*[O]([H][C])$1.0*[O]([H][H])$0.0, 1.0*[C@@]([H][C][C@][O])$1.0*[C@]([H][C@][C@@][O])…	RXN-13616,RXN-14273,RXN-7699
RMS-H1.2044	1.0*[As]([C][O][O]=[O])$-1.0*[As]([O][O][O])$1.0*[C]([H][H][H][As])$-1.0*[C]([H][H][H][S])$1.0*[H]$-1.0*[H]([O])$1.0*[O](=[As])$-1.0*[O]([H][As])$1.0*[S]([C][C])$-1.0*[S]([C][C][C])$0.0	2.1.1.137-RXN
RMS-H1.2045	1.0*[As]([C][C][O]=[O])$-1.0*[As]([C][O][O])$1.0*[C]([H][H][H][As])$-1.0*[C]([H][H][H][S])$2.0*[H]$-2.0*[H]([O])$1.0*[O](=[As])$1.0*[O]([As])$-2.0*[O]([H][As])$1.0*[S]([C][C])$-1.0*[S]([C][C][C])$0.0	2.1.1.138-RXN
RMS-H1.2046	-1.0*[C]([C]=[C][N])$-2.0*[C]([H]=[C][N])$1.0*[C]([H][C]=[C])$1.0*[C]([H][C]=[N])$1.0*[C]([H][C][C][C])$1.0*[C]([H][C][C][N])$-2.0*[C]([H][H][C][C])$1.0*[C]([H][H][C][N])$1.0*[C]([H][H][H][C])$-1.0*[C]([H][H][H][S])$2.0*[N]([C]=[C][C@])$-1.0*[N]([C][C]=[C])$-2.0*[N]([C][C][C@])$1.0*[N]([C][C][C])$1.0*[S]([C][C])$-1.0*[S]([C][C][C])$0.0	2.1.1.147-RXN
RMS-H1.2047	-1.0*[C]([H][C]=[C])$1.0*[C]([H][H]=[C])$1.0*[C]([H][H][C][C])$-1.0*[C]([H][H][H][S])$1.0*[C]([R#][C]=[C])$-1.0*[C]([R#][H]=[C])$1.0*[H]$-1.0*[H]([C])$1.0*[S]([C][C])$-1.0*[S]([C][C][C])$0.0	2.1.1.16-RXN
RMS-H1.2048	1.0*[C]([H][H][H][O])$-1.0*[C]([H][H][H][S])$2.0*[H]$-1.0*[H]([N])$-1.0*[H]([O])$1.0*[N]([H][C][C@])$-1.0*[N]([H][H][C][C@])$1.0*[O]([C][C@])$-1.0*[O]([H][C@])$1.0*[S]([C][C])$-1.0*[S]([C][C][C])$0.0	2.1.1.139-RXN
RMS-H1.2049	1.0*[C]([H][C]=[C])$-1.0*[C]([H][H]=[C])$1.0*[C]([H][H][H][C])$-1.0*[C]([H][H][H][S])$1.0*[H]$-1.0*[H]([C])$1.0*[S]([C][C])$-1.0*[S]([C][C][C])$0.0	2.1.1.143-RXN
RMS-H1.205	2.0*[C]([H]=[C][N])$-2.0*[C]([H][C]=[C])$-2.0*[C]([H][C]=[N])$2.0*[C]([H][H][C][C])$2.0*[H]$2.0*[H]([C])$-4.0*[H]([N])$-2.0*[N]([C]=[C][C@])$2.0*[N]([C]=[N])$2.0*[N]([C][C][C@])$-2.0*[N]([H][H][C])$0.0, -2.0*[C]([H]=[C][N])$2.0*[C]([H][C]=[C])$2.0*[C]([H][C]=[N])$-2.0*[C]([H][H][C][C])$-2.0*[H]$-2.0*[H]([C])$4.0*[H]([N])$2.0*[N]([C]=[C][C@])$-2.0*[N]([C]=[N])$-2.0*[N]([C][C][C@])$2.0*[N]([H][H][C…	AZOBENZENE-REDUCTASE-RXN,RXN0-5375
RMS-H1.2050	-1.0*[C@]([H][C][N][O])$-1.0*[C]([H][C][C@][O])$1.0*[C]([H][C][C][O])$1.0*[C]([H][C][N][O])$1.0*[C]([H][H][H][N])$-1.0*[C]([H][H][H][S])$1.0*[H]$-1.0*[H]([C@])$1.0*[H]([C])$-1.0*[H]([N])$-1.0*[N]([C][C][C@])$1.0*[N]([C][C][C])$1.0*[N]([H][C][C])$-1.0*[N]([H][H][C])$-1.0*[O]([C][C@])$1.0*[O]([C][C])$1.0*[S]([C][C])$-1.0*[S]([C][C][C])$0.0	2.1.1.62-RXN
RMS-H1.2051	-1.0*[C]([H][H][H][O])$1.0*[C]([H][H][H][S])$1.0*[H]([O])$-1.0*[H]([S])$-1.0*[O]([C][C])$1.0*[O]([H][C])$1.0*[S]([C][C])$-1.0*[S]([H][C])$0.0	2.1.1.63-RXN
RMS-H1.2052	-1.0*[C]([H][H][H][N])$1.0*[C]([H][H][H][S])$1.0*[H]([N])$-1.0*[H]([S])$-1.0*[N]([C][C][C][C])$1.0*[N]([H][C][C][C])$1.0*[S]([C][C])$-1.0*[S]([H][C])$0.0	2.1.1.5-RXN
RMS-H1.2053	1.0*[C@@]([H][C][C@][O])$1.0*[C@]([H][C@][C@@][O])$-1.0*[C@]([H][C@][C@][O])$-1.0*[C@]([H][C][C@][O])$-2.0*[C]([H]=[C][N])$2.0*[C]([H][C]=[C])$2.0*[C]([H][C]=[N])$1.0*[C]([H][H][C@@][O])$-1.0*[C]([H][H][C@][O])$-2.0*[C]([H][H][C][C])$-1.0*[C]([R#]=[O][S])$1.0*[C]([R#][H][H][O])$-2.0*[H]$1.0*[H]([C@@])$-1.0*[H]([C@])$1.0*[H]([O])$1.0*[H]([S])$2.0*[N]([C]=[C][C@])$-2.0*[N]([C][C][C@])$-1.0*[O](=[C]…	RXN-9344,RXNQT-4192
RMS-H1.2054	-4.0*[C]([C][C]=[C])$5.0*[C]([C][C][C][C])$-1.0*[C]([C][C][C][O])$-4.0*[C]([H][C]=[C])$5.0*[C]([H][C][C][C])$-1.0*[C]([H][H][C][C])$-1.0*[H]([C])$1.0*[H]([O])$-1.0*[O]([C][C])$1.0*[O]([H][C])$0.0	RXN-14392,RXN-8434,RXNQT-4181
RMS-H1.2055	-1.0*[C]([H][C][N][O])$1.0*[C]([H][C][O][O])$1.0*[H]([N])$-1.0*[H]([O])$1.0*[N]([C]=[C])$-1.0*[N]([C][C][C])$-1.0*[N]([H]=[C])$1.0*[N]([H][H][C])$1.0*[O]([H][C])$-1.0*[O]([H][H])$0.0	1-METHYLADENOSINE-NUCLEOSIDASE-RXN
RMS-H1.2056	1.0*[C]([C][C]=[O])$-1.0*[C]([H][C][C][N])$-1.0*[C]([H][H][C][S])$1.0*[C]([H][H][H][C])$2.0*[H]([N])$-3.0*[H]([O])$1.0*[H]([S])$-1.0*[N]([H][H][C])$1.0*[N]([H][H][H][H])$1.0*[O](=[C])$1.0*[O]([C])$-1.0*[O]([H][C])$-1.0*[O]([H][H])$-1.0*[S]([C][C])$1.0*[S]([H][C])$0.0	RXN-8052,RXNQT-4319,RXNQT-4320,RXNQT-4322,RXNQT-4323
RMS-H1.2057	1.0*[C]([C][C]=[O])$-1.0*[C]([H][C][C][N])$-1.0*[C]([H][H][C][S])$1.0*[C]([H][H][H][C])$1.0*[H]([N])$-2.0*[H]([O])$1.0*[H]([S])$-1.0*[N]([H][H][H][C])$1.0*[N]([H][H][H][H])$1.0*[O](=[C])$-1.0*[O]([H][H])$-1.0*[S]([C][C])$1.0*[S]([H][C])$0.0	CYSTATHIONINE-BETA-LYASE-RXN,METHIONINE-GAMMA-LYASE-RXN,R234-RXN,RXN-15130,RXNQT-4321
RMS-H1.2058	1.0*[C]([C]=[N][S])$-1.0*[C]([H]=[C][N])$1.0*[C]([H][C]=[C])$-1.0*[C]([H][H][C][C])$-1.0*[H]$-2.0*[H]([C])$-1.0*[H]([N])$5.0*[H]([O])$-1.0*[H]([S])$1.0*[N]([C]=[C][C@])$-1.0*[N]([C][C][C@])$1.0*[N]([H][H][C])$-1.0*[N]([H][H][H][C])$-2.0*[O](=[O])$-1.0*[O]([C])$1.0*[O]([H][C])$2.0*[O]([H][H])$1.0*[S]([C][C])$-1.0*[S]([H][C])$0.0	RXNQT-4314,RXNQT-4315,RXNQT-4317,RXNQT-4318
RMS-H1.2059	1.0*[C]([C]=[N][S])$-1.0*[C]([H]=[C][N])$1.0*[C]([H][C]=[C])$-1.0*[C]([H][H][C][C])$-1.0*[H]$-2.0*[H]([C])$4.0*[H]([O])$-1.0*[H]([S])$1.0*[N]([C]=[C][C@])$-1.0*[N]([C][C][C@])$-2.0*[O](=[O])$2.0*[O]([H][H])$1.0*[S]([C][C])$-1.0*[S]([H][C])$0.0	RXNQT-4316
RMS-H1.206	-1.0*[C]([C][O]=[O])$1.0*[C]([H][C][O][O])$-2.0*[H]$1.0*[H]([C])$1.0*[H]([O])$-1.0*[O](=[C])$1.0*[O]([H][C])$0.0	RXN0-6372
RMS-H1.2060	1.0*[C](=[O]=[O])$-1.0*[C]([C][O]=[O])$-2.0*[C]([H]=[C][N])$2.0*[C]([H][C]=[C])$3.0*[C]([H][C]=[N])$-1.0*[C]([H][C][C][N])$-2.0*[C]([H][H][C][C])$-2.0*[H]$-2.0*[H]([C])$-3.0*[H]([N])$7.0*[H]([O])$1.0*[N](=[C][O])$2.0*[N]([C]=[C][C@])$-2.0*[N]([C][C][C@])$-1.0*[N]([H][H][H][C])$1.0*[O](=[C])$-4.0*[O](=[O])$-1.0*[O]([C])$3.0*[O]([H][H])$1.0*[O]([H][N])$0.0	1.14.13.117-RXN,1.14.13.118-RXN,RXN-13187,RXN-1402,RXN-2206,RXN-4602,RXNQT-4309,RXNQT-4310,RXNQT-4311,RXNQT-4312,RXNQT-4313
RMS-H1.2061	1.0*[C](=[O]=[O])$-1.0*[C]([C]=[N][S])$-1.0*[C]([C][O]=[O])$1.0*[C]([H]=[N][S])$1.0*[H]$1.0*[H]([C])$-2.0*[H]([O])$1.0*[O](=[C])$-1.0*[O]([C])$-1.0*[O]([H][H])$2.0*[O]([P])$-1.0*[O]([P][P])$0.0	RXNQT-4301
RMS-H1.2062	2.0*[C@@]([H][C@][C@@][O])$-1.0*[C@@]([H][C][C@][O])$1.0*[C@]([H][C@@][N][O])$-1.0*[C@]([H][C@][C@@][O])$-3.0*[C@]([H][C@][C@][O])$-2.0*[C@]([H][C@][N][O])$1.0*[C@]([H][C][C@@][O])$-1.0*[C@]([H][C][C@][O])$1.0*[C]([C]=[C][N])$1.0*[C]([C]=[C][S])$1.0*[C]([C]=[N][S])$-1.0*[C]([H][H][C@@][O])$1.0*[C]([H][H][C][C])$-1.0*[C]([H][H][C][N])$1.0*[C]([H][H][C][O])$-1.0*[C]([H][H][C][S])$2.0*[C]([H][H][H][…	RXNQT-4300
RMS-H1.2063	1.0*[C@@]([H][C][C@][O])$1.0*[C@]([H][C@][C@@][O])$-1.0*[C@]([H][C@][C@][O])$-1.0*[C@]([H][C][C@][O])$1.0*[C]([H][H][C@@][O])$-1.0*[C]([H][H][C@][O])$-1.0*[C]([R#]=[O][S])$1.0*[C]([R#][O]=[O])$1.0*[H]([C@@])$-1.0*[H]([C@])$-1.0*[H]([O])$1.0*[H]([S])$1.0*[O]([C@][C@@])$-1.0*[O]([C@][C@])$1.0*[O]([C][C])$-1.0*[O]([H][C])$-1.0*[S]([C][C])$1.0*[S]([H][C])$0.0	2.3.1.42-RXN,2.3.1.75-RXN,RXN-12639,RXN-1381,RXN-1623,RXN-9918,RXNQT-4193
RMS-H1.2064	2.0*[H]$-2.0*[H]([O])$1.0*[O]([C])$-1.0*[O]([C][P])$-1.0*[O]([H][H])$1.0*[O]([P])$0.0	3.6.1.24-RXN,5-ACYLPHOSPHOADENOSINE-HYDROLASE-RXN,ARYLDIALKYL-PHOSPHATASE-RXN,RXN-8743,RXN-8746,RXN0-1261
RMS-H1.2065	1.0*[C](=[O]=[O])$1.0*[C]([C]=[O][S])$-1.0*[C]([C][C]=[O])$-1.0*[C]([C][O]=[O])$-1.0*[H]$1.0*[H]([S])$1.0*[O](=[C])$-1.0*[O]([C])$1.0*[S]([C][C])$-2.0*[S]([C][S])$1.0*[S]([H][C])$0.0	1.2.4.4-RXN,2OXOGLUTDECARB-RXN,KETOISOCAPROATE-RXN,METHYLVALERATE-RXN,RXN0-1134
RMS-H1.2066	-1.0*[C@@]([H][C][C@][O])$-1.0*[C@]([H][C@][C@@][O])$-1.0*[C@]([H][C@][C@][O])$-1.0*[C@]([H][C@][N][O])$3.0*[C]([H][C][C][O])$1.0*[C]([H][C][N][O])$-1.0*[C]([H][H][C@@][O])$1.0*[C]([H][H][C][O])$1.0*[H]$-1.0*[H]([C@@])$-3.0*[H]([C@])$4.0*[H]([C])$-1.0*[H]([N])$-1.0*[N]([C][C][C@])$2.0*[N]([H][C][C])$-1.0*[N]([H][H][H][C])$-1.0*[O]([C@][C@@])$1.0*[O]([C][C])$-2.0*[O]([H][C@])$2.0*[O]([H][C])$0.0	RXN0-1862
RMS-H1.2067	-2.0*[C@@]([H][C@][C@@][O])$-1.0*[C@]([H][C@@][N][O])$-1.0*[C@]([H][C][C@@][O])$1.0*[C](=[O]=[O])$1.0*[C]([C][C]=[O])$-1.0*[C]([C][O]=[O])$1.0*[C]([H]=[C][N])$-1.0*[C]([H][C]=[C])$-1.0*[C]([H][C]=[N])$1.0*[C]([H][C][C][O])$1.0*[C]([H][C][N][O])$-1.0*[C]([H][H][C@][O])$1.0*[C]([H][H][C][C])$2.0*[C]([H][H][C][O])$-2.0*[H]([C@@])$-2.0*[H]([C@])$5.0*[H]([C])$-1.0*[H]([O])$-1.0*[N]([C]=[C][C@])$1.0*[N…	RXN0-1861
RMS-H1.2068	3.0*[H]$-3.0*[H]([O])$3.0*[O]([C])$-3.0*[O]([C][C])$3.0*[O]([H][C])$-3.0*[O]([H][H])$0.0	RXN0-1661
RMS-H1.2069	-1.0*[C@@]([H][C][C@][O])$-1.0*[C@]([H][C@][C@@][O])$1.0*[C@]([H][C@][C@][O])$1.0*[C@]([H][C][C@][O])$-1.0*[C]([H][H][C@@][O])$1.0*[C]([H][H][C@][O])$1.0*[H]$-1.0*[H]([C@@])$1.0*[H]([C@])$-1.0*[H]([O])$-1.0*[O]([C@][C@@])$1.0*[O]([C@][C@])$-1.0*[O]([H][H])$1.0*[O]([H][P])$1.0*[O]([P])$-1.0*[O]([P][P])$0.0	RXN0-1603
RMS-H1.207	1.0*[C@@]([H][C][C@][O])$1.0*[C@]([H][C@][C@@][O])$-1.0*[C@]([H][C@][C@][O])$-1.0*[C@]([H][C][C@][O])$2.0*[C]([C]=[C][O])$-1.0*[C]([C]=[O][S])$-2.0*[C]([C][C]=[O])$1.0*[C]([C][O]=[O])$2.0*[C]([H][C]=[C])$1.0*[C]([H][H][C@@][O])$-1.0*[C]([H][H][C@][O])$-2.0*[C]([H][H][C][C])$1.0*[H]$1.0*[H]([C@@])$-1.0*[H]([C@])$-2.0*[H]([C])$1.0*[H]([S])$-2.0*[O](=[C])$1.0*[O]([C@][C@@])$-1.0*[O]([C@][C@])$1.0*[O…	RXN-13664,RXN-13665
RMS-H1.2070	2.0*[C](=[O]=[O])$-2.0*[C]([C][O]=[O])$2.0*[C]([H][C]=[C])$2.0*[C]([H][H]=[C])$-4.0*[C]([H][H][C][C])$-2.0*[H]$-2.0*[H]([C])$4.0*[H]([O])$2.0*[O](=[C])$-2.0*[O](=[O])$-2.0*[O]([C])$2.0*[O]([H][H])$0.0	RXN0-1461
RMS-H1.2071	1.0*[C]([C]=[O][S])$-1.0*[C]([C][O]=[O])$-1.0*[C]([H]=[O][S])$1.0*[C]([H][O]=[O])$0.0	RXN0-1382
RMS-H1.2072	-2.0*[C@]([H][C@][C@][O])$-1.0*[C@]([H][C@][N][O])$-1.0*[C@]([H][C][C@][O])$1.0*[C]([H][C][C][N])$4.0*[C]([H][C][C][O])$-1.0*[C]([H][H][C@][S])$2.0*[H]$-4.0*[H]([C@])$3.0*[H]([C])$-1.0*[H]([N])$-1.0*[N]([C][C][C@])$2.0*[N]([H][C][C])$-1.0*[N]([H][H][H][C])$-1.0*[O]([C@][C@])$1.0*[O]([C][C])$-2.0*[O]([H][C@])$2.0*[O]([H][C])$1.0*[S]([C][C])$-1.0*[S]([C][C][C])$0.0	RXN0-1342
RMS-H1.2073	1.0*[C]([C]=[C][O])$-1.0*[C]([H][C]=[C])$-2.0*[H]$-1.0*[H]([C])$3.0*[H]([O])$-2.0*[O](=[O])$1.0*[O]([H][C])$1.0*[O]([H][H])$0.0	RXN-13817,RXN-9241
RMS-H1.2074	2.0*[C]([H]=[C][N])$-2.0*[C]([H][C]=[C])$-2.0*[C]([H][C]=[N])$2.0*[C]([H][H][C][C])$-2.0*[H]$2.0*[H]([C])$-2.0*[N]([C]=[C][C@])$2.0*[N]([C][C][C@])$0.0	RXN-924
RMS-H1.2075	-1.0*[C]([C]=[C][N])$1.0*[C]([C][C]=[O])$1.0*[C]([H][C]=[C])$1.0*[C]([H][C]=[N])$-1.0*[C]([H][C]=[O])$-1.0*[C]([H][H][C][C])$3.0*[H]$-1.0*[H]([C])$-2.0*[H]([N])$1.0*[N]([C]=[C])$1.0*[N]([C][C][C])$-1.0*[N]([H][C][C])$-1.0*[N]([H][C][C][C])$0.0	RXN-9218
RMS-H1.2076	-2.0*[C]([C][C]=[O])$-1.0*[C]([H]=[C][N])$1.0*[C]([H][C]=[C])$1.0*[C]([H][C]=[N])$2.0*[C]([H][C][C][O])$-1.0*[C]([H][H][C][C])$-5.0*[H]$1.0*[H]([C])$2.0*[H]([N])$2.0*[H]([O])$1.0*[N]([C]=[C][C@])$-1.0*[N]([C][C][C@])$-2.0*[N]([C][C][C])$2.0*[N]([H][C][C][C])$-2.0*[O](=[C])$2.0*[O]([H][C])$0.0	RXN-9211,RXN-9212
RMS-H1.2077	-1.0*[C]([H]=[C][N])$1.0*[C]([H][C]=[C])$1.0*[C]([H][C]=[N])$1.0*[C]([H][H]=[O])$-1.0*[C]([H][H][C][C])$-1.0*[C]([H][H][H][N])$-1.0*[H]$-2.0*[H]([C])$1.0*[H]([N])$2.0*[H]([O])$1.0*[N]([C]=[C][C@])$-1.0*[N]([C][C][C@])$-1.0*[N]([H][H][C][C])$1.0*[N]([H][H][H][C])$1.0*[O](=[C])$-2.0*[O](=[O])$1.0*[O]([H][H])$0.0	RXN-12901,RXN-9209
RMS-H1.2078	-1.0*[C]([C]=[C][O])$1.0*[C]([C][C]=[O])$1.0*[C]([C][C][C][C])$-1.0*[C]([H]=[C][N])$1.0*[C]([H][C]=[N])$-1.0*[C]([H][H][C][C])$-1.0*[H]$-2.0*[H]([C])$3.0*[H]([O])$1.0*[N]([C]=[C][C@])$-1.0*[N]([C][C][C@])$1.0*[O](=[C])$-2.0*[O](=[O])$-1.0*[O]([H][C])$2.0*[O]([H][H])$0.0	1.1.3.35-RXN,RXN-9206
RMS-H1.2079	1.0*[C]([H][H][H][O])$-1.0*[C]([R#][H][H][H])$-1.0*[H]$1.0*[H]([R#])$-1.0*[O]([C])$1.0*[O]([C][C])$-1.0*[R#]([C])$1.0*[R#]([H])$0.0	RXN-9203
RMS-H1.208	2.0*[C@@]([H][C][C@][O])$2.0*[C@]([H][C@][C@@][O])$1.0*[C@]([H][C@][N][O])$-1.0*[C@]([H][C][C@][O])$2.0*[C](=[O]=[O])$-2.0*[C]([C]=[O][S])$2.0*[C]([C][C]=[O])$-2.0*[C]([C][O]=[O])$-3.0*[C]([H][C][C][O])$-1.0*[C]([H][C][N][O])$2.0*[C]([H][H][C@@][O])$-1.0*[C]([H][H][C@][O])$-1.0*[C]([H][H][C][O])$-2.0*[H]$2.0*[H]([C@@])$2.0*[H]([C@])$-4.0*[H]([C])$2.0*[H]([S])$1.0*[N]([C][C][C@])$-1.0*[N]([C][C][C…	RXN-13662
RMS-H1.2080	1.0*[C](=[O]=[O])$-1.0*[C]([C][O]=[O])$-1.0*[C]([H][C]=[N])$1.0*[C]([H][C][C][N])$-1.0*[H]$1.0*[H]([N])$-1.0*[N]([C][C]=[C])$1.0*[N]([H][C][C][C])$1.0*[O](=[C])$-1.0*[O]([C])$0.0	RXN-9202
RMS-H1.2081	1.0*[C]([H][C][C][C])$1.0*[C]([H][C][C][N])$-1.0*[C]([H][C][N][O])$-1.0*[C]([H][H][C][C])$1.0*[H]$-1.0*[H]([C])$-1.0*[H]([N])$1.0*[H]([O])$1.0*[N]([C][C][C])$-1.0*[N]([H][C][C][C])$-1.0*[O]([H][C])$1.0*[O]([H][H])$0.0	RXN-9199
RMS-H1.2082	1.0*[C]([R#][H]=[O])$-1.0*[C]([R#][H][H][N])$-1.0*[H]([C])$1.0*[H]([N])$-1.0*[N]([H][H][H][C])$1.0*[N]([H][H][H][H])$1.0*[O](=[C])$-2.0*[O](=[O])$-1.0*[O]([H][H])$2.0*[O]([H][O])$0.0	AMINEOXID-RXN,RXN-9597
RMS-H1.2083	1.0*[C](=[O]=[O])$-1.0*[C]([C][C]=[O])$1.0*[C]([H]=[C][N])$-1.0*[C]([H][C]=[C])$-1.0*[C]([H][C]=[N])$1.0*[C]([H][H][C][C])$1.0*[H]$1.0*[H]([C])$-2.0*[H]([O])$-1.0*[N]([C]=[C][C@])$1.0*[N]([C][C][C@])$1.0*[O](=[C])$-1.0*[O]([H][H])$0.0	KETAMID-RXN
RMS-H1.2084	-1.0*[C]([C][C][C][C])$1.0*[C]([H][C][C][C])$1.0*[C]([H][H]=[O])$-1.0*[C]([H][H][C][O])$1.0*[H]([C])$-1.0*[H]([O])$1.0*[O](=[C])$-1.0*[O]([H][C])$0.0	KETOPANTOALDOLASE-RXN
RMS-H1.2085	-2.0*[H]$2.0*[H]([O])$-2.0*[I]$2.0*[I]([I])$2.0*[O]([H][H])$-2.0*[O]([H][O])$0.0	IODIDE-PEROXIDASE-RXN
RMS-H1.2086	1.0*[C@@]([H][C][N][O])$-2.0*[C@]([H][C@][C@][O])$-1.0*[C@]([H][C@][N][O])$-1.0*[C@]([H][C][C@][O])$1.0*[C]([H][C][C@@][O])$-1.0*[C]([H][C][C][C])$2.0*[C]([H][C][C][O])$-1.0*[C]([H][H][C@][O])$2.0*[C]([H][H][C][C])$1.0*[C]([H][H][C][O])$-1.0*[C]([H][H][H][C])$1.0*[H]([C@@])$-4.0*[H]([C@])$3.0*[H]([C])$1.0*[N]([C][C][C@@])$-1.0*[N]([C][C][C@])$-1.0*[O]([C@][C@])$-1.0*[O]([C@][P])$1.0*[O]([C][C@@])…	ISOBUTYRYL-COA-MUTASE-RXN
RMS-H1.2087	-2.0*[C@]([H][C@][C@][O])$-1.0*[C@]([H][C@][N][O])$-1.0*[C@]([H][C][C@][O])$-1.0*[C]([C][C]=[C])$1.0*[C]([C][C][C][O])$3.0*[C]([H][C][C][O])$1.0*[C]([H][C][N][O])$-1.0*[C]([H][H]=[C])$-1.0*[C]([H][H][C@][O])$1.0*[C]([H][H][C][O])$1.0*[C]([H][H][H][C])$-4.0*[H]([C@])$5.0*[H]([C])$-1.0*[H]([O])$-1.0*[N]([C][C][C@])$1.0*[N]([C][C][C])$-1.0*[O]([C@][C@])$-1.0*[O]([C@][P])$1.0*[O]([C][C])$1.0*[O]([C][…	ITACONYL-COA-HYDRATASE-RXN
RMS-H1.2088	-1.0*[C]([C]=[C][O])$1.0*[C]([C][C]=[O])$-1.0*[C]([H][C]=[O])$1.0*[C]([H][C][C][O])$-1.0*[C]([H][H]=[C])$1.0*[C]([H][H][C][C])$-1.0*[O]([C][P])$1.0*[O]([H][C])$-1.0*[O]([H][H])$1.0*[O]([H][P])$0.0	DAHPSYN-RXN,KDO-8PSYNTH-RXN
RMS-H1.2089	-1.0*[C@@]([H][C][C@][O])$-1.0*[C@]([H][C@][C@@][O])$1.0*[C@]([H][C@][C@][O])$1.0*[C@]([H][C][C@][O])$-1.0*[C]([H][H][C@@][O])$1.0*[C]([H][H][C@][O])$-1.0*[C]([H][N]=[N])$1.0*[C]([H][N]=[O])$-1.0*[H]([C@@])$1.0*[H]([C@])$2.0*[H]([N])$-2.0*[H]([O])$-1.0*[N]([C]=[C])$1.0*[N]([H][H][C])$1.0*[O](=[C])$-1.0*[O]([C@][C@@])$1.0*[O]([C@][C@])$-1.0*[O]([H][H])$0.0	IMPCYCLOHYDROLASE-RXN
RMS-H1.209	2.0*[C](=[O]=[O])$2.0*[C]([C][N]=[O])$-2.0*[C]([C][O]=[O])$-6.0*[C]([H]=[C][N])$4.0*[C]([H][C]=[C])$4.0*[C]([H][C]=[N])$-4.0*[C]([H][H][C][C])$-6.0*[H]$-6.0*[H]([C])$12.0*[H]([O])$4.0*[N]([C]=[C][C@])$-4.0*[N]([C][C][C@])$4.0*[O](=[C])$-8.0*[O](=[O])$-2.0*[O]([C])$6.0*[O]([H][H])$0.0	RXN-10845
RMS-H1.2090	-1.0*[C]([H]=[C][N])$-1.0*[C]([H][C]=[C])$1.0*[C]([H][C]=[O])$1.0*[C]([H][N]=[O])$2.0*[O](=[C])$-2.0*[O](=[O])$0.0	INDOLE-23-DIOXYGENASE-RXN
RMS-H1.2091	-1.0*[C@@]([H][C][C@][O])$-1.0*[C@]([H][C@][C@@][O])$-1.0*[C@]([H][C@][C@][O])$-1.0*[C@]([H][C@][N][O])$3.0*[C]([H][C][C][O])$1.0*[C]([H][C][O][O])$-1.0*[C]([H][H][C@@][O])$1.0*[C]([H][H][C][O])$-1.0*[H]([C@@])$-3.0*[H]([C@])$4.0*[H]([C])$1.0*[H]([N])$-1.0*[H]([O])$-1.0*[N]([C][C][C@])$1.0*[N]([H][C][C])$-1.0*[O]([C@][C@@])$1.0*[O]([C][C])$1.0*[O]([C][P])$-2.0*[O]([H][C@])$2.0*[O]([H][C])$-1.0*[O…	ADENPHOSPHOR-RXN,GUANPRIBOSYLTRAN-RXN,HYPOXANPRIBOSYLTRAN-RXN,INOPHOSPHOR-RXN,OROPRIBTRANS-RXN,RXN-14700,RXN0-5199,URACIL-PRIBOSYLTRANS-RXN,URPHOS-RXN,XANTHOSINEPHOSPHORY-RXN
RMS-H1.2092	1.0*[C](=[C][N][N])$1.0*[C]([C][C]=[O])$-1.0*[C]([C][N]=[N])$-1.0*[C]([H][C]=[C])$-1.0*[C]([H][C][C][O])$1.0*[C]([H][H][C][C])$1.0*[H]([N])$-1.0*[H]([O])$-1.0*[N]([C]=[C])$1.0*[N]([H][C][C])$1.0*[O](=[C])$-1.0*[O]([H][C])$0.0, -1.0*[C](=[C][N][N])$-1.0*[C]([C][C]=[O])$1.0*[C]([C][N]=[N])$1.0*[C]([H][C]=[C])$1.0*[C]([H][C][C][O])$-1.0*[C]([H][H][C][C])$-1.0*[H]([N])$1.0*[H]([O])$1.0*[N]([C]=[C])$-…	RXN-10064,RXN-15037
RMS-H1.2093	1.0*[C@@]([H][C][C@][O])$1.0*[C@]([H][C@][C@@][O])$1.0*[C@]([H][C@][C@][O])$1.0*[C@]([H][C@][N][O])$-3.0*[C]([H][C][C][O])$-1.0*[C]([H][C][N][O])$1.0*[C]([H][H][C@@][O])$-1.0*[C]([H][H][C][O])$1.0*[H]([C@@])$3.0*[H]([C@])$-4.0*[H]([C])$1.0*[H]([N])$-1.0*[H]([O])$1.0*[N]([C][C][C@])$-2.0*[N]([C][C][C])$1.0*[N]([H][C][C][C])$1.0*[O]([C@][C@@])$-1.0*[O]([C][P])$2.0*[O]([H][C@])$-3.0*[O]([H][C])$1.0*…	RXN-8884
RMS-H1.2094	-1.0*[C]([C][C]=[O])$1.0*[C]([H][C][C][O])$-2.0*[H]$1.0*[H]([C])$1.0*[H]([O])$-1.0*[O](=[C])$1.0*[O]([H][C])$0.0, 1.0*[C]([C][C]=[O])$-1.0*[C]([H][C][C][O])$2.0*[H]$-1.0*[H]([C])$-1.0*[H]([O])$1.0*[O](=[C])$-1.0*[O]([H][C])$0.0	RXN-11097,RXN-4226,RXN-4844,RXN-5403,RXN-8116,RXN-9173,RXN-9339,RXN0-5257,RXN0-5261,RXN0-5269,RXN66-141,RXN66-182,RXN66-183
RMS-H1.2095	2.0*[C]([H][C]=[C])$-1.0*[C]([H][C][C][N])$-1.0*[C]([H][H][C][C])$-1.0*[H]([C])$1.0*[H]([N])$-1.0*[N]([H][H][H][C])$1.0*[N]([H][H][H][H])$0.0	ASPARTASE-RXN,HISTIDINE-AMMONIA-LYASE-RXN,PHENYLALANINE-AMMONIA-LYASE-RXN,RXN-14987,RXN-9697
RMS-H1.2096	1.0*[C]([C][C]=[O])$-1.0*[C]([C][C][C][O])$-1.0*[C]([H]=[C][N])$1.0*[C]([H]=[C][O])$2.0*[C]([H][C]=[C])$1.0*[C]([H][C]=[N])$-1.0*[C]([H][C][C][O])$-2.0*[C]([H][H][C][C])$-1.0*[H]$-2.0*[H]([C])$3.0*[H]([O])$1.0*[N]([C]=[C][C@])$-1.0*[N]([C][C][C@])$1.0*[O](=[C])$-2.0*[O](=[O])$-1.0*[O]([H][C])$2.0*[O]([H][H])$0.0	RXN-8386,RXN-9689
RMS-H1.2097	-1.0*[C@@]([H][C][C@][O])$-1.0*[C@]([H][C@][C@@][O])$1.0*[C@]([H][C@][C@][O])$1.0*[C@]([H][C][C@][O])$1.0*[C]([C]=[O][S])$-1.0*[C]([C][C]=[O])$1.0*[C]([H]=[C][N])$-1.0*[C]([H][C]=[C])$-1.0*[C]([H][C]=[N])$1.0*[C]([H][C]=[O])$-1.0*[C]([H][C][C][O])$-1.0*[C]([H][H][C@@][O])$1.0*[C]([H][H][C@][O])$1.0*[C]([H][H][C][C])$1.0*[H]$-1.0*[H]([C@@])$1.0*[H]([C@])$1.0*[H]([C])$-1.0*[H]([O])$-1.0*[H]([S])$-1…	RXN-9718
RMS-H1.2098	1.0*[C]([H][C]=[O])$-1.0*[C]([H][H][C][N])$2.0*[H]$-1.0*[H]([C])$1.0*[H]([N])$-2.0*[H]([O])$-1.0*[N]([H][H][C][C])$1.0*[N]([H][H][H][C])$1.0*[O](=[C])$-1.0*[O]([H][H])$0.0	RXN-9710
RMS-H1.2099	1.0*[C@@]([H][C][C@][O])$1.0*[C@]([H][C@][C@@][O])$1.0*[C@]([H][C@][C@][O])$1.0*[C@]([H][C@][N][O])$-3.0*[C]([H][C][C][O])$-1.0*[C]([H][C][N][O])$1.0*[C]([H][H][C@@][O])$-1.0*[C]([H][H][C][O])$2.0*[H]$1.0*[H]([C@@])$3.0*[H]([C@])$-4.0*[H]([C])$-2.0*[H]([O])$1.0*[N]([C][C][C@])$-1.0*[N]([C][C][C])$1.0*[O]([C@][C@@])$1.0*[O]([C])$-1.0*[O]([C][P])$2.0*[O]([H][C@])$-4.0*[O]([H][C])$1.0*[O]([P])$0.0	RXN-9705
RMS-H1.21	1.0*[C]([C]=[C][N])$1.0*[C]([H][C]=[C])$-1.0*[C]([H][C][C][N])$-1.0*[C]([H][H][C][C])$-1.0*[C]([H][H][C][S])$1.0*[C]([H][H][H][C])$1.0*[H]$-1.0*[H]([C])$-1.0*[H]([N])$1.0*[H]([S])$1.0*[N]([H][H][C])$-1.0*[N]([H][H][H][C])$-1.0*[S]([C][C])$1.0*[S]([H][C])$0.0	RXN-14048,RXN-14301
RMS-H1.210	4.0*[C]([C]=[C][N])$4.0*[C]([C][C]=[C])$-4.0*[C]([C][C]=[N])$-4.0*[C]([H][H][C][C])$-2.0*[H]$-8.0*[H]([C])$6.0*[H]([N])$4.0*[H]([O])$-4.0*[N]([H]=[C])$2.0*[N]([H][C][C])$2.0*[N]([H][H][H][H])$-2.0*[O](=[O])$2.0*[O]([H][H])$0.0	RXN-10844
RMS-H1.2100	1.0*[C@@]([H][C][C@][O])$1.0*[C@]([H][C@][C@@][O])$-1.0*[C@]([H][C@][C@][O])$-1.0*[C@]([H][C][C@][O])$1.0*[C]([C][C]=[C])$-1.0*[C]([H][C]=[C])$1.0*[C]([H][C][C][O])$-1.0*[C]([H][C][O][O])$1.0*[C]([H][H][C@@][O])$-1.0*[C]([H][H][C@][O])$1.0*[H]([C@@])$-1.0*[H]([C@])$-1.0*[H]([C])$1.0*[H]([O])$1.0*[O]([C@][C@@])$-1.0*[O]([C@][C@])$-1.0*[O]([C])$-1.0*[O]([C][P])$1.0*[O]([H][C])$1.0*[O]([P])$0.0	RXN-9704
RMS-H1.2101	-1.0*[C]([C]=[C][S])$1.0*[C]([C][C][O][S])$-1.0*[C]([H][C]=[C])$1.0*[C]([H][H][C][C])$-1.0*[H]$1.0*[H]([C])$-1.0*[O]([C])$1.0*[O]([C][C])$0.0	RXN-9732
RMS-H1.2102	-1.0*[C]([C]=[C][O])$-1.0*[C]([C][C]=[O])$-2.0*[C]([H]=[C][N])$1.0*[C]([H][C]=[C])$2.0*[C]([H][C]=[N])$2.0*[C]([H][C][C][O])$-1.0*[C]([H][H][C][C])$-3.0*[H]$1.0*[H]([C])$2.0*[H]([O])$2.0*[N]([C]=[C][C@])$-2.0*[N]([C][C][C@])$-2.0*[O]([C])$-1.0*[O]([C]=[C])$1.0*[O]([C][C])$2.0*[O]([H][C])$0.0	RXN-9723,RXN-9724,RXN-9725
RMS-H1.2103	-1.0*[C]([C][C]=[C])$2.0*[C]([H][C][C][C])$1.0*[C]([H][H]=[C])$-1.0*[C]([H][H][C][O])$-1.0*[C]([H][H][H][C])$-1.0*[H]([C])$1.0*[H]([O])$-1.0*[O]([C][P])$1.0*[O]([H][P])$0.0	RXN-5143,RXN-8430,RXN-8562,RXN-8584,RXN-8939
RMS-H1.2104	1.0*[C](=[O]=[O])$-1.0*[C]([H][H][N][N])$1.0*[C]([H][H][N][O])$-1.0*[C]([N][N]=[O])$-2.0*[H]$5.0*[H]([N])$-3.0*[H]([O])$-1.0*[N]([H][C][C])$-1.0*[N]([H][H][C])$2.0*[N]([H][H][H][H])$1.0*[O](=[C])$1.0*[O]([H][C])$-2.0*[O]([H][H])$0.0	3.5.3.21-RXN
RMS-H1.2105	-1.0*[C]([C][C]=[N])$1.0*[C]([C][C]=[O])$1.0*[C]([H][C]=[O])$-1.0*[C]([H][C][C][O])$1.0*[C]([H][H][C][C])$-1.0*[C]([H][H][C][N])$-1.0*[H]$4.0*[H]([N])$-3.0*[H]([O])$-1.0*[N]([C]=[C])$1.0*[N]([H][H][H][H])$2.0*[O](=[C])$-1.0*[O]([H][C])$-1.0*[O]([H][H])$0.0	3.5.4.22-RXN
RMS-H1.2106	-1.0*[C]([C][N]=[O])$1.0*[C]([C][O]=[O])$2.0*[H]$1.0*[H]([N])$-3.0*[H]([O])$-1.0*[N]([H][C][C])$1.0*[N]([H][H][C])$1.0*[O]([C])$-2.0*[O]([H][H])$1.0*[O]([H][P])$1.0*[O]([P])$-1.0*[O]([P][P])$0.0	3.5.2.14-RXN
RMS-H1.2107	-1.0*[C]([C][C]=[C])$-1.0*[C]([C][N]=[O])$1.0*[C]([C][O]=[O])$-1.0*[C]([H]=[C][N])$1.0*[C]([H][C]=[O])$1.0*[C]([H][C][C][C])$1.0*[H]([C])$3.0*[H]([N])$-4.0*[H]([O])$-1.0*[N]([H][C][C])$1.0*[N]([H][H][H][H])$1.0*[O](=[C])$1.0*[O]([C])$-2.0*[O]([H][H])$0.0	3.5.2.18-RXN
RMS-H1.2108	1.0*[C]([R#][O]=[O])$-1.0*[C]([R#]t[N])$4.0*[H]([N])$-4.0*[H]([O])$1.0*[N]([H][H][H][H])$-1.0*[N](t[C])$1.0*[O](=[C])$1.0*[O]([C])$-2.0*[O]([H][H])$0.0	3.5.5.1-RXN,3.5.5.7-RXN
RMS-H1.2109	-1.0*[C]([C]=[C][N])$1.0*[C]([C][C]=[O])$-1.0*[C]([H][C]=[C])$1.0*[C]([H][H][C][C])$-1.0*[H]$1.0*[H]([C])$2.0*[H]([N])$-2.0*[H]([O])$-1.0*[N]([H][H][C])$1.0*[N]([H][H][H][H])$1.0*[O](=[C])$-1.0*[O]([H][H])$0.0	3.5.99.5-RXN
RMS-H1.211	1.0*[C]([C][O]=[O])$-3.0*[C]([H]=[C][N])$3.0*[C]([H][C]=[C])$3.0*[C]([H][C]=[N])$-3.0*[C]([H][H][C][C])$-1.0*[C]([H][H][H][C])$-2.0*[H]$-6.0*[H]([C])$8.0*[H]([O])$3.0*[N]([C]=[C][C@])$-3.0*[N]([C][C][C@])$1.0*[O](=[C])$-6.0*[O](=[O])$1.0*[O]([C])$4.0*[O]([H][H])$0.0	RXN-12883,RXN-13190,RXN-13432,RXN-13506,RXN-13509,RXN-13690,RXN-13713
RMS-H1.2110	-1.0*[C@@]([H][C][N][O])$1.0*[C@]([H][C][N][O])$-1.0*[C]([C][N]=[N])$1.0*[C]([C][N]=[O])$-1.0*[C]([H][H][C][C@@])$1.0*[C]([H][H][C][C@])$-1.0*[H]([C@@])$1.0*[H]([C@])$3.0*[H]([N])$-3.0*[H]([O])$-1.0*[N]([C]=[C])$-1.0*[N]([C][C][C@@])$1.0*[N]([C][C][C@])$1.0*[N]([H][C][C])$-1.0*[N]([H][H][C])$1.0*[N]([H][H][H][H])$1.0*[O](=[C])$-1.0*[O]([C][C@@])$1.0*[O]([C][C@])$-2.0*[O]([H][H])$1.0*[O]([H][P])$1…	3.5.4.30-RXN
RMS-H1.2111	1.0*[C]([C][O]=[O])$-1.0*[C]([C]t[N])$-1.0*[H]$5.0*[H]([N])$-4.0*[H]([O])$-1.0*[N]([H][H][C])$1.0*[N]([H][H][H][C])$1.0*[N]([H][H][H][H])$-1.0*[N](t[C])$1.0*[O](=[C])$1.0*[O]([C])$-2.0*[O]([H][H])$0.0	3.5.5.4-RXN
RMS-H1.2112	1.0*[C](=[O]=[O])$-1.0*[C]([N][N]=[O])$-2.0*[H]$4.0*[H]([N])$-2.0*[H]([O])$-1.0*[N]([H][C][C@])$-1.0*[N]([H][H][C])$1.0*[N]([H][H][H][C@])$1.0*[N]([H][H][H][H])$1.0*[O](=[C])$-1.0*[O]([H][H])$0.0	3.5.1.87-RXN
RMS-H1.2113	-1.0*[C]([C][N]=[O])$1.0*[C]([C][O]=[O])$2.0*[H]([N])$-2.0*[H]([O])$-1.0*[N]([H][C][C@])$1.0*[N]([H][H][H][C@])$1.0*[O]([C])$-1.0*[O]([H][H])$0.0	3.5.1.93-RXN
RMS-H1.2114	-1.0*[C@@]([H][C][N][O])$2.0*[C@]([H][C@][C@][O])$1.0*[C@]([H][C@][N][O])$1.0*[C@]([H][C][C@][O])$-1.0*[C]([H][C][C@@][O])$-2.0*[C]([H][C][C][O])$1.0*[C]([H][H][C@][O])$-1.0*[C]([H][H][C][O])$-1.0*[H]([C@@])$4.0*[H]([C@])$-3.0*[H]([C])$-1.0*[N]([C][C][C@@])$1.0*[N]([C][C][C@])$1.0*[O]([C@][C@])$1.0*[O]([C@][P])$-1.0*[O]([C][C@@])$-1.0*[O]([C][P])$1.0*[O]([H][C@])$-1.0*[O]([H][C])$0.0	2.8.3.9-RXN,R11-RXN
RMS-H1.2115	-1.0*[C]([C]=[C][O])$-1.0*[C]([H]=[C][N])$1.0*[C]([H][C]=[C])$1.0*[C]([H][C]=[N])$1.0*[C]([H][C][C][O])$-1.0*[C]([H][H]=[C])$-1.0*[C]([H][H][C][C])$1.0*[C]([H][H][H][C])$-1.0*[H]$1.0*[H]([C])$1.0*[N]([C]=[C][C@])$-1.0*[N]([C][C][C@])$0.0	RXN-9563,UDPNACETYLMURAMATEDEHYDROG-RXN
RMS-H1.2116	1.0*[C]([C][O]=[O])$-1.0*[C]([C]t[N])$4.0*[H]([N])$-4.0*[H]([O])$1.0*[N]([H][H][H][H])$-1.0*[N](t[C])$1.0*[O](=[C])$1.0*[O]([C])$-2.0*[O]([H][H])$0.0	3.5.5.2-RXN,3.5.5.5-RXN,3.5.5.6-RXN,R309-RXN,RXN-1404
RMS-H1.2117	1.0*[C](=[C][O][O])$1.0*[C]([C]=[C][O])$-1.0*[C]([H][C][C][O])$-1.0*[C]([H][C][O][O])$6.0*[H]$-2.0*[H]([C])$-4.0*[H]([O])$1.0*[O]([C])$3.0*[O]([C][C])$-3.0*[O]([C][P])$-4.0*[O]([H][C])$3.0*[O]([P])$0.0	RXN-11091
RMS-H1.2118	-4.0*[C]([C][C]=[C])$5.0*[C]([C][C][C][C])$-1.0*[C]([C][C][C][O])$-5.0*[C]([H][C]=[C])$5.0*[C]([H][C][C][C])$1.0*[C]([H][H]=[C])$-1.0*[C]([H][H][H][C])$-1.0*[H]([C])$1.0*[H]([O])$-1.0*[O]([C][C])$1.0*[O]([H][C])$0.0	RXN-111
RMS-H1.2119	1.0*[C]([C][N]=[N])$-1.0*[C]([C][N]=[O])$-2.0*[H]([N])$2.0*[H]([O])$1.0*[N]([H][C]=[C])$-1.0*[N]([H][H][H][C])$-1.0*[O](=[C])$1.0*[O]([H][H])$0.0	R103-RXN
RMS-H1.212	-1.0*[C]([H][C][C][O])$1.0*[C]([H][C][C][S])$1.0*[H]([O])$-1.0*[H]([S])$-1.0*[O]([C][C])$1.0*[O]([H][C])$1.0*[S]([C][C])$-1.0*[S]([H][C])$0.0	LEUKOTRIENE-C4-SYNTHASE-RXN,RXN-10902,RXN-10903
RMS-H1.2120	-1.0*[C@@]([H][C][C@][O])$-1.0*[C@]([H][C@][C@@][O])$-1.0*[C@]([H][C@][C@][O])$-1.0*[C@]([H][C@][N][O])$3.0*[C]([H][C][C][O])$1.0*[C]([H][C][O][O])$-1.0*[C]([H][H][C@@][S])$1.0*[C]([H][H][C][S])$-1.0*[H]([C@@])$-3.0*[H]([C@])$4.0*[H]([C])$1.0*[H]([N])$-1.0*[H]([O])$-1.0*[N]([C][C][C@])$1.0*[N]([H][C][C])$-1.0*[O]([C@][C@@])$1.0*[O]([C][C])$1.0*[O]([C][P])$-2.0*[O]([H][C@])$2.0*[O]([H][C])$-1.0*[O…	5-METHYLTHIOADENOSINE-PHOSPHORYLASE-RXN,RXN-12241
RMS-H1.2121	3.0*[C]([C]=[C][O])$-1.0*[C]([C][C]=[O])$-1.0*[C]([C][C][C][O])$1.0*[C]([H]=[C][O])$-2.0*[C]([H][C][C][O])$-1.0*[H]([C])$1.0*[H]([O])$-1.0*[O](=[C])$1.0*[O]([H][C])$0.0	RXN-11086
RMS-H1.2122	1.0*[C@@]([H][C][C@][O])$1.0*[C@]([H][C@][C@@][O])$-1.0*[C@]([H][C@][C@][O])$-1.0*[C@]([H][C][C@][O])$1.0*[C]([H][H][C@@][O])$-1.0*[C]([H][H][C@][O])$1.0*[H]$1.0*[H]([C@@])$-1.0*[H]([C@])$-1.0*[H]([O])$1.0*[O]([C@][C@@])$-1.0*[O]([C@][C@])$1.0*[O]([C][C])$-1.0*[O]([C][P])$-1.0*[O]([H][C])$1.0*[O]([P])$0.0	2.4.1.104-RXN,2.4.1.110-RXN,2.4.1.111-RXN,2.4.1.114-RXN,2.4.1.116-RXN,2.4.1.122-RXN,2.4.1.123-RXN,2.4.1.124-RXN,2.4.1.126-RXN,2.4.1.127-RXN,2.4.1.137-RXN,2.4.1.142-RXN,2.4.1.151-RXN,2.4.1.156-RXN,2.4.1.157-RXN,2.4.1.167-RXN,2.4.1.171-RXN,2.4.1.178-RXN,2.4.1.179-RXN,2.4.1.188-RXN,2.4.1.192-RXN,2.4.1.193-RXN,2.4.1.194-RXN,2.4.1.208-RXN,2.4.1.209-RXN,2.4.1.217-RXN,2.4.1.218-RXN,2.4.1.220-RXN,2.4.1.2…
RMS-H1.2123	-1.0*[C]([C][C]=[C])$1.0*[C]([C][C]=[O])$1.0*[C]([C][C][C][O])$1.0*[C]([C][O]=[O])$-1.0*[C]([H]=[C][N])$-2.0*[C]([H][C]=[C])$1.0*[C]([H][C]=[N])$-1.0*[C]([H][C]=[O])$1.0*[C]([H][H][C][C])$-2.0*[H]$-1.0*[H]([C])$3.0*[H]([O])$1.0*[N]([C]=[C][C@])$-1.0*[N]([C][C][C@])$1.0*[O](=[C])$-4.0*[O](=[O])$1.0*[O]([C])$1.0*[O]([H][C])$1.0*[O]([H][H])$0.0	RXN-12259
RMS-H1.2124	-1.0*[C]([C]=[C][O])$-1.0*[C]([C][C]=[C])$1.0*[C]([C][C]=[O])$1.0*[C]([C][C][C][O])$2.0*[H]$-2.0*[H]([O])$1.0*[O](=[C])$1.0*[O]([C][C])$-1.0*[O]([C][O])$-1.0*[O]([H][C])$-1.0*[O]([H][H])$1.0*[O]([H][O])$0.0	RXN-11084
RMS-H1.2125	1.0*[C]([C]=[C][N])$1.0*[C]([H][C]=[C])$-1.0*[C]([H][C][C][N])$-1.0*[C]([H][H][C][C])$-1.0*[C]([H][H][C][O])$1.0*[C]([H][H][H][C])$1.0*[H]$-1.0*[H]([C])$-1.0*[H]([N])$1.0*[H]([O])$1.0*[N]([H][H][C])$-1.0*[N]([H][H][H][C])$-1.0*[O]([H][C])$1.0*[O]([H][H])$0.0	RXN-14049
RMS-H1.2126	-1.0*[C]([C][C]=[C])$1.0*[C]([C][C]=[O])$-1.0*[C]([H]=[C][N])$1.0*[C]([H][N]=[O])$2.0*[H]$-2.0*[H]([O])$2.0*[O](=[C])$-2.0*[O]([H][O])$0.0	RXN-11071
RMS-H1.2127	28.0*[H]$-28.0*[H]([O])$28.0*[O]([C][C])$-28.0*[O]([C][P])$-28.0*[O]([H][C])$28.0*[O]([P])$0.0	RXN-11077
RMS-H1.2128	1.0*[C](=[O]=[O])$-2.0*[C]([C]=[C][O])$-1.0*[C]([C][O]=[O])$1.0*[C]([H][C]=[O])$1.0*[C]([H][C][C][O])$-1.0*[H]$2.0*[H]([C])$-1.0*[H]([O])$2.0*[O](=[C])$-1.0*[O]([C])$-1.0*[O]([H][C])$0.0	DIHYDROXYFUMARATE-DECARBOXYLASE-RXN
RMS-H1.2129	-2.0*[C@@]([H][C@][C@@][O])$-1.0*[C@]([H][C@@][N][O])$-1.0*[C@]([H][C][C@@][O])$3.0*[C]([H][C][C][O])$1.0*[C]([H][C][O][O])$-1.0*[C]([H][H][C@][O])$1.0*[C]([H][H][C][O])$-2.0*[H]([C@@])$-2.0*[H]([C@])$4.0*[H]([C])$1.0*[H]([N])$-1.0*[H]([O])$-1.0*[N]([C][C][C@])$1.0*[N]([H][C][C])$-1.0*[O]([C@][C@])$1.0*[O]([C][C])$1.0*[O]([C][P])$-2.0*[O]([H][C@@])$2.0*[O]([H][C])$-1.0*[O]([H][P])$0.0, 2.0*[C@@](…	ADENPRIBOSYLTRAN-RXN,RXN-14699,RXN-8800,RXN0-6732
RMS-H1.213	-1.0*[C]([H]=[C][N])$1.0*[C]([H][C]=[C])$1.0*[C]([H][C]=[N])$1.0*[C]([H][H]=[O])$-1.0*[C]([H][H][C][C])$-1.0*[C]([H][H][H][O])$-1.0*[H]$-2.0*[H]([C])$3.0*[H]([O])$1.0*[N]([C]=[C][C@])$-1.0*[N]([C][C][C@])$1.0*[O](=[C])$-2.0*[O](=[O])$-1.0*[O]([C][C])$1.0*[O]([H][C])$1.0*[O]([H][H])$0.0	RXN-10891,RXN-10894
RMS-H1.2130	-1.0*[C]([C][C][C][C])$1.0*[C]([H][C]=[C])$1.0*[C]([H][C][C][C])$-1.0*[C]([H][H]=[C])$-1.0*[C]([H][H][C][C])$1.0*[C]([R#][H][H][H])$1.0*[H]([C])$-1.0*[H]([R#])$1.0*[R#]([C])$-1.0*[R#]([H])$0.0	RXN-11875
RMS-H1.2131	-1.0*[C]([C][C]=[O])$-1.0*[C]([H]=[C][N])$1.0*[C]([H][C]=[C])$1.0*[C]([H][C]=[N])$1.0*[C]([H][C][C][N])$-1.0*[C]([H][H][C][C])$-1.0*[H]$-1.0*[H]([N])$2.0*[H]([O])$1.0*[N]([C]=[C][C@])$-1.0*[N]([C][C][C@])$1.0*[N]([H][H][C][C])$-1.0*[N]([H][H][H][C])$-1.0*[O](=[C])$1.0*[O]([H][H])$0.0, 1.0*[C]([C][C]=[O])$1.0*[C]([H]=[C][N])$-1.0*[C]([H][C]=[C])$-1.0*[C]([H][C]=[N])$-1.0*[C]([H][C][C][N])$1.0*[C](…	1.5.1.11-RXN,1.5.1.19-RXN,1.5.1.28-RXN,1.5.1.7-RXN,1.5.1.8-RXN,ALANOPINE-DEHYDROGENASE-RXN,BETA-ALANOPINE-DEHYDROGENASE-RXN,D-LYSOPINE-DEHYDROGENASE-RXN,N-METHYLALANINE-DEHYDROGENASE-RXN,RXN-14860,RXN-14880,STROMBINE-DEHYDROGENASE-RXN,TAUROPINE-DEHYDROGENASE-RXN
RMS-H1.2132	-1.0*[C]([C]=[C][Cl])$1.0*[C]([H][C]=[C])$1.0*[Cl]$-1.0*[Cl]([C])$1.0*[H]$1.0*[H]([C])$-2.0*[H]([S])$2.0*[S]([C][S])$-2.0*[S]([H][C])$0.0, 1.0*[C]([C]=[C][Cl])$-1.0*[C]([H][C]=[C])$-1.0*[Cl]$1.0*[Cl]([C])$-1.0*[H]$-1.0*[H]([C])$2.0*[H]([S])$-2.0*[S]([C][S])$2.0*[S]([H][C])$0.0	LIND-RXN,RXN-12506,TECH2REDHAL-RXN
RMS-H1.2133	1.0*[S]([C][S])$-1.0*[S]([H][C])$1.0*[S]([R#][H])$-1.0*[S]([R#][S])$0.0	RXN-11941
RMS-H1.2134	-1.0*[C]([H]=[C][N])$2.0*[C]([H][C]=[C])$1.0*[C]([H][C]=[N])$-1.0*[C]([H][H]=[C])$-2.0*[C]([H][H][C][C])$1.0*[C]([H][H][C][O])$-1.0*[H]$-2.0*[H]([C])$3.0*[H]([O])$1.0*[N]([C]=[C][C@])$-1.0*[N]([C][C][C@])$-2.0*[O](=[O])$1.0*[O]([H][C])$1.0*[O]([H][H])$0.0	RXN-11946
RMS-H1.2135	1.0*[C](=[O]=[O])$2.0*[C]([C]=[C][O])$4.0*[C]([C][C]=[C])$-7.0*[C]([C][C]=[O])$2.0*[C]([C][C][C][O])$-1.0*[C]([C][O]=[O])$-3.0*[C]([H]=[C][N])$7.0*[C]([H][C]=[C])$3.0*[C]([H][C]=[N])$1.0*[C]([H][C][C][C])$-9.0*[C]([H][H][C][C])$-4.0*[H]$-10.0*[H]([C])$14.0*[H]([O])$3.0*[N]([C]=[C][C@])$-3.0*[N]([C][C][C@])$-6.0*[O](=[C])$-2.0*[O](=[O])$-1.0*[O]([C])$4.0*[O]([H][C])$5.0*[O]([H][H])$0.0	RXN-11977
RMS-H1.2136	2.0*[C]([C][C]=[C])$1.0*[C]([C][C]=[O])$-1.0*[C]([C][C][C][O])$-1.0*[C]([H][C][C][C])$-1.0*[C]([H][H][C][C])$-3.0*[H]([C])$3.0*[H]([O])$1.0*[O](=[C])$-2.0*[O](=[O])$-1.0*[O]([H][C])$2.0*[O]([H][H])$0.0	RXN-11978
RMS-H1.2137	-2.0*[C]([C]=[C][O])$2.0*[C]([C][C]=[O])$2.0*[O](=[C])$-2.0*[O](=[O])$-2.0*[O]([H][C])$2.0*[O]([H][O])$0.0	RXN-11983
RMS-H1.2138	-1.0*[A]([C@@])$1.0*[A]([C@])$-1.0*[C@@]([A][H][C@][O])$1.0*[C@@]([H][C@][C@@][O])$-1.0*[C@@]([H][C][C@][O])$1.0*[C@@]([R#][H][C@][C@@])$1.0*[C@]([A][H][C@@][O])$-1.0*[C@]([H][C@][C@@][O])$1.0*[C@]([H][C][C@@][O])$-1.0*[C@]([R#][H][C@][C@@])$-1.0*[C]([H][H][C@@][O])$1.0*[C]([H][H][C@][O])$-1.0*[H]$1.0*[H]([O])$-1.0*[O]([C@@][C@@])$1.0*[O]([C@][C@])$1.0*[O]([H][C@@])$-1.0*[O]([H][C@])$1.0*[O]([H][…	RXN-11988
RMS-H1.2139	1.0*[C](=[O]=[O])$1.0*[C]([C][C]=[O])$-1.0*[C]([C][C][C][C])$-1.0*[C]([C][O]=[O])$1.0*[C]([H]=[C][N])$-1.0*[C]([H][C]=[C])$-1.0*[C]([H][C]=[N])$1.0*[C]([H][C][C][C])$-1.0*[C]([H][C][C][O])$1.0*[C]([H][H][C][C])$1.0*[H]([C])$-1.0*[H]([O])$-1.0*[N]([C]=[C][C@])$1.0*[N]([C][C][C@])$2.0*[O](=[C])$-1.0*[O]([C])$-1.0*[O]([H][C])$0.0	DIMETHYLMALATE-DEHYDROGENASE-RXN,RXN-11928,RXN-11949
RMS-H1.214	-1.0*[C]([C][N]=[O])$1.0*[C]([H][C][N][O])$-2.0*[H]$1.0*[H]([C])$1.0*[H]([O])$-1.0*[O](=[C])$1.0*[O]([H][C])$1.0*[S]([H][H])$-2.0*[S]([H][S])$1.0*[S]([S][S])$0.0	RXN-10851
RMS-H1.2140	1.0*[H]$-2.0*[H]([O])$1.0*[H]([S])$-1.0*[O]([H][H])$1.0*[O]([S])$1.0*[S]([H][S])$-1.0*[S]([O]=[O]=[O][S])$1.0*[S]([O][O]=[O]=[O])$-1.0*[S]([S][S])$0.0	3.12.1.1-RXN,RXN-11952
RMS-H1.2141	1.0*[H]$-2.0*[H]([O])$1.0*[H]([S])$-1.0*[O]([H][H])$1.0*[O]([S])$-1.0*[S]([C][S])$1.0*[S]([H][C])$-1.0*[S]([O]=[O]=[O][S])$1.0*[S]([O][O]=[O]=[O])$0.0	RXN-11954
RMS-H1.2142	-1.0*[C]([C][C]=[C])$1.0*[C]([C][C]=[O])$-1.0*[C]([H][C]=[C])$1.0*[C]([H][H][H][C])$2.0*[H]([C])$-2.0*[H]([O])$1.0*[O](=[C])$-1.0*[O]([H][H])$0.0	RXN-11971,RXN-11972
RMS-H1.2143	1.0*[C]([C][N]=[O])$-1.0*[C]([H][H][C][N])$5.0*[H]$-2.0*[H]([C])$-1.0*[H]([N])$-2.0*[H]([O])$1.0*[N]([H][C][C])$-1.0*[N]([H][H][C][C])$1.0*[O](=[C])$-1.0*[O]([H][H])$0.0	RXN66-103
RMS-H1.2144	1.0*[C](=[O]=[O])$-1.0*[C]([C][C]=[O])$1.0*[C]([H][C][C][O])$-1.0*[C]([H][H][C][C])$-1.0*[H]$-1.0*[H]([C])$2.0*[H]([O])$1.0*[O](=[C])$-2.0*[O](=[O])$-1.0*[O]([C])$1.0*[O]([C][C])$1.0*[O]([H][H])$0.0	RXN-6524
RMS-H1.2145	1.0*[C](=[C][N][O])$-1.0*[C]([C]=[C][N])$1.0*[C]([C]=[N][O])$-1.0*[C]([C][N]=[O])$-1.0*[C]([H][C]=[C])$1.0*[C]([H][H]=[C])$1.0*[H]([C])$-1.0*[H]([N])$1.0*[N]([C]=[C])$-1.0*[N]([H][C][C])$-1.0*[O](=[C])$2.0*[O]([H][C])$-1.0*[O]([H][H])$0.0	RXN-645
RMS-H1.2146	1.0*[C@@]([H][C][C@][O])$1.0*[C@]([H][C@][C@@][O])$-1.0*[C@]([H][C@][C@][O])$-1.0*[C@]([H][C][C@][O])$1.0*[C]([H][H][C@@][S])$-1.0*[C]([H][H][C@][S])$1.0*[C]([H][H][C][O])$-1.0*[C]([H][H][C][S])$1.0*[H]$1.0*[H]([C@@])$-1.0*[H]([C@])$-1.0*[H]([O])$1.0*[O]([C@][C@@])$-1.0*[O]([C@][C@])$1.0*[O]([H][C])$-1.0*[O]([H][H])$1.0*[S]([C][C])$-1.0*[S]([C][C][C])$0.0	ADENOSYLMETHIONINE-HYDROLASE-RXN
RMS-H1.2147	1.0*[C]([C][N]=[O])$-1.0*[C]([C][O]=[O])$1.0*[H]$-2.0*[H]([N])$1.0*[H]([O])$1.0*[N]([H][C][C])$-1.0*[N]([H][H][H][C])$-1.0*[O]([C][C])$1.0*[O]([H][C])$0.0	RXN-6401
RMS-H1.2148	-1.0*[C]([H][N]=[N])$1.0*[C]([H][N]=[O])$1.0*[H]$1.0*[H]([N])$-2.0*[H]([O])$-1.0*[N]([C][C]=[C])$1.0*[N]([H][C][C])$1.0*[O](=[C])$-1.0*[O]([H][H])$0.0	3.5.4.27-RXN,MCHMBARK-RXN,METHENYLTHFCYCLOHYDRO-RXN,RXN-6321
RMS-H1.2149	1.0*[C@]([H][C][N][O])$1.0*[C](=[O]=[O])$-1.0*[C]([C][C]=[O])$1.0*[C]([H][H][C][C@])$-1.0*[C]([H][H][C][C])$-1.0*[C]([H][H][C][N])$1.0*[H]([C@])$-2.0*[H]([C])$1.0*[H]([O])$1.0*[N]([C][C][C@])$-1.0*[N]([C][C][C])$1.0*[O](=[C])$-2.0*[O](=[O])$1.0*[O]([C][C@])$-1.0*[O]([H][C])$1.0*[O]([H][H])$0.0	RXN-6266
RMS-H1.215	-2.0*[C]([H][C]=[C])$1.0*[C]([H][C][C][S])$1.0*[C]([H][H][C][C])$1.0*[H]([C])$-1.0*[H]([S])$1.0*[S]([C][C])$-1.0*[S]([H][C])$0.0	RXN-13673
RMS-H1.2150	1.0*[C@]([R#][H][C][O])$1.0*[C]([C@][O]=[O])$-1.0*[C]([C][O]=[O])$-1.0*[C]([X][R#][H][C])$1.0*[H]$1.0*[H]([C@])$-1.0*[H]([C])$-1.0*[H]([O])$1.0*[O]([H][C@])$-1.0*[O]([H][H])$1.0*[R#]([C@])$-1.0*[R#]([C])$1.0*[X]$-1.0*[X]([C])$0.0	3.8.1.11-RXN,RXN-6264
RMS-H1.2151	1.0*[C@@]([R#][H][C][O])$1.0*[C]([C@@][O]=[O])$-1.0*[C]([C][O]=[O])$-1.0*[C]([X][R#][H][C])$1.0*[H]$1.0*[H]([C@@])$-1.0*[H]([C])$-1.0*[H]([O])$1.0*[O]([H][C@@])$-1.0*[O]([H][H])$1.0*[R#]([C@@])$-1.0*[R#]([C])$1.0*[X]$-1.0*[X]([C])$0.0	2-HALOACID-DEHALOGENASE-RXN,RXN-6263
RMS-H1.2152	-1.0*[C]([C]=[C][N])$-1.0*[C]([C]=[C][O])$2.0*[C]([C][C]=[O])$-1.0*[C]([H]=[C][N])$1.0*[C]([H][C]=[C])$1.0*[C]([H][C]=[N])$-1.0*[C]([H][H][C][C])$1.0*[H]$-1.0*[H]([C])$1.0*[N]([C]=[C][C@])$-1.0*[N]([C][C][C@])$-1.0*[N]([C][O]=[O])$1.0*[N]([O]=[O])$2.0*[O](=[C])$-2.0*[O](=[O])$1.0*[O]([C])$-2.0*[O]([H][C])$1.0*[O]([H][H])$0.0	RXN-8821
RMS-H1.2153	-1.0*[C@@]([H][C@][C@][O])$-1.0*[C@@]([H][C@][N][O])$-1.0*[C@@]([H][C][C@][O])$-1.0*[C@]([H][C@@][C@@][N])$-1.0*[C@]([H][C@@][C@@][O])$1.0*[C]([H][C][C][N])$3.0*[C]([H][C][C][O])$1.0*[C]([H][C][O][O])$-1.0*[C]([H][H][C@@][O])$1.0*[C]([H][H][C][O])$-3.0*[H]([C@@])$-2.0*[H]([C@])$5.0*[H]([C])$1.0*[H]([N])$-1.0*[H]([O])$-1.0*[N]([H][C][C@@])$-1.0*[N]([H][C][C@])$1.0*[N]([H][C][C])$1.0*[N]([H][H][C])…	3.2.2.11-RXN
RMS-H1.2154	-1.0*[C]([H][H][H][O])$1.0*[C]([H][H][O][O])$-2.0*[H]$-1.0*[H]([C])$3.0*[H]([O])$-2.0*[O](=[O])$1.0*[O]([C][C])$-1.0*[O]([H][C])$2.0*[O]([H][H])$0.0	RXN-8704
RMS-H1.2155	-2.0*[C]([C]=[C][O])$-1.0*[C]([C][C]=[C])$1.0*[C]([C][C]=[O])$1.0*[C]([C][O]=[O])$-1.0*[C]([H][C]=[C])$1.0*[C]([H][C][C][C])$1.0*[C]([H][H][H][C])$1.0*[H]$3.0*[H]([C])$-4.0*[H]([O])$2.0*[O](=[C])$1.0*[O]([C])$-2.0*[O]([H][C])$-1.0*[O]([H][H])$0.0	RXN-8824
RMS-H1.2156	-1.0*[C@@]([H][C][N][O])$1.0*[C]([C]=[N][O])$-1.0*[C]([C][N]=[O])$1.0*[C]([H][C][O][O])$-1.0*[C]([H][H][C][C@@])$1.0*[C]([H][H][C][C])$-1.0*[H]([C@@])$1.0*[H]([C])$1.0*[N]([C]=[C])$-1.0*[N]([H][C][C@@])$-1.0*[N]([H][C][C])$1.0*[N]([H][H][C])$-1.0*[O](=[C])$-1.0*[O]([C][C@@])$1.0*[O]([C][C])$2.0*[O]([H][C])$-1.0*[O]([H][H])$0.0	3.2.2.23-RXN
RMS-H1.2157	-1.0*[C@@]([H][C][C@][O])$-1.0*[C@]([H][C@][C@@][O])$1.0*[C@]([H][C@][C@][O])$1.0*[C@]([H][C][C@][O])$-1.0*[C]([H]=[C][N])$-1.0*[C]([H][C]=[C])$1.0*[C]([H][C]=[N])$-1.0*[C]([H][H][C@@][O])$1.0*[C]([H][H][C@][O])$1.0*[C]([H][H][C][C])$-1.0*[H]$-1.0*[H]([C@@])$1.0*[H]([C@])$1.0*[H]([C])$1.0*[N]([C]=[C][C@])$-1.0*[N]([C][C][C@])$-1.0*[O]([C@][C@@])$1.0*[O]([C@][C@])$0.0	RXN-13308
RMS-H1.2158	-1.0*[C]([H][C]=[N])$1.0*[C]([H][C]=[O])$-1.0*[H]$3.0*[H]([N])$-2.0*[H]([O])$-1.0*[N]([H]=[C])$1.0*[N]([H][H][H][H])$1.0*[O](=[C])$-1.0*[O]([H][H])$0.0	RXN-13329
RMS-H1.2159	1.0*[C]([C]=[C][O])$1.0*[C]([C][C]=[C])$-2.0*[C]([C][C]=[O])$-1.0*[C]([C][C][C][C])$1.0*[C]([C][O]=[O])$1.0*[H]$-1.0*[H]([O])$-1.0*[O](=[C])$1.0*[O]([C])$1.0*[O]([H][C])$-1.0*[O]([H][H])$0.0	RXN-13332
RMS-H1.216	1.0*[C]([H][C][C][C])$1.0*[C]([H][C][C][O])$-1.0*[C]([H][C][O][O])$-1.0*[C]([H][H][C][C])$-1.0*[H]([C])$1.0*[H]([O])$-1.0*[O]([H][C])$1.0*[O]([H][H])$0.0	RXN-10860
RMS-H1.2160	1.0*[C](=[O]=[O])$2.0*[C]([C]=[C][N])$1.0*[C]([C][C]=[C])$-2.0*[C]([C][C]=[N])$-1.0*[C]([C][O]=[O])$1.0*[C]([H][C]=[C])$-2.0*[C]([H][H][C][C])$-3.0*[H]([C])$3.0*[H]([N])$-2.0*[N]([H]=[C])$1.0*[N]([H][C][C])$1.0*[N]([H][H][H][H])$1.0*[O](=[C])$-1.0*[O]([C])$0.0	RXN-13340
RMS-H1.2161	-1.0*[C](=[C][N][O])$1.0*[C](=[O]=[O])$-1.0*[C]([C]=[C][N])$2.0*[C]([C][N]=[O])$-1.0*[C]([C][O]=[O])$-1.0*[H]$1.0*[H]([O])$3.0*[O](=[C])$-2.0*[O](=[O])$-1.0*[O]([C])$-1.0*[O]([H][C])$1.0*[O]([H][H])$0.0	RXN-13343,RXN-13345
RMS-H1.2162	1.0*[C](=[O]=[O])$-2.0*[C]([C]=[C][N])$1.0*[C]([C][C]=[N])$1.0*[C]([C][N]=[O])$-1.0*[C]([C][O]=[O])$-1.0*[H]$-1.0*[H]([N])$2.0*[H]([O])$1.0*[N]([C]=[C])$-1.0*[N]([H][C][C])$2.0*[O](=[C])$-2.0*[O](=[O])$-1.0*[O]([C])$1.0*[O]([H][H])$0.0	RXN-13346,RXN-13347
RMS-H1.2163	-1.0*[C]([C]=[C][N])$-1.0*[C]([C][C]=[C])$1.0*[C]([C][C]=[O])$1.0*[C]([C][O]=[O])$1.0*[H]$-1.0*[H]([O])$-1.0*[N]([C][O]=[O])$1.0*[N]([O]=[O])$2.0*[O](=[C])$-2.0*[O](=[O])$1.0*[O]([C][C])$-1.0*[O]([H][C])$0.0	RXN-13370
RMS-H1.2164	1.0*[C](=[O]=[O])$-2.0*[C]([C]=[C][O])$1.0*[C]([C][C]=[O])$-1.0*[C]([C][C][C][O])$-1.0*[C]([C][O]=[O])$2.0*[C]([H][C][C][O])$2.0*[H]([C])$-2.0*[H]([O])$2.0*[O](=[C])$-1.0*[O]([C][C])$-1.0*[O]([H][H])$0.0	RXN-13384
RMS-H1.2165	-2.0*[C]([C][C]=[C])$1.0*[C]([C][C][C][O])$-2.0*[C]([H]=[C][N])$2.0*[C]([H][C]=[C])$2.0*[C]([H][C]=[N])$1.0*[C]([H][C][C][C])$-2.0*[C]([H][H][C][C])$-3.0*[H]$-1.0*[H]([C])$4.0*[H]([O])$2.0*[N]([C]=[C][C@])$-2.0*[N]([C][C][C@])$-2.0*[O](=[O])$-1.0*[O]([C])$2.0*[O]([H][C])$1.0*[O]([H][H])$0.0	RXN-13389
RMS-H1.2166	1.0*[C]([H][H][H][O])$-1.0*[C]([H][H][H][S])$1.0*[H]$-1.0*[H]([O])$1.0*[O]([C][C@@])$-1.0*[O]([H][C@@])$1.0*[S]([C][C])$-1.0*[S]([C][C][C])$0.0	2.1.1.34-RXN,RXN-10847,RXN-11580,RXN-11581,RXN-11588,RXN-11845,RXN-11860,RXN-11866,RXN-11867,RXN-11869,RXN-12227,RXN-12368,RXN-8812
RMS-H1.2167	1.0*[C@@]([C][C@][N][O])$1.0*[C@]([H][C@@][N][S])$-1.0*[C@]([H][C@][N][S])$-1.0*[C@]([H][C][C@][N])$1.0*[C]([C@@][N]=[O])$-1.0*[C]([C@][N]=[O])$2.0*[H]$-1.0*[H]([C@])$-1.0*[H]([O])$1.0*[N]([H][C][C@@])$-1.0*[N]([H][C][C@])$1.0*[O]([H][C@@])$-1.0*[O]([H][H])$0.0	RXN-8811
RMS-H1.2168	-1.0*[C@@]([H][C][C@][O])$-1.0*[C@]([H][C@][C@@][O])$1.0*[C@]([H][C@][C@][O])$1.0*[C@]([H][C][C@][O])$1.0*[C]([C]=[O][S])$2.0*[C]([H]=[C][N])$-2.0*[C]([H][C]=[C])$-2.0*[C]([H][C]=[N])$-1.0*[C]([H][H][C@@][O])$1.0*[C]([H][H][C@][O])$2.0*[C]([H][H][C][C])$-1.0*[C]([H][H][C][O])$2.0*[H]$-1.0*[H]([C@@])$1.0*[H]([C@])$-1.0*[H]([O])$-1.0*[H]([S])$-2.0*[N]([C]=[C][C@])$2.0*[N]([C][C][C@])$1.0*[O](=[C])$…	1.1.1.34-RXN,HYDROXYMETHYLGLUTARYL-COA-REDUCTASE-RXN
RMS-H1.2169	-2.0*[C@@]([H][C@][C@@][O])$1.0*[C@@]([H][C][C@][O])$-1.0*[C@]([H][C@@][N][O])$1.0*[C@]([H][C@][C@@][O])$1.0*[C@]([H][C@][C@][O])$1.0*[C@]([H][C@][N][O])$-1.0*[C@]([H][C][C@@][O])$1.0*[C]([H][H][C@@][O])$-1.0*[C]([H][H][C@][O])$-1.0*[H]([C@@])$1.0*[H]([C@])$1.0*[O]([C@][C@@])$-1.0*[O]([C@][C@])$1.0*[O]([C@][P])$-2.0*[O]([H][C@@])$1.0*[O]([H][C@])$1.0*[O]([H][P])$-1.0*[O]([P][P])$0.0	ADENYLATECYC-RXN
RMS-H1.217	-1.0*[A](=[O])$1.0*[A]([H][N])$1.0*[C]([H][C]=[N])$-1.0*[C]([H][H][C][N])$1.0*[H]$1.0*[H]([A])$-1.0*[H]([C])$-3.0*[H]([N])$2.0*[H]([O])$1.0*[N]([A][H][H][H])$1.0*[N]([C]=[C])$-2.0*[N]([H][H][H][C])$-1.0*[O](=[A])$1.0*[O]([H][H])$0.0	RXN-10853
RMS-H1.2170	1.0*[C]([C][O]=[O])$2.0*[C]([H]=[C][N])$-2.0*[C]([H][C]=[C])$-2.0*[C]([H][C]=[N])$2.0*[C]([H][H][C][C])$-1.0*[C]([H][H][C][O])$3.0*[H]$-3.0*[H]([O])$-2.0*[N]([C]=[C][C@])$2.0*[N]([C][C][C@])$1.0*[O](=[C])$1.0*[O]([C])$-1.0*[O]([H][C])$-1.0*[O]([H][H])$0.0, -1.0*[C]([C][O]=[O])$-2.0*[C]([H]=[C][N])$2.0*[C]([H][C]=[C])$2.0*[C]([H][C]=[N])$-2.0*[C]([H][H][C][C])$1.0*[C]([H][H][C][O])$-3.0*[H]$3.0*[H…	1.1.1.136-RXN,DTDP-GALACTOSE-6-DEHYDROGENASE-RXN,RXN-11727,RXN-12449,RXN-15114,RXN-8001
RMS-H1.2171	2.0*[C]([H][C]=[N])$-2.0*[C]([H][H][C][N])$2.0*[H]$-2.0*[H]([C])$-4.0*[H]([N])$4.0*[H]([O])$2.0*[N]([C]=[C])$-2.0*[N]([H][H][C][C])$-2.0*[O](=[O])$2.0*[O]([H][H])$0.0	HYDROXYPRODEHYDROG-RXN
RMS-H1.2172	-1.0*[C]([H][C][C][N])$1.0*[C]([H][H][C][N])$-1.0*[C]([H][H][C][O])$1.0*[C]([H][H][N][N])$1.0*[H]([C])$-2.0*[H]([N])$1.0*[H]([O])$2.0*[N]([C][C][C])$-2.0*[N]([H][C][C])$-1.0*[O]([H][C])$1.0*[O]([H][H])$0.0, 1.0*[C]([H][C][C][N])$-1.0*[C]([H][H][C][N])$1.0*[C]([H][H][C][O])$-1.0*[C]([H][H][N][N])$-1.0*[H]([C])$2.0*[H]([N])$-1.0*[H]([O])$-2.0*[N]([C][C][C])$2.0*[N]([H][C][C])$1.0*[O]([H][C])$-1.0*[…	GLYOHMETRANS-RXN,THMPT-SER-RXN
RMS-H1.2173	-1.0*[C]([H][C]=[N])$1.0*[C]([H][C]=[O])$2.0*[H]([N])$-2.0*[H]([O])$-1.0*[N]([H][C]=[C])$1.0*[N]([H][H][H][C])$1.0*[O](=[C])$-1.0*[O]([H][H])$0.0, 1.0*[C]([H][C]=[N])$-1.0*[C]([H][C]=[O])$-2.0*[H]([N])$2.0*[H]([O])$1.0*[N]([H][C]=[C])$-1.0*[N]([H][H][H][C])$-1.0*[O](=[C])$1.0*[O]([H][H])$0.0	RXN-15194,RXN-6423
RMS-H1.2174	-1.0*[C@@]([H][C][N][O])$-1.0*[C]([C@@][O]=[O])$1.0*[C]([C][O]=[O])$1.0*[C]([H][C]=[O])$-1.0*[H]([C@@])$1.0*[H]([C])$1.0*[H]([N])$-1.0*[H]([O])$-1.0*[N]([H][C][C@@])$1.0*[N]([H][H][C])$1.0*[O](=[C])$-1.0*[O]([H][C@@])$0.0	UREIDOGLYCOLATE-LYASE-RXN
RMS-H1.2175	-1.0*[C]([H][H][C][S])$1.0*[C]([H][H][H][C])$-2.0*[H]$1.0*[H]([C])$1.0*[H]([S])$-1.0*[S]([C][C])$1.0*[S]([H][C])$0.0	RXN-14007
RMS-H1.2176	-1.0*[A]([C@@])$1.0*[A]([H])$-1.0*[C@@]([A][H][C][O])$1.0*[C]([H][C][O][O])$-1.0*[C]([H][H][C][C@@])$1.0*[C]([H][H][C][C])$1.0*[H]([A])$-1.0*[H]([C@@])$1.0*[H]([C])$-1.0*[H]([O])$-1.0*[O]([C][C@@])$1.0*[O]([C][C])$1.0*[O]([C][P])$-1.0*[O]([H][P])$0.0	RXN-14029
RMS-H1.2177	-1.0*[C](=[O]=[O])$1.0*[C]([N][O]=[O])$2.0*[H]$-1.0*[H]([N])$-1.0*[H]([O])$1.0*[N]([H][C][C])$-1.0*[N]([H][H][C])$-1.0*[O](=[C])$1.0*[O]([C])$-1.0*[O]([H][H])$1.0*[O]([H][P])$1.0*[O]([P])$-1.0*[O]([P][P])$0.0	UREA-CARBOXYLASE-RXN
RMS-H1.2178	-1.0*[C]([C]=[C][N])$1.0*[C]([C][N]=[O])$-1.0*[C]([H]=[C][N])$-2.0*[C]([H][C]=[C])$1.0*[C]([H][C][C][N])$2.0*[C]([H][H][C][C])$2.0*[H]([C])$-2.0*[H]([O])$1.0*[O](=[C])$-1.0*[O]([H][H])$0.0	UROCANATE-HYDRATASE-RXN
RMS-H1.2179	-1.0*[C@@]([H][C][C@][O])$-1.0*[C@]([H][C@][C@@][O])$-1.0*[C@]([H][C@][C@][O])$-1.0*[C@]([H][C@][N][O])$3.0*[C]([H][C][C][O])$1.0*[C]([H][C][O][O])$-1.0*[C]([H][H][C@@][O])$1.0*[C]([H][H][C][O])$-1.0*[H]([C@@])$-3.0*[H]([C@])$4.0*[H]([C])$1.0*[H]([N])$-1.0*[H]([O])$-1.0*[N]([C][C][C@])$1.0*[N]([H][C][C])$-1.0*[O]([C@][C@@])$1.0*[O]([C][C])$-2.0*[O]([H][C@])$3.0*[O]([H][C])$-1.0*[O]([H][H])$0.0	ADENOSINE-NUCLEOSIDASE-RXN,INOSINATE-NUCLEOSIDASE-RXN,INOSINE-NUCLEOSIDASE-RXN,RXN0-363,RXN0-366,URIDINE-NUCLEOSIDASE-RXN
RMS-H1.218	1.0*[C]([C]=[C][N])$1.0*[C]([C]=[C][O])$-1.0*[C]([C][C]=[O])$2.0*[C]([H][C]=[C])$-1.0*[C]([H][C][C][N])$-1.0*[C]([H][C][C][O])$-1.0*[C]([H][H][C][C])$1.0*[H]$-2.0*[H]([C])$-1.0*[H]([N])$2.0*[H]([O])$1.0*[N]([H][H][C])$-1.0*[N]([H][H][H][C])$-1.0*[O](=[C])$1.0*[O]([H][H])$0.0	RXN-9587
RMS-H1.2180	1.0*[C](=[O]=[O])$-1.0*[C]([N][N]=[O])$-2.0*[H]$4.0*[H]([N])$-2.0*[H]([O])$-1.0*[N]([H][C][C])$-1.0*[N]([H][H][C])$1.0*[N]([H][H][H][C])$1.0*[N]([H][H][H][H])$1.0*[O](=[C])$-1.0*[O]([H][H])$0.0	BETA-UREIDOPROPIONASE-RXN,CITRULLINASE-RXN,N-CARBAMOYLPUTRESCINE-AMIDASE-RXN,RXN-11210,UREIDOSUCCINASE-RXN
RMS-H1.2181	1.0*[C](=[O]=[O])$-1.0*[C]([C][O]=[O])$-1.0*[C]([H][C][C][C])$1.0*[C]([H][H][C][C])$1.0*[H]([C])$-1.0*[H]([O])$1.0*[O](=[C])$-1.0*[O]([H][C])$0.0	RXN-13939
RMS-H1.2182	-1.0*[C]([H]=[C][N])$1.0*[C]([H][C]=[C])$1.0*[C]([H][C]=[N])$-1.0*[C]([H][H][C][C])$-1.0*[H]$-1.0*[H]([C])$2.0*[H]([O])$1.0*[N]([C]=[C][C@])$-1.0*[N]([C][C][C@])$-1.0*[O]([C][O])$1.0*[O]([H][C])$1.0*[O]([H][H])$-1.0*[O]([H][O])$0.0	RXN-13945
RMS-H1.2183	-1.0*[C]([H][C][N][O])$1.0*[C]([H][C][O][O])$1.0*[H]([N])$-1.0*[H]([O])$-1.0*[N]([C][C][C])$1.0*[N]([H][C][C])$1.0*[O]([C][P])$-1.0*[O]([H][P])$0.0	URATE-RIBONUCLEOTIDE-PHOSPHORYLASE-RXN
RMS-H1.2184	-1.0*[C](=[C][N][N])$-1.0*[C]([C]=[C][N])$1.0*[C]([C][C][N][O])$1.0*[C]([C][N]=[N])$-1.0*[H]([N])$1.0*[H]([O])$1.0*[N]([C]=[C])$-1.0*[N]([H][C][C])$-2.0*[O](=[O])$1.0*[O]([H][C])$-1.0*[O]([H][H])$2.0*[O]([H][O])$0.0	URATE-OXIDASE-RXN
RMS-H1.2185	1.0*[C@@]([H][C][C@][O])$1.0*[C@]([H][C@][C@@][O])$-1.0*[C@]([H][C@][C@][O])$-1.0*[C@]([H][C][C@][O])$-1.0*[C]([C]=[O][S])$1.0*[C]([C][O]=[O])$1.0*[C]([H][H][C@@][O])$-1.0*[C]([H][H][C@][O])$1.0*[H]([C@@])$-1.0*[H]([C@])$-1.0*[H]([O])$1.0*[H]([S])$-1.0*[N]([C]=[O]=[O])$1.0*[N]([C][O]=[O])$-1.0*[O](=[N])$1.0*[O]([C@][C@@])$-1.0*[O]([C@][C@])$1.0*[O]([C][C])$-1.0*[O]([H][C])$1.0*[O]([N])$-1.0*[S]([…	CHLORAMPHENICOL-O-ACETYLTRANSFERASE-RXN
RMS-H1.2186	-2.0*[C@@]([H][C@][C@@][O])$-1.0*[C@]([H][C@@][N][O])$2.0*[C@]([H][C@][C@][O])$1.0*[C@]([H][C@][N][O])$-1.0*[C@]([H][C][C@@][O])$1.0*[C@]([H][C][C@][O])$1.0*[H]$-2.0*[H]([C@@])$2.0*[H]([C@])$-1.0*[H]([O])$1.0*[O]([C@][P])$-2.0*[O]([H][C@@])$1.0*[O]([H][C@])$1.0*[O]([P])$-1.0*[O]([P][P])$0.0	ADENYLYLSULFKIN-RXN
RMS-H1.2187	1.0*[C@@]([H][C][C@][N])$1.0*[C@]([H][C@@][N][S])$-1.0*[C@]([H][C@][N][S])$-1.0*[C@]([H][C][C@][N])$1.0*[C]([C@@][N]=[O])$-1.0*[C]([C@][N]=[O])$1.0*[H]([C@@])$-1.0*[H]([C@])$1.0*[N]([H][C][C@@])$-1.0*[N]([H][C][C@])$0.0	CEPHALOSPORIN-C-TRANSAMINASE-RXN
RMS-H1.2188	1.0*[C](=[O]=[O])$1.0*[C]([C][C]=[C])$-1.0*[C]([C][C]=[O])$-1.0*[C]([C][O]=[O])$1.0*[C]([H]=[C][N])$-1.0*[C]([H][H][C][N])$-1.0*[H]$-1.0*[H]([C])$2.0*[H]([O])$-1.0*[O]([C])$1.0*[O]([H][H])$0.0	IGPSYN-RXN
RMS-H1.2189	1.0*[C]([C]=[C][N])$-1.0*[C]([H][C][C][N])$1.0*[C]([H][H]=[C])$-1.0*[C]([H][H][C][Se])$1.0*[H]$-1.0*[H]([C])$-1.0*[H]([N])$1.0*[H]([Se])$1.0*[N]([H][H][C])$-1.0*[N]([H][H][H][C])$-1.0*[Se]([C][C])$1.0*[Se]([H][C])$0.0	RXN-15137
RMS-H1.219	1.0*[C]([C][C][C][O])$-1.0*[C]([H][C][C][O])$1.0*[C]([H][H][C][C])$-1.0*[C]([H][H][C][O])$-1.0*[H]([C])$1.0*[H]([O])$-1.0*[O]([C][P])$1.0*[O]([H][P])$0.0	3-DEHYDROQUINATE-SYNTHASE-RXN,RXN-9140,RXN-9585
RMS-H1.2190	-1.0*[C]([H][C][C][Cl])$1.0*[C]([H][C][C][O])$1.0*[Cl]$-1.0*[Cl]([C])$1.0*[H]$-1.0*[H]([O])$1.0*[O]([H][C])$-1.0*[O]([H][H])$0.0	LINB1-RXN,LINB2-RXN,RXN-15138
RMS-H1.2191	1.0*[C]([C]=[C][N])$-1.0*[C]([H][C][C][N])$1.0*[C]([H][H]=[C])$-1.0*[C]([H][H][C][S])$1.0*[H]$-1.0*[H]([C])$-1.0*[H]([N])$1.0*[H]([S])$1.0*[N]([H][H][C])$-1.0*[N]([H][H][H][C])$-1.0*[S]([H][C])$1.0*[S]([H][H])$0.0	RXN-15129
RMS-H1.2192	1.0*[C]([C]=[C][N])$-1.0*[C]([H][C][C][N])$1.0*[C]([H][H]=[C])$-1.0*[C]([H][H][C][S])$1.0*[H]$-1.0*[H]([C])$-1.0*[H]([N])$1.0*[H]([S])$1.0*[N]([H][H][C])$-1.0*[N]([H][H][H][C])$-1.0*[S]([C][C])$1.0*[S]([H][C])$0.0	RXN-15131
RMS-H1.2193	1.0*[C]([C][C]=[O])$-1.0*[C]([C][C][O][Cl])$1.0*[Cl]$-1.0*[Cl]([C])$1.0*[H]$-1.0*[H]([O])$1.0*[O](=[C])$-1.0*[O]([H][C])$0.0	RXN-15142
RMS-H1.2194	1.0*[C]([C]=[C][N])$1.0*[C]([H][C]=[C])$-1.0*[C]([H][C][C][N])$-1.0*[C]([H][H][C][C])$-1.0*[C]([H][H][C][O])$1.0*[C]([H][H][H][C])$2.0*[H]$-1.0*[H]([C])$-1.0*[H]([N])$1.0*[N]([H][H][C])$-1.0*[N]([H][H][H][C])$1.0*[O]([C])$-1.0*[O]([C][C])$0.0	RXN-15147
RMS-H1.2195	-1.0*[C]([H][N]=[N])$1.0*[C]([N][N]=[O])$1.0*[H]$-1.0*[H]([C])$1.0*[H]([N])$-1.0*[H]([O])$-1.0*[N]([C]=[C])$1.0*[N]([H][C][C])$1.0*[O](=[C])$-1.0*[O]([H])$0.0	RXN-11409,RXN-11410,RXN-14290,RXN-15139,RXN-15140
RMS-H1.2196	-1.0*[C]([C]=[C][Cl])$1.0*[C]([C][C][O][Cl])$-1.0*[C]([H][H]=[C])$1.0*[C]([H][H][H][C])$1.0*[H]([C])$-1.0*[H]([O])$1.0*[O]([H][C])$-1.0*[O]([H][H])$0.0	RXN-15141
RMS-H1.2197	-1.0*[C]([C]=[C][N])$1.0*[C]([C][C]=[N])$-1.0*[C]([H][H]=[C])$1.0*[C]([H][H][H][C])$1.0*[H]([C])$-1.0*[H]([N])$1.0*[N]([H]=[C])$-1.0*[N]([H][H][C])$0.0	RXN-15124
RMS-H1.2198	1.0*[C]([C]=[C][N])$-1.0*[C]([H][C][C][N])$1.0*[C]([H][H]=[C])$-1.0*[C]([H][H][C][S])$1.0*[H]$-1.0*[H]([C])$-1.0*[H]([N])$1.0*[H]([S])$1.0*[N]([H][H][C])$-1.0*[N]([H][H][H][C])$-1.0*[S]([C][S])$1.0*[S]([H][S])$0.0	RXN-15128
RMS-H1.2199	1.0*[C]([H][C]=[O])$-1.0*[C]([H][C][C][N])$-1.0*[C]([H][C][C][O])$1.0*[C]([H][H][C][N])$1.0*[H]([C])$-1.0*[H]([O])$1.0*[O](=[C])$-1.0*[O]([H][C])$0.0, -1.0*[C]([H][C]=[O])$1.0*[C]([H][C][C][N])$1.0*[C]([H][C][C][O])$-1.0*[C]([H][H][C][N])$-1.0*[H]([C])$1.0*[H]([O])$-1.0*[O](=[C])$1.0*[O]([H][C])$0.0	3-HYDROXYASPARTATE-ALDOLASE-RXN,4.1.2.42-RXN,LTAA-RXN,PHENYLSERINE-ALDOLASE-RXN,RXN-11768,RXN-11769,RXN-13729,RXN-9702,RXN-9896,RXN0-5234,RXN0-6563,RXN3DJ-11230,SPHINGANINE-1-PHOSPHATE-ALDOLASE-RXN,THREONINE-ALDOLASE-RXN
RMS-H1.22	-1.0*[C@@]([H][C@][N][O])$-1.0*[C@]([H][C@][C@@][O])$1.0*[C@]([H][C@][C@][O])$1.0*[C@]([H][C@][N][O])$1.0*[C]([C][N]=[O])$-1.0*[C]([C][O]=[O])$1.0*[H]$-1.0*[H]([C@@])$1.0*[H]([C@])$-2.0*[H]([N])$1.0*[H]([O])$-1.0*[N]([C][C][C@@])$1.0*[N]([C][C][C@])$1.0*[N]([H][C][C])$-1.0*[N]([H][H][H][C])$-1.0*[O]([C@][C@@])$1.0*[O]([C@][C@])$-1.0*[O]([C])$1.0*[O]([H][P])$1.0*[O]([P])$-1.0*[O]([P][P])$0.0	SAICARSYN-RXN
RMS-H1.220	-1.0*[C]([C][C]=[C])$-1.0*[C]([H]=[C][N])$1.0*[C]([H][C]=[N])$1.0*[C]([H][C][C][C])$-1.0*[H]$1.0*[H]([C])$1.0*[N]([C]=[C][C@])$-1.0*[N]([C][C][C@])$0.0, 1.0*[C]([C][C]=[C])$1.0*[C]([H]=[C][N])$-1.0*[C]([H][C]=[N])$-1.0*[C]([H][C][C][C])$1.0*[H]$-1.0*[H]([C])$-1.0*[N]([C]=[C][C@])$1.0*[N]([C][C][C@])$0.0	1.3.99.5-RXN,BADEL4OXRED-RXN,BAI3OXO-OXRED-RXN,CHOLESTENONE-5-ALPHA-REDUCTASE-RXN,CHOLESTENONE-5-BETA-REDUCTASE-RXN,CORTISONE-ALPHA-REDUCTASE-RXN,CORTISONE-BETA-REDUCTASE-RXN,PROGESTERONE-5-ALPHA-REDUCTASE-RXN,RXN-12453,RXN-12742,RXN-13476,RXN-13604,RXN-13883,RXN-13892,RXN-14675,RXN-4144,RXN-4210,RXN-4229,RXN-5161,RXN-707,RXN-711,RXN-7658,RXN-7659,RXN-7660,RXN-7665,RXN-8790,RXN-8791,RXN-8794,RXN-…
RMS-H1.2200	-1.0*[C]([H][H][C][O])$1.0*[C]([H][H][C][S])$1.0*[H]([O])$-1.0*[H]([S])$-1.0*[O]([C][P])$1.0*[O]([H][P])$1.0*[S]([H][C])$-1.0*[S]([H][H])$0.0	2.5.1.65-RXN
RMS-H1.2201	-2.0*[C@]([H][C@][C@][O])$-1.0*[C@]([H][C@][N][O])$-1.0*[C@]([H][C][C@][O])$1.0*[C@]([H][C][N][O])$1.0*[C]([H][C][C@][O])$2.0*[C]([H][C][C][O])$-1.0*[C]([H][H][C@][S])$1.0*[C]([H][H][C][F])$-1.0*[F]$1.0*[F]([C])$-3.0*[H]([C@])$3.0*[H]([C])$-1.0*[O]([C@][C@])$1.0*[O]([C][C@])$-2.0*[O]([H][C@])$2.0*[O]([H][C])$1.0*[S]([C][C])$-1.0*[S]([C][C][C])$0.0	2.5.1.63-RXN
RMS-H1.2202	1.0*[H]$-1.0*[H]([S])$1.0*[O]([P])$-1.0*[O]([P][S])$1.0*[S]([C][S])$-1.0*[S]([H][C])$1.0*[S]([O]=[O]=[O][S])$-1.0*[S]([O][O]=[O]=[O])$0.0	R129-RXN
RMS-H1.2203	1.0*[C](=[O]=[O])$-1.0*[C]([N][N]=[O])$-2.0*[H]$4.0*[H]([N])$-2.0*[H]([O])$-1.0*[N]([C]=[C])$1.0*[N]([H][C]=[C])$-1.0*[N]([H][C][C])$1.0*[N]([H][H][H][H])$1.0*[O](=[C])$-1.0*[O]([H][H])$0.0	R128-RXN
RMS-H1.2204	1.0*[C]([C][C]=[C])$1.0*[C]([C][C]=[N])$-1.0*[C]([C][C]=[O])$1.0*[C]([H]=[C][N])$2.0*[C]([H][C]=[C])$-1.0*[C]([H][C][C][N])$-1.0*[C]([H][H][C][C])$-2.0*[C]([H][H][C][O])$1.0*[H]$-4.0*[H]([C])$-3.0*[H]([N])$6.0*[H]([O])$1.0*[N]([C]=[C])$-1.0*[N]([H][H][H][C])$-1.0*[O](=[C])$-2.0*[O](=[O])$-1.0*[O]([C][P])$-1.0*[O]([H][C])$2.0*[O]([H][H])$2.0*[O]([H][O])$1.0*[O]([H][P])$0.0	QUINOLINATE-SYNTHE-MULTI-RXN
RMS-H1.2205	1.0*[C@@]([H][C][C@][O])$1.0*[C@]([H][C@][C@@][O])$-1.0*[C@]([H][C@][C@][O])$-1.0*[C@]([H][C][C@][O])$1.0*[C]([H][H][C@@][S])$-1.0*[C]([H][H][C@][S])$1.0*[C]([H][H][C][N])$-1.0*[C]([H][H][C][S])$1.0*[H]$1.0*[H]([C@@])$-1.0*[H]([C@])$-2.0*[H]([N])$1.0*[H]([O])$1.0*[N]([C][C][C])$-1.0*[N]([H][C][C])$1.0*[N]([H][H][C])$-1.0*[N]([H][H][H][C])$1.0*[O]([C@][C@@])$-1.0*[O]([C@][C@])$-1.0*[O]([C])$1.0*[O…	2.5.1.25-RXN
RMS-H1.2206	2.0*[C@@]([H][C@][C@@][O])$1.0*[C@]([H][C@@][N][O])$-2.0*[C@]([H][C@][C@][O])$-1.0*[C@]([H][C@][N][O])$1.0*[C@]([H][C][C@@][O])$-1.0*[C@]([H][C][C@][O])$2.0*[H]([C@@])$-2.0*[H]([C@])$-1.0*[O]([C])$1.0*[O]([C][C])$-1.0*[O]([C][P])$2.0*[O]([H][C@@])$-2.0*[O]([H][C@])$1.0*[O]([P])$0.0	2.4.99.11-RXN,2.4.99.2-RXN,2.4.99.5-RXN,2.4.99.9-RXN
RMS-H1.2207	2.0*[C@]([H][C@][C@][O])$1.0*[C@]([H][C@][N][O])$1.0*[C@]([H][C][C@][O])$1.0*[C](=[O]=[O])$-1.0*[C]([C][C]=[N])$-1.0*[C]([C][O]=[O])$1.0*[C]([H][C]=[N])$-3.0*[C]([H][C][C][O])$-1.0*[C]([H][C][O][O])$1.0*[C]([H][H][C@][O])$-1.0*[C]([H][H][C][O])$-2.0*[H]$4.0*[H]([C@])$-3.0*[H]([C])$1.0*[H]([O])$-1.0*[N]([C]=[C])$1.0*[N]([C]=[C][C@])$1.0*[O](=[C])$1.0*[O]([C@][C@])$-1.0*[O]([C])$-1.0*[O]([C][C])$-1…	QUINOPRIBOTRANS-RXN
RMS-H1.2208	2.0*[C@@]([H][C@][C@@][O])$-1.0*[C@@]([H][C][C@][O])$1.0*[C@]([H][C@@][N][O])$-1.0*[C@]([H][C@][C@@][O])$-3.0*[C@]([H][C@][C@][O])$-2.0*[C@]([H][C@][N][O])$1.0*[C@]([H][C][C@@][O])$-1.0*[C@]([H][C][C@][O])$3.0*[C]([H][C][C][O])$1.0*[C]([H][C][N][O])$-1.0*[C]([H][H][C@@][O])$1.0*[C]([H][H][C][O])$1.0*[H]$1.0*[H]([C@@])$-5.0*[H]([C@])$4.0*[H]([C])$-1.0*[H]([N])$1.0*[N]([C]=[C])$-1.0*[N]([C]=[C][C@]…	2.4.2.31-RXN
RMS-H1.2209	1.0*[C](=[C][N][N])$-1.0*[C]([C][N]=[N])$1.0*[C]([H]=[C][N])$-1.0*[C]([H][C]=[N])$-1.0*[H]$1.0*[H]([N])$-2.0*[N]([C]=[C])$3.0*[N]([H][C][C])$-1.0*[N]([H][H][C][C])$0.0	QUEUOSINE-TRNA-RIBOSYLTRANSFERASE-RXN
RMS-H1.221	1.0*[C@@]([H][C][C@][O])$1.0*[C@]([H][C@][C@@][O])$-1.0*[C@]([H][C@][C@][O])$-1.0*[C@]([H][C@][N][S])$-1.0*[C@]([H][C][C@][N])$-1.0*[C@]([H][C][C@][O])$-1.0*[C]([C@][N]=[O])$-1.0*[C]([C]=[O][S])$1.0*[C]([C][N]=[O])$1.0*[C]([C][O]=[O])$1.0*[C]([H][C][C][N])$1.0*[C]([H][C][N][S])$1.0*[C]([H][H][C@@][O])$-1.0*[C]([H][H][C@][O])$1.0*[H]$1.0*[H]([C@@])$-3.0*[H]([C@])$2.0*[H]([C])$-2.0*[H]([O])$1.0*[H]…	RXN-8809
RMS-H1.2210	1.0*[C]([C]=[C][O])$-1.0*[C]([C][C]=[C])$-1.0*[C]([C][C]=[O])$1.0*[C]([C][O]=[O])$-1.0*[C]([H]=[C][N])$1.0*[C]([H][C]=[C])$1.0*[C]([H][C]=[N])$-1.0*[C]([H][H][C][C])$-1.0*[H]$-1.0*[H]([C])$2.0*[H]([O])$1.0*[N]([C]=[C][C@])$-1.0*[N]([C][C][C@])$-2.0*[O](=[O])$2.0*[O]([H][C])$0.0	QUESTIN-MONOOXYGENASE-RXN
RMS-H1.2211	1.0*[C](=[O]=[O])$-1.0*[C]([C]=[C][N])$1.0*[C]([C][C]=[N])$-1.0*[C]([C][O]=[O])$-1.0*[C]([H][C]=[C])$1.0*[C]([H][C][C][C])$-1.0*[C]([H][H][C][C])$2.0*[C]([H][H][H][C])$-1.0*[C]([H][H][H][S])$-1.0*[H]$1.0*[H]([C])$1.0*[N]([C]=[C][Co])$-1.0*[N]([C][C][Co])$1.0*[O](=[C])$-1.0*[O]([C])$1.0*[S]([C][C])$-1.0*[S]([C][C][C])$0.0	RXN-8766
RMS-H1.2212	-1.0*[C]([C]=[C][Cl])$-1.0*[C]([H][C]=[C])$1.0*[C]([H][C][C][Cl])$1.0*[C]([H][C][C][O])$-1.0*[H]$1.0*[H]([C])$-1.0*[O]([C])$1.0*[O]([C][C])$0.0	RXN-10099,RXN-10102,RXN-9867,RXN-9899
RMS-H1.2213	-1.0*[C]([C][C]=[C])$-1.0*[C]([H][C]=[C])$1.0*[C]([H][C][C][C])$1.0*[C]([H][C][C][O])$-1.0*[H]$1.0*[H]([C])$-1.0*[O]([C])$1.0*[O]([C][C])$0.0	RXN-9905
RMS-H1.2214	1.0*[C]([C][C]=[O])$-1.0*[C]([C][C][O][Cl])$1.0*[Cl]$-1.0*[Cl]([C])$2.0*[H]$-2.0*[H]([O])$1.0*[O](=[C])$1.0*[O]([C])$-1.0*[O]([C][C])$-1.0*[O]([H][H])$0.0	RXN-9913
RMS-H1.2215	1.0*[C](=[O]=[O])$-1.0*[C]([C][C]=[O])$1.0*[C]([H][C]=[O])$-1.0*[C]([H][H][C][O])$-1.0*[H]([C])$1.0*[H]([O])$2.0*[O](=[C])$-2.0*[O](=[O])$-1.0*[O]([C][C])$1.0*[O]([H][C])$0.0	RXN-9863,RXN-9864,RXN-9901
RMS-H1.2216	-1.0*[C]([C]=[C][Cl])$1.0*[C]([C]=[C][O])$1.0*[Cl]$-1.0*[Cl]([C])$-1.0*[O]([C])$1.0*[O]([C][C])$0.0	CHLOROMUCISOM-RXN,RXN-10100,RXN-10103,RXN-9856,RXN-9886,RXN-9889,RXN-9893,RXN-9903,RXN-9904
RMS-H1.2217	1.0*[C]([C]=[C][N])$-1.0*[C]([H][C]=[C])$-1.0*[C]([H][C][C][N])$1.0*[C]([H][H][C][C])$0.0	RXN-9929
RMS-H1.2218	-1.0*[C]([C]=[C][O])$2.0*[C]([C][C]=[O])$-1.0*[C]([H][C]=[C])$1.0*[H]$-1.0*[H]([C])$2.0*[O](=[C])$-2.0*[O](=[O])$1.0*[O]([C])$-2.0*[O]([H][C])$1.0*[O]([H][H])$0.0	RXN-14695,RXN-15586,RXN-9621,RXN-9930
RMS-H1.2219	-4.0*[C]([C][C]=[C])$6.0*[C]([C][C][C][C])$-1.0*[C]([C][C][C][O])$-4.0*[C]([H][C]=[C])$3.0*[C]([H][C][C][C])$-1.0*[H]([C])$1.0*[H]([O])$-1.0*[O]([C][C])$1.0*[O]([H][C])$0.0	RXN-12099,RXN-12102,RXN-7570,RXN-9915,RXN-9916
RMS-H1.222	1.0*[C]([H]=[C][N])$-1.0*[C]([H][C]=[C])$-1.0*[C]([H][C]=[N])$1.0*[C]([H][C]=[O])$1.0*[C]([H][H][C][C])$-1.0*[C]([H][H][C][N])$1.0*[H]$1.0*[H]([N])$-2.0*[H]([O])$-1.0*[N]([C]=[C][C@])$1.0*[N]([C][C][C@])$-1.0*[N]([H][H][H][C])$1.0*[N]([H][H][H][H])$1.0*[O](=[C])$-1.0*[O]([H][H])$0.0	GLYCINE-DEHYDROGENASE-RXN,RXN-8808
RMS-H1.2220	1.0*[C]([H][C]=[O])$-1.0*[C]([H][H][C][O])$-1.0*[H]([C])$1.0*[H]([O])$1.0*[O](=[C])$-2.0*[O](=[O])$-1.0*[O]([H][C])$2.0*[O]([H][O])$0.0	1.1.3.38-RXN,1.1.3.40-RXN,CHOLINE-OXIDASE-RXN,GALACTOSE-OXIDASE-RXN,R362-RXN,RXN-10739,RXN-12674,RXN-13090,RXN-13165,RXN-13166,RXN-13174,RXN-13211,RXN-969,RXN-9926
RMS-H1.2221	1.0*[C@@]([H][C][C@][O])$-1.0*[C@@]([H][C][N][O])$1.0*[C@]([H][C@][C@@][O])$1.0*[C@]([H][C@][C@][O])$1.0*[C@]([H][C@][N][O])$-1.0*[C]([C]=[O][S])$1.0*[C]([C][O]=[O])$-1.0*[C]([H][C]=[O])$-1.0*[C]([H][C][C@@][O])$1.0*[C]([H][C][C][C])$-1.0*[C]([H][C][C][O])$1.0*[C]([H][H][C@@][O])$-1.0*[C]([H][H][C][C])$-1.0*[C]([H][H][C][O])$1.0*[H]$3.0*[H]([C@])$-4.0*[H]([C])$-1.0*[H]([O])$1.0*[H]([S])$-1.0*[N](…	3-ETHYLMALATE-SYNTHASE-RXN
RMS-H1.2222	1.0*[C]([C]=[C][N])$1.0*[C]([C][O]=[O])$-1.0*[C]([H]=[C][N])$-1.0*[C]([N][O]=[O])$-1.0*[H]([C])$1.0*[H]([N])$-1.0*[N]([H][C][C])$1.0*[N]([H][H][C])$0.0	RXN0-743
RMS-H1.2223	1.0*[C]([H]=[C][N])$-1.0*[C]([H][C]=[C])$-1.0*[C]([H][C]=[N])$1.0*[C]([H][H][C][C])$-1.0*[C]([H][N]=[N])$1.0*[C]([N][N]=[O])$1.0*[H]$1.0*[H]([N])$-2.0*[H]([O])$-1.0*[N]([C]=[C])$-1.0*[N]([C]=[C][C@])$1.0*[N]([C][C][C@])$1.0*[N]([H][C][C])$1.0*[O](=[C])$-1.0*[O]([H][H])$0.0	RXN-7682,RXN0-901
RMS-H1.2224	1.0*[C]([C]=[C][O])$-1.0*[C]([C][C][O][O])$1.0*[C]([H][C]=[C])$-1.0*[C]([H][H][C][C])$-1.0*[H]([C])$1.0*[H]([O])$-1.0*[O]([H][C])$1.0*[O]([H][H])$0.0	RXN-8113,RXN1A0-6314
RMS-H1.2225	1.0*[C]([C][C]=[O])$-1.0*[C]([H][H][C][C])$-2.0*[H]([C])$2.0*[H]([O])$1.0*[O](=[C])$-2.0*[O](=[O])$1.0*[O]([H][H])$0.0	RXN-11624,RXN-13386,RXN-4241,RXN1A0-6318
RMS-H1.2226	-2.0*[C]([H][C]=[C])$2.0*[C]([H][C][C][C])$0.0	RXN-11909,RXN1A0-6321
RMS-H1.2227	1.0*[C](=[C][N][N])$1.0*[C]([C]=[C][N])$2.0*[C]([C]=[C][O])$-1.0*[C]([C][C]=[N])$-1.0*[C]([C][N]=[N])$-1.0*[C]([H]=[C][N])$-1.0*[C]([H][C]=[C])$1.0*[C]([H][C]=[N])$-1.0*[C]([H][H][C][C])$-2.0*[H]$-3.0*[H]([C])$3.0*[H]([N])$2.0*[H]([O])$-2.0*[N]([C]=[C])$1.0*[N]([C]=[C][C@])$-1.0*[N]([C][C])$-1.0*[N]([C][C][C@])$3.0*[N]([H][C][C])$-2.0*[O](=[O])$2.0*[O]([H][C])$0.0	RXN1A0-6322
RMS-H1.2228	-1.0*[C]([C][C]=[O])$1.0*[C]([H][C][C][O])$1.0*[C]([H][C][O][O])$-1.0*[C]([H][H][C][N])$1.0*[H]([N])$-1.0*[H]([O])$-1.0*[N]([H][H][C][C])$1.0*[N]([H][H][H][C])$-1.0*[O](=[C])$1.0*[O]([C][C])$1.0*[O]([H][C])$-1.0*[O]([H][H])$0.0	RXN0-963
RMS-H1.2229	1.0*[C](=[O]=[O])$-1.0*[C]([C][C]=[O])$1.0*[C]([H][H]=[O])$-1.0*[C]([H][H][H][N])$-1.0*[H]([C])$1.0*[H]([N])$-1.0*[N]([C][C][C])$1.0*[N]([H][C][C])$2.0*[O](=[C])$-2.0*[O](=[O])$0.0	RXN-8660,RXN0-984
RMS-H1.223	2.0*[C]([C]=[C][N])$1.0*[C]([C][C]=[N])$-2.0*[C]([C][C]=[O])$-1.0*[C]([H][C][C][N])$2.0*[H]$-1.0*[H]([C])$-5.0*[H]([N])$4.0*[H]([O])$1.0*[N]([C]=[C])$1.0*[N]([H][C][C])$-2.0*[N]([H][H][H][C])$-2.0*[O](=[C])$2.0*[O]([H][H])$0.0	RXN-9034
RMS-H1.2230	1.0*[C](=[O]=[O])$-1.0*[C]([C][C]=[O])$1.0*[C]([H][H]=[O])$-1.0*[C]([H][H][H][N])$1.0*[H]$-1.0*[H]([C])$1.0*[N]([C]=[C])$-1.0*[N]([C][C]=[C])$2.0*[O](=[C])$-2.0*[O](=[O])$0.0	RXN0-985
RMS-H1.2231	1.0*[C](=[O]=[O])$-1.0*[C]([C][C]=[O])$1.0*[C]([H][C]=[O])$-1.0*[C]([H][H][C][N])$-1.0*[H]([C])$1.0*[H]([N])$-1.0*[N]([C][C][C])$1.0*[N]([H][C][C])$2.0*[O](=[C])$-2.0*[O](=[O])$0.0	RXN0-986
RMS-H1.2232	1.0*[C]([H][C][C][O])$-1.0*[C]([H][H][C][C])$2.0*[H]$-1.0*[H]([C])$-1.0*[H]([O])$1.0*[O]([H][C])$-1.0*[O]([H][H])$0.0	RXN-10646,RXN-11233,RXN-8842,RXN-8924
RMS-H1.2233	1.0*[C]([C]=[C][O])$-1.0*[C]([C][C][C][O])$1.0*[C]([H]=[C][O])$-1.0*[C]([H][C][C][O])$0.0	RXN0-6510
RMS-H1.2234	-1.0*[C]([C][C]=[C])$-1.0*[C]([C][C]=[N])$-1.0*[C]([H]=[C][N])$2.0*[C]([H][C]=[C])$1.0*[C]([H][C]=[N])$1.0*[C]([H][C][C][C])$1.0*[C]([H][C][C][N])$-2.0*[C]([H][H][C][C])$1.0*[N]([C]=[C][C@])$-1.0*[N]([C]=[C][Co])$-1.0*[N]([C][C][C@])$1.0*[N]([C][C][Co])$0.0	RXN-8765
RMS-H1.2235	-1.0*[C]([H][C]=[C])$1.0*[C]([H][H]=[C])$-1.0*[C]([H][H][C][C])$1.0*[C]([H][H][C][S])$1.0*[H]([C])$-1.0*[H]([S])$1.0*[S]([C][C])$-1.0*[S]([H][C])$0.0	RXN-8918
RMS-H1.2236	-1.0*[C]([H]=[C][N])$1.0*[C]([H][C]=[C])$1.0*[C]([H][C]=[N])$-1.0*[C]([H][C][C][O])$-1.0*[H]$1.0*[H]([O])$1.0*[N]([C]=[C][C@])$-1.0*[N]([C][C][C@])$-1.0*[O]([C][C])$1.0*[O]([H][C])$0.0	RXN-12451,RXN-8678,RXN-8679,RXN-8683,RXN-8684,RXN-8936
RMS-H1.2237	1.0*[C]([N]=[N][O])$-1.0*[C]([N][N]=[N])$-1.0*[H]$2.0*[H]([N])$-1.0*[H]([O])$-1.0*[N]([H][C][C])$1.0*[N]([H][H][H][C])$1.0*[O]([H][C])$-1.0*[O]([H][H])$0.0	R122-RXN,RXN-8938
RMS-H1.2238	-1.0*[C]([N][N]=[O])$1.0*[C]([N][O]=[O])$2.0*[H]([N])$-2.0*[H]([O])$-1.0*[N]([H][H][C])$1.0*[N]([H][H][H][H])$1.0*[O]([C])$-1.0*[O]([H][H])$0.0	RXN-13199,RXN-8930
RMS-H1.2239	-1.0*[A](=[O])$1.0*[A]([H][N])$1.0*[C]([C][C]=[O])$-1.0*[C]([H][C][C][N])$1.0*[H]([A])$-1.0*[H]([C])$1.0*[N]([A][H][H][H])$-1.0*[N]([H][H][H][C])$-1.0*[O](=[A])$1.0*[O](=[C])$0.0, 1.0*[A](=[O])$-1.0*[A]([H][N])$-1.0*[C]([C][C]=[O])$1.0*[C]([H][C][C][N])$-1.0*[H]([A])$1.0*[H]([C])$-1.0*[N]([A][H][H][H])$1.0*[N]([H][H][H][C])$1.0*[O](=[A])$-1.0*[O](=[C])$0.0	RXN-10832,RXN-11457,RXN-11724,RXN-12912,RXN-15077,RXN-15645,RXN-9189,RXN0-5200
RMS-H1.224	-2.0*[H]$2.0*[H]([O])$1.0*[N]([O]=[O])$-1.0*[N]([O]=[O]=[O])$-1.0*[O](=[N])$1.0*[O]([H][H])$0.0	RXN-13575,RXN0-5242,RXN0-6370
RMS-H1.2240	-1.0*[H]$1.0*[H]([O])$1.0*[O]([H][H])$-1.0*[O]([H][S])$-2.0*[S]([C][O])$1.0*[S]([C][O][S])$1.0*[S]([C][S])$0.0	RXN-8912
RMS-H1.2241	-1.0*[C]([N][N]=[O])$1.0*[C]([N][O]=[O])$1.0*[H]$1.0*[H]([N])$-2.0*[H]([O])$-1.0*[N]([H][C][C])$1.0*[N]([H][H][C])$1.0*[O]([C])$-1.0*[O]([H][H])$0.0	RXN-12896,RXN0-6451,RXN0-6460
RMS-H1.2242	1.0*[C]([H]=[C][N])$1.0*[C]([H][C]=[C])$-1.0*[C]([H][C][C][O])$-1.0*[C]([H][H][C][N])$-1.0*[H]([C])$1.0*[H]([O])$-1.0*[O]([H][C])$1.0*[O]([H][H])$0.0	RXN-15192
RMS-H1.2243	1.0*[C]([H]=[C][N])$1.0*[C]([H][C]=[C])$-1.0*[C]([H][C][C][O])$-1.0*[C]([H][H][C][N])$1.0*[H]$-1.0*[H]([C])$-1.0*[H]([N])$1.0*[H]([O])$1.0*[N]([H][H][C])$-1.0*[N]([H][H][H][C])$-1.0*[O]([H][C])$1.0*[O]([H][H])$0.0	RXN-15195
RMS-H1.2244	-1.0*[C]([C]=[C][N])$1.0*[C]([C][C]=[N])$1.0*[C]([C][C][C][N])$-1.0*[C]([H][C]=[C])$-1.0*[C]([H][C][C][N])$1.0*[C]([H][H][C][C])$1.0*[C]([H][H][H][C])$-1.0*[C]([H][H][H][S])$1.0*[N]([C]=[C][Co])$-1.0*[N]([C][C][Co])$1.0*[S]([C][C])$-1.0*[S]([C][C][C])$0.0	RXN-8764
RMS-H1.2245	-1.0*[C]([H][C]=[N])$1.0*[C]([H][C]=[O])$2.0*[H]([N])$-2.0*[H]([O])$-1.0*[N]([H][H]=[C])$1.0*[N]([H][H][H][H])$1.0*[O](=[C])$-1.0*[O]([H][H])$0.0	RXN-15197
RMS-H1.2246	1.0*[C@]([R#][H][C][N])$1.0*[C]([C@][O]=[O])$-1.0*[C]([C][O]=[O])$1.0*[C]([H][C]=[O])$-1.0*[C]([H][H][C][N])$-1.0*[C]([R#][C]=[O])$1.0*[H]([C@])$-1.0*[H]([C])$1.0*[N]([H][H][H][C@])$-1.0*[N]([H][H][H][C])$1.0*[R#]([C@])$-1.0*[R#]([C])$0.0, -1.0*[C@]([R#][H][C][N])$-1.0*[C]([C@][O]=[O])$1.0*[C]([C][O]=[O])$-1.0*[C]([H][C]=[O])$1.0*[C]([H][H][C][N])$1.0*[C]([R#][C]=[O])$-1.0*[H]([C@])$1.0*[H]([C])$…	ORNITHINE--OXO-ACID-AMINOTRANSFERASE-RXN,RXN-8119
RMS-H1.2247	-1.0*[C]([H]=[C][N])$-1.0*[C]([H][C]=[C])$1.0*[C]([H][C]=[N])$1.0*[C]([H][H][C][C])$-1.0*[H]$1.0*[H]([C])$1.0*[N]([H][H]=[C])$-1.0*[N]([H][H][C])$0.0	RXN-15196
RMS-H1.2248	-1.0*[C]([C]=[C][Cl])$1.0*[C]([C]=[C][O])$1.0*[Cl]$-1.0*[Cl]([C])$-1.0*[O]([C])$2.0*[O]([H][C])$-1.0*[O]([H][H])$0.0	DICHCYCLO-RXN
RMS-H1.2249	1.0*[C]([C][C]=[C])$-1.0*[C]([C][C][C][C])$-1.0*[C]([H]=[C][N])$2.0*[C]([H][C]=[C])$1.0*[C]([H][C]=[N])$-1.0*[C]([H][C]=[O])$-2.0*[C]([H][H][C][C])$1.0*[C]([H][O]=[O])$-2.0*[H]([C])$2.0*[H]([O])$1.0*[N]([C]=[C][C@])$-1.0*[N]([C][C][C@])$-2.0*[O](=[O])$1.0*[O]([C])$1.0*[O]([H][H])$0.0	RXN66-13,RXN66-305
RMS-H1.225	-2.0*[C]([H][C]=[C])$2.0*[C]([H][C][C][O])$1.0*[O]([C][C])$-1.0*[O]([C][O])$1.0*[O]([H][C])$-1.0*[O]([H][O])$0.0	RXN-11670,RXN-14948,RXN-14951,RXN-14952,RXN-14953
RMS-H1.2250	-2.0*[O](=[O])$1.0*[O](=[S])$-1.0*[O]([H][H])$2.0*[O]([H][O])$-1.0*[S]([C][C])$1.0*[S]([C][C]=[O])$0.0	RXN-8905,RXN-8908,RXN-8915
RMS-H1.2251	-1.0*[C]([H][H][C][Cl])$1.0*[C]([H][H][C][O])$1.0*[Cl]$-1.0*[Cl]([C])$1.0*[H]$-1.0*[H]([O])$1.0*[O]([H][C])$-1.0*[O]([H][H])$0.0	DHLAXANAU-RXN,DHLBXANAU-RXN
RMS-H1.2252	-2.0*[C@@]([H][C@][C@@][O])$1.0*[C@@]([H][C@][N][O])$-1.0*[C@]([H][C@@][N][O])$1.0*[C@]([H][C@][C@@][O])$1.0*[C@]([H][C@][C@][O])$-1.0*[C@]([H][C][C@@][O])$1.0*[C@]([H][C][C@][O])$-1.0*[H]$-1.0*[H]([C@@])$1.0*[H]([C@])$1.0*[H]([O])$1.0*[N]([C][C][C@@])$-1.0*[N]([C][C][C@])$1.0*[O]([C@][C@@])$-1.0*[O]([C@][C@])$-1.0*[O]([C])$1.0*[O]([C][P])$-2.0*[O]([H][C@@])$2.0*[O]([H][C@])$1.0*[O]([H][P])$-1.0*…	DHBAMPLIG-RXN
RMS-H1.2253	-1.0*[C](=[O]=[O])$1.0*[C]([N][N]=[O])$3.0*[H]$-4.0*[H]([N])$1.0*[H]([O])$2.0*[N]([H][C][C])$-2.0*[N]([H][H][H][C])$-1.0*[O](=[C])$1.0*[O]([H][P])$1.0*[O]([P])$-1.0*[O]([P][P])$0.0	DETHIOBIOTIN-SYN-RXN
RMS-H1.2254	2.0*[C]([H][C]=[O])$-1.0*[C]([H][C][C][O])$-1.0*[C]([H][C][O][O])$-1.0*[C]([H][H][C][C])$1.0*[C]([H][H][H][C])$1.0*[H]([C])$-1.0*[H]([O])$2.0*[O](=[C])$-1.0*[O]([C][C])$-1.0*[O]([H][C])$0.0	DEOXYRIBOSE-P-ALD-RXN
RMS-H1.2255	-1.0*[C@@]([H][C][N][O])$1.0*[C@]([H][C][N][O])$1.0*[C]([C][C]=[C])$1.0*[C]([C][C]=[N])$-1.0*[C]([H][C]=[C])$-1.0*[C]([H][C][C][N])$-1.0*[C]([H][H][C][C@@])$1.0*[C]([H][H][C][C@])$1.0*[C]([H][H][H][C])$-1.0*[C]([H][H][N][N])$-1.0*[H]([C@@])$1.0*[H]([C@])$-1.0*[H]([C])$1.0*[H]([N])$1.0*[N]([C]=[C])$-1.0*[N]([C][C][C@@])$1.0*[N]([C][C][C@])$-2.0*[N]([C][C][C])$1.0*[N]([H][C][C])$-1.0*[O]([C][C@@])$…	DEOXYCYTIDYLATE-C-METHYLTRANSFERASE-RXN
RMS-H1.2256	1.0*[C@@]([H][C][C@][O])$1.0*[C@]([H][C@][C@@][O])$-1.0*[C@]([H][C@][C@][O])$-1.0*[C@]([H][C][C@][O])$-1.0*[C]([C]=[O][S])$-1.0*[C]([C][C]=[O])$1.0*[C]([C][C][C][O])$1.0*[C]([C][O]=[O])$1.0*[C]([H][C][C][C])$1.0*[C]([H][H][C@@][O])$-1.0*[C]([H][H][C@][O])$-1.0*[C]([H][H][C][C])$1.0*[H]$1.0*[H]([C@@])$-1.0*[H]([C@])$-1.0*[H]([C])$-1.0*[H]([O])$1.0*[H]([S])$-1.0*[O](=[C])$1.0*[O]([C@][C@@])$-1.0*[O…	2-METHYLCITRATE-SYNTHASE-RXN,DECYLCITRATE-SYNTHASE-RXN,DECYLHOMOCITRATE-SYNTHASE-RXN
RMS-H1.2257	1.0*[C]([C][N]=[O])$-1.0*[C]([C]t[N])$-1.0*[H]$3.0*[H]([N])$-2.0*[H]([O])$1.0*[N]([H][H][H][C])$-1.0*[N](t[C])$1.0*[O](=[C])$-1.0*[O]([H][H])$0.0	3-CYANOALANINE-HYDRATASE-RXN
RMS-H1.2258	1.0*[C]([C][C]=[O])$-1.0*[C]([H][C][C][N])$-1.0*[C]([H][H][C][Cl])$1.0*[C]([H][H][H][C])$1.0*[Cl]$-1.0*[Cl]([C])$1.0*[H]$1.0*[H]([N])$-2.0*[H]([O])$-1.0*[N]([H][H][H][C])$1.0*[N]([H][H][H][H])$1.0*[O](=[C])$-1.0*[O]([H][H])$0.0	3-CHLORO-D-ALANINE-DEHYDROCHLORINASE-RXN
RMS-H1.2259	-1.0*[O]([C@][P])$1.0*[O]([H][C@])$-1.0*[O]([H][H])$1.0*[O]([H][P])$0.0	3-NUCLEOTID-RXN,RXN-14124,RXN-14512,RXN-14513
RMS-H1.226	1.0*[C]([C][C]=[O])$-1.0*[C]([H][C][C][O])$-1.0*[H]([C])$1.0*[H]([O])$1.0*[O](=[C])$-1.0*[O]([C][O])$1.0*[O]([H][H])$-1.0*[O]([H][O])$0.0	RXN-14941,RXN-14942,RXN-14943,RXN-14944,RXN-14945
RMS-H1.2260	-1.0*[C]([C]=[C][N])$1.0*[C]([C]=[C][O])$-1.0*[H]$2.0*[H]([N])$-1.0*[H]([O])$-1.0*[N]([H][H][C])$1.0*[N]([H][H][H][H])$1.0*[O]([H][C])$-1.0*[O]([H][H])$0.0	RXN-11730,RXN-13135,RXN-13560,RXN-14297,RXN-14298,RXN-8838,RXN-8845
RMS-H1.2261	1.0*[C]([C]=[C][O])$-1.0*[C]([H][C]=[C])$-1.0*[H]([C])$1.0*[H]([N])$-1.0*[N]([H][C][O])$1.0*[N]([H][H][C])$1.0*[O]([H][C])$-1.0*[O]([H][N])$0.0	5.4.4.1-RXN,5.4.4.3-RXN,RXN-8829,RXN-8835,RXN-8846
RMS-H1.2262	-1.0*[C]([H]=[C][N])$1.0*[C]([H][C]=[C])$1.0*[C]([H][C]=[N])$-1.0*[C]([H][H][C][C])$-1.0*[H]$-1.0*[H]([C])$1.0*[H]([N])$1.0*[H]([O])$1.0*[N]([C]=[C][C@])$-1.0*[N]([C]=[O])$-1.0*[N]([C][C][C@])$1.0*[N]([H][C][O])$-1.0*[O](=[N])$1.0*[O]([H][N])$0.0	RXN-8834
RMS-H1.2263	-1.0*[C]([C]=[C][N])$-1.0*[C]([C][C]=[C])$1.0*[C]([C][C]=[O])$1.0*[C]([H][C][C][C])$-1.0*[H]$1.0*[H]([C])$2.0*[H]([N])$-2.0*[H]([O])$-1.0*[N]([H][H][C])$1.0*[N]([H][H][H][H])$1.0*[O](=[C])$-1.0*[O]([H][H])$0.0	RXN-8840
RMS-H1.2264	1.0*[C]([C]=[C][O])$1.0*[C]([H][C]=[C])$-1.0*[C]([H][C][C][N])$-1.0*[C]([H][C][C][O])$-1.0*[H]([C])$2.0*[H]([N])$-1.0*[H]([O])$-1.0*[N]([H][C][C])$1.0*[N]([H][H][H][C])$1.0*[O]([C])$-1.0*[O]([H][C])$0.0	3-KETOVALIDOXYLAMINE-C-N-LYASE-RXN
RMS-H1.2265	-1.0*[C]([C]=[C][N])$-1.0*[C]([C]=[C][O])$1.0*[C]([C][C]=[N])$1.0*[C]([C][C]=[O])$-1.0*[H]([N])$1.0*[H]([O])$1.0*[N]([H]=[C])$-1.0*[N]([H][H][C])$1.0*[O](=[C])$-2.0*[O](=[O])$-1.0*[O]([H][C])$2.0*[O]([H][O])$0.0	3-HYDROXYANTHRANILATE-OXIDASE-RXN
RMS-H1.2266	-1.0*[C@@]([H][C][C@][O])$-1.0*[C@]([H][C@][C@@][O])$1.0*[C@]([H][C@][C@][O])$1.0*[C@]([H][C][C@][O])$-1.0*[C]([C]=[O][S])$1.0*[C]([H]=[O][S])$1.0*[C]([H][C]=[O])$-1.0*[C]([H][C][C][O])$-1.0*[C]([H][H][C@@][O])$1.0*[C]([H][H][C@][O])$-1.0*[H]([C@@])$1.0*[H]([C@])$1.0*[H]([C])$-1.0*[H]([O])$1.0*[O](=[C])$-1.0*[O]([C@][C@@])$1.0*[O]([C@][C@])$-1.0*[O]([H][C])$0.0	RXN66-471,RXN66-475
RMS-H1.2267	-1.0*[C]([N][N]=[N])$1.0*[C]([N][N]=[O])$2.0*[H]([N])$-2.0*[H]([O])$-1.0*[N]([C][C][C])$-1.0*[N]([H][H]=[C])$1.0*[N]([H][H][C])$1.0*[N]([H][H][C][C])$1.0*[O](=[C])$-1.0*[O]([H][H])$0.0	CREATINASE-RXN,DIMETHYLARGININASE-RXN
RMS-H1.2268	1.0*[C]([H][H]=[O])$-1.0*[C]([H][H][H][N])$-1.0*[H]([C])$1.0*[H]([N])$-1.0*[N]([C][C][C]=[O])$1.0*[N]([H][C][C])$1.0*[O](=[C])$-1.0*[O](=[N])$0.0	DIMETHYLANILINE-N-OXIDE-ALDOLASE-RXN
RMS-H1.2269	1.0*[C]([C][C]=[O])$-1.0*[C]([C][C][C][O])$1.0*[C]([H]=[C][N])$-1.0*[C]([H][C]=[C])$-1.0*[C]([H][C]=[N])$1.0*[C]([H][C][C][O])$1.0*[C]([H][H][C][C])$-1.0*[C]([H][H][C][O])$1.0*[H]$-1.0*[H]([O])$-1.0*[N]([C]=[C][C@])$1.0*[N]([C][C][C@])$1.0*[O](=[C])$-1.0*[O]([H][C])$0.0	DXPREDISOM-RXN
RMS-H1.227	-1.0*[A]([Fe+2])$1.0*[A]([H])$1.0*[Fe+2]$-1.0*[Fe+2]([A])$-1.0*[H]$1.0*[H]([A])$0.0	RXN-14960
RMS-H1.2270	1.0*[H]$-1.0*[H]([N])$1.0*[N]([C]=[C])$-1.0*[N]([C]=[C][C@])$1.0*[N]([C][C][C@])$-1.0*[N]([H][C][C])$0.0	DMBPPRIBOSYLTRANS-RXN
RMS-H1.2271	3.0*[C]([C][N]=[O])$-3.0*[C]([C][O]=[O])$3.0*[H]$-6.0*[H]([N])$3.0*[H]([O])$3.0*[N]([H][C][C])$-3.0*[N]([H][H][H][C])$-6.0*[O]([C])$3.0*[O]([C][C])$-3.0*[O]([H][C])$6.0*[O]([H][P])$6.0*[O]([P])$-6.0*[O]([P][P])$0.0	ENTMULTI-RXN
RMS-H1.2272	2.0*[C@]([H][C@][C@][O])$1.0*[C@]([H][C@][N][O])$1.0*[C@]([H][C][C@][O])$1.0*[C]([H][C]=[C])$-3.0*[C]([H][C][C][O])$-1.0*[C]([H][C][N][O])$1.0*[C]([H][H][C@][O])$-1.0*[C]([H][H][C][C])$-1.0*[C]([H][H][C][O])$-1.0*[C]([R#][H]=[C])$1.0*[C]([R#][H][H][C])$4.0*[H]([C@])$-4.0*[H]([C])$1.0*[N]([C][C][C@])$-1.0*[N]([C][C][C])$1.0*[O]([C@][C@])$1.0*[O]([C@][P])$-1.0*[O]([C][C])$-1.0*[O]([C][P])$1.0*[O]([…	ENOYL-COA-DELTA-ISOM-RXN
RMS-H1.2273	1.0*[C]([H][C]=[C])$1.0*[C]([H][H]=[C])$-1.0*[C]([H][H][C][C])$-1.0*[C]([H][H][C][S])$1.0*[H]$-1.0*[H]([C])$1.0*[S]([C][C])$-1.0*[S]([C][C][C])$0.0	DIMETHYLPROPIOTHETIN-DETHIOMETHYLASE-RXN
RMS-H1.2274	1.0*[C]([H][H]=[O])$-1.0*[C]([H][H][H][N])$-1.0*[H]([C])$1.0*[H]([N])$-1.0*[N]([H][C][C][C])$1.0*[N]([H][H][C][C])$1.0*[O](=[C])$-2.0*[O](=[O])$-1.0*[O]([H][H])$2.0*[O]([H][O])$0.0	DIMETHYLGLYCINE-OXIDASE-RXN
RMS-H1.2275	1.0*[C@@]([H][C][C@][O])$1.0*[C@]([H][C@][C@@][O])$-1.0*[C@]([H][C@][C@][O])$-1.0*[C@]([H][C][C@][O])$1.0*[C]([H][H][C@@][S])$-1.0*[C]([H][H][C@][S])$1.0*[C]([H][H][C][N])$-1.0*[C]([H][H][C][S])$1.0*[H]$1.0*[H]([C@@])$-1.0*[H]([C@])$-1.0*[H]([N])$1.0*[N]([C][C][C])$-1.0*[N]([H][C][C])$1.0*[O]([C@][C@@])$-1.0*[O]([C@][C@])$1.0*[S]([C][C])$-1.0*[S]([C][C][C])$0.0	DISCADENINE-SYNTHASE-RXN
RMS-H1.2276	-1.0*[C]([H][C][C][O])$-1.0*[C]([H][H][C][O])$1.0*[C]([H][H][H][C])$1.0*[C]([H][O]=[O])$1.0*[H]$1.0*[H]([C])$-2.0*[H]([O])$1.0*[O](=[C])$1.0*[O]([C])$-2.0*[O]([H][C])$0.0	DIOHBUTANONEPSYN-RXN
RMS-H1.2277	-2.0*[C@@]([H][C@][C@@][O])$1.0*[C@@]([H][C][C@][O])$-1.0*[C@]([H][C@@][N][O])$1.0*[C@]([H][C@][C@@][O])$1.0*[C@]([H][C@][C@][O])$1.0*[C@]([H][C@][N][O])$-1.0*[C@]([H][C][C@@][O])$-1.0*[C]([C][C]=[O])$-1.0*[C]([H]=[C][N])$1.0*[C]([H][C]=[C])$1.0*[C]([H][C]=[N])$1.0*[C]([H][C][C][O])$1.0*[C]([H][H][C@@][O])$-1.0*[C]([H][H][C@][O])$-1.0*[C]([H][H][C][C])$-1.0*[H]$-1.0*[H]([C@@])$1.0*[H]([C@])$1.0*[…	RXN-9158,RXN-9159
RMS-H1.2278	-1.0*[C]([C][C]=[N])$-1.0*[C]([H]=[C][N])$1.0*[C]([H][C]=[C])$1.0*[C]([H][C]=[N])$1.0*[C]([H][C][C][N])$-1.0*[C]([H][H][C][C])$-1.0*[H]$1.0*[H]([N])$-1.0*[N]([C]=[C])$1.0*[N]([C]=[C][C@])$-1.0*[N]([C][C][C@])$1.0*[N]([H][C][C])$0.0, 1.0*[C]([C][C]=[N])$1.0*[C]([H]=[C][N])$-1.0*[C]([H][C]=[C])$-1.0*[C]([H][C]=[N])$-1.0*[C]([H][C][C][N])$1.0*[C]([H][H][C][C])$1.0*[H]$-1.0*[H]([N])$1.0*[N]([C]=[C])$…	1.5.1.32-RXN,DIHYDROFOLATEREDUCT-RXN,EPHEDRINE-DEHYDROGENASE-RXN,RXN-13909,RXN-7909,RXN0-6367,XANTHOMMATIN-REDUCTASE-RXN
RMS-H1.2279	1.0*[C]([C]=[C][O])$-1.0*[C]([C][C]=[O])$1.0*[C]([H][C]=[C])$-1.0*[C]([H][H][C][C])$-1.0*[H]$-1.0*[H]([C])$2.0*[H]([O])$-1.0*[O](=[C])$-1.0*[O]([C])$1.0*[O]([C][C])$1.0*[O]([H][H])$0.0, -1.0*[C]([C]=[C][O])$1.0*[C]([C][C]=[O])$-1.0*[C]([H][C]=[C])$1.0*[C]([H][H][C][C])$1.0*[H]$1.0*[H]([C])$-2.0*[H]([O])$1.0*[O](=[C])$1.0*[O]([C])$-1.0*[O]([C][C])$-1.0*[O]([H][H])$0.0	3-OXOADIPATE-ENOL-LACTONASE-RXN,CARBOXYMETHYLENEBUTENOLIDASE-RXN,DIENELACHYDRO-RXN,RXN-10108,RXN-11686,RXN-13371,RXN-14087,RXN-2462,RXN-9857,RXN-9868
RMS-H1.228	2.0*[C]([C]=[C][O])$6.0*[C]([C][C]=[C])$-5.0*[C]([C][C]=[O])$4.0*[C]([H][C]=[C])$-1.0*[C]([H][C][C][O])$-6.0*[C]([H][H][C][C])$-9.0*[H]([C])$9.0*[H]([O])$-5.0*[O](=[C])$1.0*[O]([H][C])$4.0*[O]([H][H])$0.0	RXN-14874
RMS-H1.2280	1.0*[C]([H][H][N][N])$-1.0*[C]([H][N]=[N])$1.0*[H]$1.0*[H]([C])$-2.0*[H]([H])$-1.0*[N]([C][C]=[C])$1.0*[N]([C][C][C])$0.0	H2-METHYLENE-THMPT-DEHYDRO-RXN
RMS-H1.2281	-4.0*[H]$1.0*[H]([N])$3.0*[H]([O])$-1.0*[N]([C][O]=[O])$1.0*[N]([H][C][O])$-1.0*[O](=[N])$1.0*[O]([H][H])$1.0*[O]([H][N])$-1.0*[O]([N])$0.0	RXN-8828
RMS-H1.2282	2.0*[C@@]([H][C@][C@@][O])$-1.0*[C@@]([H][C][C@][O])$1.0*[C@]([H][C@@][N][O])$-1.0*[C@]([H][C@][C@@][O])$-1.0*[C@]([H][C@][C@][O])$-1.0*[C@]([H][C@][N][O])$1.0*[C@]([H][C][C@@][O])$-1.0*[C]([H][H][C@@][O])$1.0*[C]([H][H][C@][O])$1.0*[H]([C@@])$-1.0*[H]([C@])$1.0*[O]([C@@][P])$-1.0*[O]([C@][C@@])$1.0*[O]([C@][C@])$1.0*[O]([H][C@@])$-2.0*[O]([H][C@])$1.0*[O]([H][P])$-1.0*[O]([P][P])$0.0	CYTIDYLATE-CYCLASE-RXN,GUANYLCYC-RXN
RMS-H1.2283	-1.0*[C]([C]=[C][N])$-1.0*[C]([C][C]=[C])$1.0*[C]([C][C][C][O])$1.0*[C]([H][C][C][N])$1.0*[H]([C])$-1.0*[H]([O])$1.0*[O]([H][C])$-1.0*[O]([H][H])$0.0	RXN-8200
RMS-H1.2284	4.0*[C]([H][C]=[C])$-4.0*[C]([H][H][C][C])$4.0*[H]$-4.0*[H]([C])$0.0	RXN-8194
RMS-H1.2285	2.0*[C]([C]=[C][O])$-2.0*[C]([H][C]=[C])$4.0*[H]$-2.0*[H]([C])$-2.0*[H]([O])$2.0*[O]([H][C])$-2.0*[O]([H][H])$0.0	RXN-8195
RMS-H1.2286	2.0*[C]([H][C][C][O])$-2.0*[C]([H][H][C][C])$4.0*[H]$-2.0*[H]([C])$-2.0*[H]([O])$2.0*[O]([H][C])$-2.0*[O]([H][H])$0.0	RXN-8192
RMS-H1.2287	2.0*[C]([C]=[C][O])$2.0*[C]([H][C]=[C])$-2.0*[C]([H][C][C][O])$-2.0*[C]([H][H][C][C])$4.0*[H]$-4.0*[H]([C])$0.0	RXN-8193
RMS-H1.2288	1.0*[C]([H][H][H][N])$-1.0*[C]([H][H][H][S])$-1.0*[N]([C][C][C])$1.0*[N]([C][C][C][C])$1.0*[S]([C][C])$-1.0*[S]([C][C][C])$0.0	RXN-13806,RXN-8179
[truncated: 1,044 more rows]

## Sheet: RMS-H2
RMS identifier	MetaCyc reactions
[truncated: 4,775 more rows]
