# Supplementary material for: A new network representation of the metabolism to detect chemical transformation modules
Source: BMC Bioinformatics. 2015 Nov 14;16:385. doi: 10.1186/s12859-015-0809-4 (PMC4647279; doi:10.1186/s12859-015-0809-4)
Supplement: Additional file 3 — List of conserved chemical transformation modules. They correspond to RMS paths present in known metabolic pathways with a PCI (Pathway Conservation Index) ≥2. (XLSX 76 kb) [file 12859_2015_809_MOESM3_ESM.xlsx]

## Sheet: L2H1
Additional file 3 --- List of conserved chemical transformation modules.
They correspond to RMS paths present in known metabolic pathways with a PCI (Pathway Conservation Index) >= 2.
L2H1 sheet: RMS paths of length 2 in the RMS-H1 network
L2H2 sheet: RMS paths of length 2 in the RMS-H2 network
L3H1 sheet: RMS paths of length 3 in the RMS-H1 network
L3H2 sheet: RMS paths of length 3 in the RMS-H2 network
RMS path	MetaCyc reaction paths	MetaCyc pathways	Pathway Conservation Index
RMS-H1.1009 RMS-H1.996 RMS-H1.687	RXNQT-4360 RXNQT-4361 RXNQT-4362, RXNQT-4350 RXNQT-4363 RXNQT-4364	PWYQT-4477	2
RMS-H1.1010 RMS-H1.1009 RMS-H1.996	RXN-1444 RXNQT-4350 RXNQT-4363, RXNQT-4359 RXNQT-4360 RXNQT-4361	PWYQT-4477	2
RMS-H1.105 RMS-H1.1471 RMS-H1.1908	RXN-14661 RXN-14748 RXN-15529, RXN-14661 RXN-14748 RXN-15528	PWY-7325	2
RMS-H1.105 RMS-H1.1908 RMS-H1.1471	2.1.1.82-RXN 2.1.1.83-RXN RXN-13840, RXN-14661 RXN-14750 RXN-14751	PWY-7150, PWY-7149, PWY-7325	2
RMS-H1.105 RMS-H1.1996 RMS-H1.1908	2.1.1.82-RXN RXN-13839 2.1.1.84-RXN, 2.1.1.82-RXN RXN-13839 RXN-13842, 2.1.1.82-RXN RXN-13839 RXN-9815	PWY-7149	3
RMS-H1.1054 RMS-H1.1647 RMS-H1.1314	RXN-7811 RXN-7810 RXN-7807, RXN-7812 RXN-7813 RXN-7809	PWY-5132, PWY-5133, PWY-5134	2
RMS-H1.1069 RMS-H1.1117 RMS-H1.381	RXN-15002 RXN-5182 RXN-5183, RXN-15003 RXN-15005 RXN-15006	PWY-3081, PWY-7400	2
RMS-H1.1069 RMS-H1.1154 RMS-H1.1137	UDP-NACMURALGLDAPAALIG-RXN RXN-11028 RXN-11029, UDP-NACMURALGLDAPAALIG-RXN PHOSNACMURPENTATRANS-RXN NACGLCTRANS-RXN	PWY-6385, PEPTIDOGLYCANSYN-PWY	2
RMS-H1.108 RMS-H1.1597 RMS-H1.2014	RXN-11937 RXN-11938 RXN-11939, RXN-11932 RXN-11933 RXN-11934	PWY-2541	2
RMS-H1.109 RMS-H1.106 RMS-H1.1483	RXN1F-163 RXN1F-164 RXN1F-165, RXN1F-168 RXN1F-169 RXN1F-170	PWY-5052, PWY-5035, PWY-5070	2
RMS-H1.1117 RMS-H1.381 RMS-H1.622	PHOSGLYPHOS-RXN 1.2.1.13-RXN TRIOSEPISOMERIZATION-RXN, PHOSGLYPHOS-RXN GAPOXNPHOSPHN-RXN TRIOSEPISOMERIZATION-RXN	CALVIN-PWY, PWY-7124, PWY-6886, PWY-7218, PWY66-399, PHOTOALL-PWY	2
RMS-H1.1123 RMS-H1.2346 RMS-H1.1710	RXN-13733 SPHINGANINE-KINASE-RXN DHS-PHOSPHATASE-RXN, CERAMIDASE-RXN RXN3DJ-11417 RXN3DJ-25	PWY-7119, PWY3DJ-11470	2
RMS-H1.1123 RMS-H1.2346 RMS-H1.2199	RXN-13733 SPHINGANINE-KINASE-RXN SPHINGANINE-1-PHOSPHATE-ALDOLASE-RXN, CERAMIDASE-RXN RXN3DJ-11417 RXN3DJ-11230	PWY-7119, PWY3DJ-11470	2
RMS-H1.1137 RMS-H1.1372 RMS-H1.2220	RXN-13122 RXN-13123 RXN-13165, RXN-13176 RXN-13177 RXN-13174, RXN-13209 RXN-13210 RXN-13211	PWY-7021, PWY-7020, PWY-7018, PWY-7016, PWY-7000	3
RMS-H1.1137 RMS-H1.1811 RMS-H1.1069	RXN-11346 RXN-11345 RXN-11344, RXN-8976 RXN-11339 RXN-11342	PWY-6470, PWY-6471	2
RMS-H1.1137 RMS-H1.2345 RMS-H1.2302	RXN-11029 RXN-11301 RXN-11030, RXN-11029 RXN-11301 RXN-11031	PWY-6385	2
RMS-H1.1137 RMS-H1.727 RMS-H1.2122	RXN-11755 RXN-11760 RXN-14238, RXN-14060 RXN-14062 RXN-14239	PWY-7212, PWY-7213	2
RMS-H1.1142 RMS-H1.1713 RMS-H1.1908	RXN6666-4 RXN6666-5 RXN6666-6, RXN-10907 RXN-10912 RXN-10916	PWY6666-2, PWY-6342	2
RMS-H1.1142 RMS-H1.1713 RMS-H1.310	RXN-10817 PHENDEHYD-RXN RXN-10819, AMINEPHEN-RXN PHENDEHYD-RXN RXN-10819	PWY-6318, PWY-6071	2
RMS-H1.1147 RMS-H1.2122 RMS-H1.1710	GLUC1PURIDYLTRANS-RXN SUCROSE-PHOSPHATE-SYNTHASE-RXN SUCROSE-PHOSPHATASE-RXN, GLUC1PURIDYLTRANS-RXN TREHALOSE6PSYN-RXN TREHALOSEPHOSPHA-RXN	SUCSYN-PWY, PWY-7238, PWY-6981	2
RMS-H1.1149 RMS-H1.2065 RMS-H1.1154	RXN-7719 1.2.4.4-RXN 2.3.1.168-RXN, RXN0-1132 RXN0-1134 RXN0-1133, RXN-7716 2OXOGLUTDECARB-RXN RXN0-1147	PWY-5046, PWY-5173, PYRUVDEHYD-PWY, PWY-5464, PWY-5084	3
RMS-H1.1154 RMS-H1.1137 RMS-H1.2345	RXN-11028 RXN-11029 RXN-11301, PHOSNACMURPENTATRANS-RXN NACGLCTRANS-RXN RXN0-5405	PWY-6385, PEPTIDOGLYCANSYN-PWY	2
RMS-H1.1154 RMS-H1.1149 RMS-H1.2065	2.3.1.168-RXN RXN-7719 1.2.4.4-RXN, RXN0-1133 RXN0-1132 RXN0-1134, RXN0-1147 RXN-7716 2OXOGLUTDECARB-RXN	PWY-5046, PWY-5173, PYRUVDEHYD-PWY, PWY-5464, PWY-5084	3
RMS-H1.1154 RMS-H1.2345 RMS-H1.277	2.4.1.83-RXN RXN-5466 2.7.8.15-RXN, 2.4.1.83-RXN RXN-5469 2.7.8.15-RXN, 2.4.1.117-RXN RXN-5471 2.7.8.15-RXN, 2.4.1.117-RXN RXN-5470 2.7.8.15-RXN, 2.4.1.117-RXN RXN-5472 2.7.8.15-RXN, 2.4.1.83-RXN RXN-5467 2.7.8.15-RXN, 2.4.1.83-RXN RXN-5468 2.7.8.15-RXN	MANNOSYL-CHITO-DOLICHOL-BIOSYNTHESIS	7
RMS-H1.1164 RMS-H1.2346 RMS-H1.1710	PGLUCISOM-RXN 6PFRUCTPHOS-RXN F16BDEPHOS-RXN, RXN-6182 6PFRUCTPHOS-RXN F16BDEPHOS-RXN	GLYCOLYSIS-TCA-GLYOX-BYPASS, GLYCOLYSIS-E-D, GLYCOLYSIS, PWY-7345	2
RMS-H1.1164 RMS-H1.2346 RMS-H1.2389	PGLUCISOM-RXN R302-RXN F16ALDOLASE-RXN, PGLUCISOM-RXN 6PFRUCTPHOS-RXN F16ALDOLASE-RXN, LACTOSE-6-PHOSPHATE-ISOMERASE-RXN TAGAKIN-RXN TAGAALDOL-RXN, RXN-6182 6PFRUCTPHOS-RXN F16ALDOLASE-RXN, RXN-13720 6PFRUCTPHOS-RXN F16ALDOLASE-RXN, RXN-15296 RXN-15297 RXN-15298	P341-PWY, ANAGLYCOLYSIS-PWY, GLYCOLYSIS-TCA-GLYOX-BYPASS, GLYCOLYSIS-E-D, LACTOSECAT-PWY, GLYCOLYSIS, PWY-7385, PWY-7345, PWY66-400, ANAEROFRUCAT-PWY, PWY-7446	6
RMS-H1.1182 RMS-H1.1368 RMS-H1.735	SQUALENE-MONOOXYGENASE-RXN CYCLOARTENOL-SYNTHASE-RXN 2.1.1.142-RXN, SQUALENE-MONOOXYGENASE-RXN CYCLOARTENOL-SYNTHASE-RXN RXN-4021	PWY-7156, PWY-2541	2
RMS-H1.1185 RMS-H1.2017 RMS-H1.1713	1.13.11.6-RXN AMINO-CARBOXYMUCONATE-SEMIALDEHYDE-RXN 1.2.1.32-RXN, RXN-10882 RXN-10883 RXN-8527	PWY-6309, TRYPTOPHAN-DEGRADATION-1, PWY-5655, PWY-6336, PWY-6954, PWY-5647, PWY-6505	2
RMS-H1.1185 RMS-H1.657 RMS-H1.659	RXN-8460 RXN-8461 RXN-8482, RXN-8460 RXN-8461 RXN-8478	PWY-5405	2
RMS-H1.1197 RMS-H1.220 RMS-H1.1324	RXN-13882 RXN-13883 RXN-13884, RXN-13893 RXN-13892 RXN-13891	PWY-7154, PWY-7156, PWY-7155	2
RMS-H1.12 RMS-H1.1522 RMS-H1.578	2.1.1.103-RXN RXN-5642 RXN-5643, RXN-5761 RXN-5762 RXN-5763, GLYCINE-N-METHYLTRANSFERASE-RXN RXN-9679 RXN-9680, 2.1.1.17-RXN 2.1.1.71-RXN RXN4FS-2, RXN-6461 RXN-6462 RXN-6464	PHOSLIPSYN2-PWY, PWY4FS-2, PWY-3542, P541-PWY, PWY-6004, PWY4FS-5, PWY-6825, PWY-4021, PWY-4762, PWY-3385	5
RMS-H1.1242 RMS-H1.737 RMS-H1.1713	AGMATIN-RXN PUTTRANSAM-RXN AMINOBUTDEHYDROG-RXN, ARGINASE-RXN ORNITHINE-GLU-AMINOTRANSFORASE-RXN RXN-14116	ORNARGDEG-PWY, ARGASEDEG-PWY, ARGDEG-PWY	2
RMS-H1.1248 RMS-H1.2014 RMS-H1.1269	ACETYL-COA-ACETYLTRANSFER-RXN RXN-11662 RXN-11667, ACETYL-COA-ACETYLTRANSFER-RXN RXN-5901 3-HYDROXBUTYRYL-COA-DEHYDRATASE-RXN	CENTFERM-PWY, PWY-6594, PWY-6590, PWY-5676, PWY-6886, PWY-6583, PWY-5741, GLUDEG-II-PWY, PWY-6863, PWY-6883, PWY-6604	2
RMS-H1.1248 RMS-H1.2014 RMS-H1.2462	ACETYL-COA-ACETYLTRANSFER-RXN RXN-11662 RXN-14251, ACETYL-COA-ACETYLTRANSFER-RXN RXN-5901 RXN-14255	PWY-7218, PWY-7216	2
RMS-H1.1248 RMS-H1.230 RMS-H1.1324	RXN-14788 RXN-14789 RXN-14790, RXN-14774 RXN-14775 RXN-14776	PWY-7338, PWY-7337	2
RMS-H1.1248 RMS-H1.230 RMS-H1.740	RXN-10699 RXN-10706 RXN-10704, RXN-10700 RXN-10707 RXN-10705	PWY-5433, PWY-735	2
RMS-H1.1249 RMS-H1.1069 RMS-H1.1267	RXN-11609 RXN-11610 RXN-11612, RXN-11609 RXN-11610 RXN-11611	PWY-6574	2
RMS-H1.1306 RMS-H1.1360 RMS-H1.1343	RXNQT-4165 RXNQT-4166 RXNQT-4167, RXNQT-4168 RXNQT-4169 RXNQT-4170, RXNQT-4174 RXNQT-4175 RXNQT-4176, RXNQT-4171 RXNQT-4172 RXNQT-4173	PWYQT-4450	4
RMS-H1.1324 RMS-H1.1344 RMS-H1.2014	RXN-13307 RXN-13297 RXN-13300, RXN-13306 RXN-13295 RXN-13299	PWY-7036	2
RMS-H1.1326 RMS-H1.1985 RMS-H1.1325	RXN-13296 RXN-13301 RXN-13305, RXN-9543 RXN-9544 RXN-9545	PWY-7036, PWY-5972	2
RMS-H1.1343 RMS-H1.1306 RMS-H1.1360	RXNQT-4173 RXNQT-4174 RXNQT-4175, RXNQT-4170 RXNQT-4171 RXNQT-4172, RXNQT-4164 RXNQT-4165 RXNQT-4166, RXNQT-4167 RXNQT-4168 RXNQT-4169	PWYQT-4450	4
RMS-H1.1343 RMS-H1.1306 RMS-H1.2239	RXN-15075 RXN-15076 RXN-15077, RXN-10830 RXN-10831 RXN-10832	PWY-7419, PWY-6322	2
RMS-H1.1344 RMS-H1.2014 RMS-H1.406	SERINE-C-PALMITOYLTRANSFERASE-RXN 3-DEHYDROSPHINGANINE-REDUCTASE-RXN RXN3DJ-118, SERINE-C-PALMITOYLTRANSFERASE-RXN 3-DEHYDROSPHINGANINE-REDUCTASE-RXN RXN-7792	PWY3DJ-12, PWY-7277, PWY-5129	2
RMS-H1.1344 RMS-H1.2014 RMS-H1.740	RXN-14492 RXN-14493 RXN-14494, RXN-13322 RXN-14484 RXN-14485, RXN-13295 RXN-13299 RXN-13303, RXN-13297 RXN-13300 RXN-13304	PWY-6433, PWY-7036	4
RMS-H1.1346 RMS-H1.1360 RMS-H1.421	MALATE-DEHYDROGENASE-ACCEPTOR-RXN CITSYN-RXN ACONITATEDEHYDR-RXN, RXNI-3 CITSYN-RXN ACONITATEDEHYDR-RXN	TCA, GLYCOLYSIS-TCA-GLYOX-BYPASS, TCA-GLYOX-BYPASS, PWY-7254, REDCITCYC	2
RMS-H1.1348 RMS-H1.1710 RMS-H1.449	RXN-12356 DIHYDRONEOPTERIN-MONO-P-DEPHOS-RXN H2NEOPTERINALDOL-RXN, RXN-12357 RXN-12358 H2NEOPTERINALDOL-RXN	PWY-6797	2
RMS-H1.1348 RMS-H1.2346 RMS-H1.1710	3.1.4.11-RXN 2.7.1.127-RXN 3.1.3.62-RXN, 3.1.4.11-RXN 2.7.1.127-RXN RXN-8730	PWY-6371	2
RMS-H1.1350 RMS-H1.567 RMS-H1.590	RXN-4702 RXN-4703 RXN-4704, RXN-3581 RXN-3583 RXN-3592	PWY-2861, PWY-2345	2
RMS-H1.1359 RMS-H1.380 RMS-H1.751	MALIC-NADP-RXN PYRUVATEORTHOPHOSPHATE-DIKINASE-RXN PEPCARBOX-RXN, 1.1.1.39-RXN PYRUVATEORTHOPHOSPHATE-DIKINASE-RXN PEPCARBOX-RXN	PWY-241, PWY-7117, PWY-7115	2
RMS-H1.1359 RMS-H1.750 RMS-H1.705	MALIC-NADP-RXN PEPSYNTH-RXN 2PGADEHYDRAT-RXN, 1.1.1.39-RXN PEPSYNTH-RXN 2PGADEHYDRAT-RXN	GLUCONEO-PWY	2
RMS-H1.1360 RMS-H1.1343 RMS-H1.1306	RXN-15074 RXN-15075 RXN-15076, RXN-10829 RXN-10830 RXN-10831, RXN-2202 RXN-2203 RXN-2204, RXNQT-4166 RXNQT-4167 RXNQT-4168, RXNQT-4169 RXNQT-4170 RXNQT-4171, RXNQT-4163 RXNQT-4164 RXNQT-4165, RXNQT-4172 RXNQT-4173 RXNQT-4174, RXNQT-4175 RXNQT-4176 RXNQT-4178	PWY-7419, PWY-6322, PWY-1186, PWYQT-4450	8
RMS-H1.1360 RMS-H1.2168 RMS-H1.2346	HYDROXYMETHYLGLUTARYL-COA-SYNTHASE-RXN 1.1.1.34-RXN MEVALONATE-KINASE-RXN, HYDROXYMETHYLGLUTARYL-COA-SYNTHASE-RXN 1.1.1.34-RXN RXN-15647	PWY-922, PWY-7524, PWY66-5, ERGOSTEROL-SYN-PWY, PWY-6174, PWY-7391, PWY-6146, PWY-5910	2
RMS-H1.1360 RMS-H1.421 RMS-H1.1889	2-ISOPROPYLMALATESYN-RXN 3-ISOPROPYLMALISOM-RXN RXN-8991, CITSYN-RXN ACONITATEDEHYDR-RXN ACONITATEHYDR-RXN, HOMOCITRATE-SYNTHASE-RXN RXN3O-1983 HOMOACONITATE-HYDRATASE-RXN, RXN-7743 R-2-METHYLMALATE-DEHYDRATASE-RXN RXN-7744, R215-RXN R216-RXN R217-RXN, R211-RXN R212-RXN R213-RXN	LEUSYN-PWY, PWY-7124, PWY-6969, LYSINE-AMINOAD-PWY, PWY-5101, BRANCHED-CHAIN-AA-SYN-PWY, TCA, PWY-6728, PWY66-398, PWY-3081, GLYCOLYSIS-TCA-GLYOX-BYPASS, PWY-5690, PWY-5913, TCA-GLYOX-BYPASS, PWY-5464, PWY-6549, P105-PWY, PWY-7254, REDCITCYC, P241-PWY, GLYOXYLATE-BYPASS, PWY-6871, PWY-561, FERMENTATION-PWY	6
RMS-H1.1372 RMS-H1.1001 RMS-H1.626	RXN-6642 RXN-6763 THIOL-S-METHYLTRANSFERASE-RXN, RXN-12533 RXN-6763 THIOL-S-METHYLTRANSFERASE-RXN	PWY-6842	2
RMS-H1.1372 RMS-H1.1423 RMS-H1.1410	RXN-11428 RXN-11436 2.4.1.195-RXN, RXN-11429 RXN-11437 RXN-1442	PWY-2821, PWY-601	2
RMS-H1.1372 RMS-H1.1582 RMS-H1.1926	RXN-11430 RXN-11438 RXN-2208, RXN-11434 RXN-11442 RXNQT-4327, RXN-11431 RXN-11439 RXNQT-4324, RXN-11433 RXN-11441 RXNQT-4326, RXN-11432 RXN-11440 RXNQT-4325, RXN-11435 RXN-11443 RXNQT-4328	PWY-1187, PWYQT-4474, PWYQT-4471, PWYQT-4473, PWYQT-4472, PWYQT-4475	6
RMS-H1.1372 RMS-H1.2220 RMS-H1.737	RXN-13123 RXN-13165 RXN-13146, RXN-13177 RXN-13174 RXN-13175, RXN-13210 RXN-13211 RXN-13212	PWY-7021, PWY-7020, PWY-7018, PWY-7016, PWY-7000	3
RMS-H1.1372 RMS-H1.275 RMS-H1.1643	ACETYLORNDEACET-RXN ORNCARBAMTRANSFER-RXN ARGSUCCINSYN-RXN, RXN-15004 ORNCARBAMTRANSFER-RXN ARGSUCCINSYN-RXN	ARGSYN-PWY, ARG㳢_xD800_숍SYN, PWY-7400	2
RMS-H1.1372 RMS-H1.737 RMS-H1.1713	RXN0-3942 GABATRANSAM-RXN SUCCSEMIALDDEHYDROG-RXN, RXN0-3942 GABATRANSAM-RXN SUCCINATE-SEMIALDEHYDE-DEHYDROGENASE-RXN, AMVAL-RXN VAGL-RXN GLUTARATE-SEMIALDEHYDE-DEHYDROGENASE-RXN, AMVAL-RXN VAGL-RXN RXN-8182, R561-RXN R562-RXN 6-OXOHEXANOATE-OXIDATION-RXN, RXN-3962 R562-RXN 6-OXOHEXANOATE-OXIDATION-RXN	ORNARGDEG-PWY, LYSDEGII-PWY, ARGDEG-PWY, PWY-5327, P621-PWY	6
RMS-H1.1373 RMS-H1.1654 RMS-H1.1375	RXN-8512 RXN-8519 RXN-8520, RXN-8513 RXN-8523 RXN-8524	PWY-5416, PWY-5414, PWY-5413	2
RMS-H1.1374 RMS-H1.1654 RMS-H1.1375	RXN-8511 RXN-8515 RXN-8517, 4.2.3.18-RXN RXN-8507 RXN-8508	PWY-5416, PWY-5411, PWY-5412	2
RMS-H1.1375 RMS-H1.28 RMS-H1.108	RXN-8508 RXN-8509 RXN-8510, RXN-8520 RXN-8521 RXN-8522, RXN-8524 RXN-8525 RXN-8526, RXN-8517 RXN-8516 RXN-8518, RXN-8536 RXN-8537 RXN-8538, RXN-8532 RXN-8533 RXN-8534	PWY-5416, PWY-5411, PWY-5422, PWY-5414, PWY-5421, PWY-5412, PWY-5413	6
RMS-H1.1376 RMS-H1.1373 RMS-H1.1654	RXN-4861 RXN-8512 RXN-8519, RXN-4861 RXN-8513 RXN-8523	PWY-5416, PWY-5414, PWY-5413	2
RMS-H1.1376 RMS-H1.1374 RMS-H1.1654	RXN-4861 RXN-8511 RXN-8515, RXN-4861 4.2.3.18-RXN RXN-8507	PWY-5416, PWY-5411, PWY-5412	2
RMS-H1.1376 RMS-H1.945 RMS-H1.1654	5.5.1.13-RXN 4.2.3.19-RXN 1.14.13.78-RXN, RXN-8528 RXN-9291 RXN-15438	PWY-5052, PWY-5053, PWY-2981	2
RMS-H1.1381 RMS-H1.1231 RMS-H1.2148	GLUTAMATE-FORMIMINOTRANSFERASE-RXN 4.3.1.4-RXN METHENYLTHFCYCLOHYDRO-RXN, GLYCINE-FORMIMINOTRANSFERASE-RXN 4.3.1.4-RXN METHENYLTHFCYCLOHYDRO-RXN	PWY-5030, P164-PWY, PWY-5497	2
RMS-H1.1402 RMS-H1.2192 RMS-H1.351	O-SUCCHOMOSERLYASE-RXN RXN-15131 HOMOCYSMETB12-RXN, O-SUCCHOMOSERLYASE-RXN RXN-15131 HOMOCYSMET-RXN	HOMOSER-METSYN-PWY, P4-PWY, MET-SAM-PWY, METSYN-PWY, PWY0-781, PWY-5347	2
RMS-H1.1408 RMS-H1.856 RMS-H1.2278	PHENYLALANINE-4-MONOOXYGENASE-RXN RXN-7908 RXN-7909, RXN-13907 RXN-13908 RXN-13909	PHENYLALANINE-DEG1-PWY, PWY-7158	2
RMS-H1.1411 RMS-H1.1518 RMS-H1.1515	RXN-5063 RXN-5064 RXN-5065, RXN-9636 RXN-9638 RXN-9639, TYROSINE-N-MONOOXYGENASE-RXN RXN-7748 RXN-7749, RXN-12061 RXN-12062 RXN-12063, RXN-12066 RXN-12067 RXN-12068	PWY-3022, PWY-5991, PWY-861, PWY-5990, CAMALEXIN-SYN, PWY-7088, PWY-581, PWY-2821, PWY-601	5
RMS-H1.1411 RMS-H1.1998 RMS-H1.1277	1.14.13.59-RXN N6-HYDROXYLYSINE-O-ACETYLTRANSFERASE-RXN RXN-13056, 1.14.13.59-RXN N6-HYDROXYLYSINE-O-ACETYLTRANSFERASE-RXN RXN-13054	AEROBACTINSYN-PWY	2
RMS-H1.1423 RMS-H1.1410 RMS-H1.1927	RXN-11436 2.4.1.195-RXN RXN-4606, RXN-11437 RXN-1442 RXN-1443	PWY-2821, PWY-601	2
RMS-H1.1451 RMS-H1.87 RMS-H1.1117	ACETALD-DEHYDROG-RXN PHOSACETYLTRANS-RXN ACETATEKIN-RXN, RXN-12736 PTAALT-RXN PROPKIN-RXN	P161-PWY, PWY-7013	2
RMS-H1.146 RMS-H1.2014 RMS-H1.2346	RXN-8773 D-XYLULOSE-REDUCTASE-RXN XYLULOKIN-RXN, RXN-8772 L-ARABINITOL-4-DEHYDROGENASE-RXN LYXK-RXN	PWY-5257	2
RMS-H1.1468 RMS-H1.761 RMS-H1.1487	TRANS-OCTAPRENYLTRANSTRANSFERASE-RXN RXN-9204 RXN-9205, RXN-9106 RXN-9358 RXN-9361	PWY-5845, PWY-5896	2
RMS-H1.1469 RMS-H1.1720 RMS-H1.2212	RXN-10093 RXN-10096 RXN-10099, RXN-10094 RXN-10097 RXN-10102	PWY-6190, PWY-6191	2
RMS-H1.1469 RMS-H1.1720 RMS-H1.2216	CHLOROBENDDH-RXN CHLOROCATDIOXY-RXN CHLOROMUCISOM-RXN, RXN-10093 RXN-10096 RXN-10100, RXN-10095 RXN-10098 RXN-10103	14DICHLORBENZDEG-PWY, PWY-6190, PWY-6192	3
RMS-H1.1469 RMS-H1.321 RMS-H1.2362	RXN-12071 RXN-12073 RXN-12070, PHENPRODIOLDEHYDROG-RXN 1.13.11.16-RXN MHPCHYDROL-RXN	PWY-6690, HCAMHPDEG-PWY, PWY0-1277	2
RMS-H1.1471 RMS-H1.1908 RMS-H1.2017	RXN-9277 RXN-9280 RXN-9283, RXN-14292 RXN-14293 RXN-14294, RXN3O-58 2.1.1.114-RXN RXN3O-73, RXN-9286 RXN-9287 RXN-9288, RXN-9279 RXN-9282 RXN-9285, RXN-9278 RXN-9281 RXN-9284	PWY-5870, PWY-7235, PWY-7230, PWY-5873, PWY-5872, PWY-5871, PWY3O-19	6
RMS-H1.1471 RMS-H1.1908 RMS-H1.2122	RXN-13840 RXN-13841 RXN-13876, RXN-13898 RXN-13900 RXN-13902, RXN-13848 RXN-13877 RXN-13878	PWY-7150, PWY-7157, PWY-7149, PWY-7151	3
RMS-H1.1471 RMS-H1.1908 RMS-H1.951	1.14.13.57-RXN 2.1.1.120-RXN RXN-8183, 1.14.13.56-RXN 2.1.1.119-RXN RXN-9275	PWY-5287	2
RMS-H1.1471 RMS-H1.2122 RMS-H1.1302	RXN-12510 RXN1F-462 RXNQT-4161, RXN-12510 RXN1F-462 RXN-8449	PWY-6266	2
RMS-H1.1471 RMS-H1.2122 RMS-H1.1350	RXN-12510 RXN1F-462 RXN-13797, RXN-12510 RXN1F-462 RXN-14000, RXN-12510 RXN1F-462 RXN-8271, RXN-12510 RXN1F-462 RXN-8265	PWY-6266	4
RMS-H1.1471 RMS-H1.2122 RMS-H1.1908	RXN-13840 RXN-13845 RXN-13846, RXN-13898 RXN-13899 RXN-13901, RXN-13848 RXN-13850 RXN-13851	PWY-7150, PWY-7157, PWY-7149, PWY-7151	3
RMS-H1.1471 RMS-H1.321 RMS-H1.1995	RXN-13152 RXN-13155 RXN-668, O-CRESOL-METHYLCATECHOL-RXN CATECHOL-2-3-DIOXYGENASE-RXN 2-OH-6-OXOHEPTA-2-4-DIENOATE-HYDR-RXN, M-CRESOL-METHYLCATECHOL-RXN RXN-8041 2-OH-6-OXOHEPTA-2-4-DIENOATE-HYDR-RXN, RXN-13151 RXN-13154 RXN-13157, RXN-13150 R607-RXN R608-RXN, RXN-13169 RXN-13170 RXN-13171	PWY-7011, PWY-5183, TOLUENE-DEG-3-OH-PWY, PWY-7010, PWY-7009, PWY-5182, TOLUENE-DEG-2-OH-PWY, PWY-5180	6
RMS-H1.1471 RMS-H1.321 RMS-H1.2362	RXN-10040 RXN-12073 RXN-12070, MHPHYDROXY-RXN 1.13.11.16-RXN MHPCHYDROL-RXN	PWY-6690, HCAMHPDEG-PWY, PWY0-1277	2
RMS-H1.1471 RMS-H1.567 RMS-H1.1908	RXN-2581 RXN-2621 CAFFEOYL-COA-O-METHYLTRANSFERASE-RXN, 1.14.13.36-RXN RXN-2622 CAFFEOYL-COA-O-METHYLTRANSFERASE-RXN	PWY-361, PWY-6039	2
RMS-H1.1472 RMS-H1.1469 RMS-H1.1720	DIOXYXANFL-RXN CHLOROBENDDH-RXN CHLOROCATDIOXY-RXN, RXN-10090 RXN-10093 RXN-10096, RXN-10091 RXN-10094 RXN-10097, RXN-10092 RXN-10095 RXN-10098	14DICHLORBENZDEG-PWY, PWY-6190, PWY-6191, PWY-6192	4
RMS-H1.1472 RMS-H1.1469 RMS-H1.321	TOLUENE-DIOXYGENASE-RXN TOLUENE-DIOL-DEHYDROGENASE-RXN CATECHOL-2-3-DIOXYGENASE-RXN, RXN-12072 RXN-12071 RXN-12073, 1.14.12.18-RXN 1.3.1.56-RXN BIPHENYL-23-DIOL-12-DIOXYGENASE-RXN, RXN-642 RXN-643 RXN-644, RXN-664 RXN-665 RXN-666, HCAMULTI-RXN PHENPRODIOLDEHYDROG-RXN 1.13.11.16-RXN	PWY-5179, PWY-5183, TOLUENE-DEG-DIOL-PWY, PWY-6690, PWY5F9-12, PWY-721, PWY-5266, PWY-6954, PWY-5273, PWY-5163, HCAMHPDEG-PWY, PWY0-1277	6
RMS-H1.1475 RMS-H1.109 RMS-H1.106	RXN1F-162 RXN1F-163 RXN1F-164, RXN-7589 RXN-7590 RXN-7591, RXN1F-167 RXN1F-168 RXN1F-169	PWY-5052, PWY-5035, PWY-5070, PWY-5036	3
RMS-H1.1475 RMS-H1.109 RMS-H1.264	RXN1F-167 RXN1F-168 RXN1F-101, RXN1F-162 RXN1F-163 RXN1F-99	PWY-5052, PWY-5035, PWY-5070	2
RMS-H1.1482 RMS-H1.310 RMS-H1.423	R544-RXN R545-RXN R546-RXN, RXN-13044 R545-RXN R546-RXN	P601-PWY, PWY-6989	2
RMS-H1.149 RMS-H1.597 RMS-H1.1834	ADENOSYLHOMOCYSTEINE-NUCLEOSIDASE-RXN RIBOSYLHOMOCYSTEINASE-RXN RXN-10016, ADENOSYLHOMOCYSTEINE-NUCLEOSIDASE-RXN RIBOSYLHOMOCYSTEINASE-RXN RXN-10015	PWY-6154, PWY-6153	2
RMS-H1.15 RMS-H1.1720 RMS-H1.1984	RXN-9912 RXN-9870 RXN-9892, RXN-9914 RXN-9870 RXN-9892	PWY-6107	2
RMS-H1.150 RMS-H1.351 RMS-H1.999	ADENOSYLHOMOCYSTEINASE-RXN HOMOCYSMET-RXN S-ADENMETSYN-RXN, ADENOSYLHOMOCYSTEINASE-RXN HOMOCYSMETB12-RXN S-ADENMETSYN-RXN	PWY-5041, PWY-5328	2
RMS-H1.1506 RMS-H1.1197 RMS-H1.220	RXN-13881 RXN-13882 RXN-13883, RXN-13894 RXN-13893 RXN-13892	PWY-7154, PWY-7156, PWY-7155	2
RMS-H1.1515 RMS-H1.1516 RMS-H1.934	RXN-7749 RXN-12240 1.14.13.42-RXN, RXN-7749 RXN-12240 RXN-13622	PWY-861, PWY-7088	2
RMS-H1.1516 RMS-H1.1243 RMS-H1.1811	R312-RXN R313-RXN NICOTINAMID-RXN, RXN-1403 RXN-7567 RXNN-404	P345-PWY, PWY-581	2
RMS-H1.1516 RMS-H1.2004 RMS-H1.2122	RXN-5081 RXN-5082 LINAMARIN-SYNTHASE-RXN, RXN-9641 RXN-9642 RXN-9643	PWY-3022, PWY-5991, PWY-5990	2
RMS-H1.1516 RMS-H1.934 RMS-H1.2122	RXN-12240 1.14.13.42-RXN RXN-743, RXN-12240 RXN-13622 2.4.1.178-RXN	PWY-861, PWY-7088	2
RMS-H1.1573 RMS-H1.396 RMS-H1.1647	RXN-1541 RXN-3303 RXN-7781, RXN-1541 RXN-3303 RXN-7780, RXN-1541 RXN-3303 RXN-7143	PWY-3097	3
RMS-H1.1574 RMS-H1.1471 RMS-H1.1405	RXN-3284 RXN-4501 RXN-4502, RXN-3625 ISOFLAVONE-2-HYDROXYLASE-RXN RXN-3562	PWY-2055, PWY-2229	2
RMS-H1.1574 RMS-H1.1908 RMS-H1.1471	RXN-3284 RXN-3542 RXN-3762, RXN-3284 RXN-3542 ISOFLAVONE-2-HYDROXYLASE-RXN	PWY-2229	2
RMS-H1.1580 RMS-H1.1918 RMS-H1.1244	RXN-7488 2.3.1.151-RXN RXN-7483, RXN-7488 2.3.1.151-RXN RXN-7484	PWY-13, PWY-5002	2
RMS-H1.1580 RMS-H1.581 RMS-H1.2462	O-SUCCINYLBENZOATE-COA-LIG-RXN NAPHTHOATE-SYN-RXN RXN-9311, RXN-7614 NAPHTHOATE-SYN-RXN RXN-9311	PWY-5845, PWY-5899, PWY-5861, PWY-5862, PWY-5896, ALL-CHORISMATE-PWY, PWY-5838, PWY-5860, PWY-5840, PWY-5837, PWY-5850, PWY-5863, PWY-5898, PWY-5897, PWY-5791	2
RMS-H1.1582 RMS-H1.1926 RMS-H1.1927	RXN-11438 RXN-2208 RXN-2209, RXN-11442 RXNQT-4327 RXNQT-4332, RXN-11439 RXNQT-4324 RXNQT-4329, RXN-11441 RXNQT-4326 RXNQT-4331, RXN-11440 RXNQT-4325 RXNQT-4330, RXN-11443 RXNQT-4328 RXNQT-4333	PWY-1187, PWYQT-4474, PWYQT-4471, PWYQT-4473, PWYQT-4472, PWYQT-4475	6
RMS-H1.1597 RMS-H1.1360 RMS-H1.421	RXN-7970 R211-RXN R212-RXN, R214-RXN R215-RXN R216-RXN	P241-PWY	2
RMS-H1.1597 RMS-H1.2014 RMS-H1.404	RXN-11933 RXN-11934 RXN3O-218, RXN-11938 RXN-11939 RXN-4209	PWY-2541	2
RMS-H1.1597 RMS-H1.504 RMS-H1.310	ISOCITDEH-RXN 2OXOGLUTARATEDEH-RXN SUCCCOASYN-RXN, ISOCITRATE-DEHYDROGENASE-NAD+RXN 2OXOGLUTARATEDEH-RXN SUCCCOASYN-RXN, ISOCITRATE-DEHYDROGENASE-NAD+RXN 2OXOGLUTARATEDEH-RXN SUCCINATE--COA-LIGASE-GDP-FORMING-RXN	TCA, PWY66-398, GLYCOLYSIS-TCA-GLYOX-BYPASS, PWY-5690, TCA-GLYOX-BYPASS, PWY-5464	3
RMS-H1.1617 RMS-H1.150 RMS-H1.351	RXN-7605 ADENOSYLHOMOCYSTEINASE-RXN HOMOCYSMET-RXN, RXN-7605 ADENOSYLHOMOCYSTEINASE-RXN HOMOCYSMETB12-RXN	PWY-5041, PWY-5328	2
RMS-H1.1619 RMS-H1.1223 RMS-H1.1710	RXN-14400 RXN-14403 RXN-14404, RXN-9995 RXN-10933 RXN-10934	PWY-6350	2
RMS-H1.1619 RMS-H1.1223 RMS-H1.2340	RXN-9995 RXN-9996 RXN-10935, RXN-14400 RXN-14405 RXN-14406	PWY-6141, PWY-6146	2
RMS-H1.1619 RMS-H1.1933 RMS-H1.19	DTDPGLUCOSEPP-RXN DTDPGLUCDEHYDRAT-RXN RFFTRANS-RXN, DTDPGLUCOSEPP-RXN DTDPGLUCDEHYDRAT-RXN RXN-14707	PWY-7317, PWY-7413, ECASYN-PWY, PWY-7315	2
RMS-H1.1619 RMS-H1.1933 RMS-H1.2014	DTDPGLUCOSEPP-RXN DTDPGLUCDEHYDRAT-RXN 1.1.1.266-RXN, DTDPGLUCOSEPP-RXN DTDPGLUCDEHYDRAT-RXN RXN-5461	PWY-7317, PWY-3221	2
RMS-H1.1638 RMS-H1.1348 RMS-H1.1710	RXN-10063 RXN-12356 DIHYDRONEOPTERIN-MONO-P-DEPHOS-RXN, RXN-10063 RXN-12357 RXN-12358	PWY-6797	2
RMS-H1.1647 RMS-H1.1471 RMS-H1.1908	4OHBENZOATE-OCTAPRENYLTRANSFER-RXN RXN-9277 RXN-9280, RXN-14291 RXN-14292 RXN-14293, RXN-9003 RXN3O-58 2.1.1.114-RXN, RXN-9222 RXN-9286 RXN-9287, RXN-9230 RXN-9279 RXN-9282, 2.5.1.39-RXN RXN-9278 RXN-9281	PWY-5870, PWY-7235, PWY-7230, PWY-5873, PWY-5872, PWY-5871, PWY3O-19	6
RMS-H1.1647 RMS-H1.2017 RMS-H1.1471	RXN-9222 RXN-9223 RXN-9224, 4OHBENZOATE-OCTAPRENYLTRANSFER-RXN 3-OCTAPRENYL-4-OHBENZOATE-DECARBOX-RXN 2-OCTAPRENYLPHENOL-HYDROX-RXN, RXN-14322 RXN-14294 RXN-14295, RXN-14320 RXN3O-73 RXN3O-12, 2.5.1.39-RXN RXN-9238 RXN-9239, 2.5.1.39-RXN RXN-9238 RXN-15308, RXN-9230 RXN-9231 RXN-9232	PWY-5855, PWY-6708, UBISYN-PWY, PWY-7233, PWY-5856, ALL-CHORISMATE-PWY, PWY-6978, PWY-5857	7
RMS-H1.1654 RMS-H1.1375 RMS-H1.28	RXN-8519 RXN-8520 RXN-8521, RXN-8507 RXN-8508 RXN-8509, RXN-8523 RXN-8524 RXN-8525, RXN-8531 RXN-8532 RXN-8533, RXN-8535 RXN-8536 RXN-8537, RXN-8515 RXN-8517 RXN-8516	PWY-5416, PWY-5411, PWY-5422, PWY-5414, PWY-5421, PWY-5412, PWY-5413	6
RMS-H1.1654 RMS-H1.376 RMS-H1.1713	RXN-8579 RXN-8581 RXN-8582, RXN-8962 RXN-8969 RXN-8970, RXN-9908 RXN-9909 RXN-9910, TOLUENE-SIDE-CHAIN-MONOOXYGENASE-RXN BENZYL-ALC-DEHYDROGENASE-RXN BENZALDEHYDE-DEHYDROGENASE-NAD+RXN, RXN-1063 RXN-2121 RXN-2122, RXN-12155 RXN-12156 RXN-12157, RXN-661 RXN-662 RXN-663, TCCOL-RXN COLCYD-RXN CYDTER-RXN, RXN-8578 RXN-8580 RXN-8583, TSMOS-RXN SOLDEHYD-RXN SYDDEHYD-RXN, 3-5-XYLENOL-METHYLHYDROXYLASE-R…	PWY-5429, PWY-6540, PWY-6104, PWY-5183, PWY-1121, PWY-741, 4TOLCARBDEG-PWY, PWY-5428, PWY-5266, PWY-5178, TOLSULFDEG-PWY, M-CRESOL-DEGRADATION-PWY, PWY-321, PWY-7490, PWY-6948, TOLUENE-DEG-CATECHOL-PWY	14
RMS-H1.1654 RMS-H1.745 RMS-H1.108	1.14.13.78-RXN RXN-5242 RXN-7580, RXN-11411 RXN-13483 RXN-11394, RXN-12880 RXN-12881 RXN-12882, RXN-12649 RXN-12650 RXN-12652, RXN-11926 RXN-11925 RXN-11927, RXN-11930 RXN-11931 RXN-11932, RXN-11935 RXN-11936 RXN-11937, RXN-12656 RXN-12657 RXN-12605, RXN-9842 RXN-9843 RXN-9844, CHOLESTANETRIOL-26-MONOOXYGENASE-RXN CHOLESTANETETRAOL-26-DEHYDROGENASE-RXN 1.2.1.40-RXN, RXN-13503 RXN-13504 RXN-13505,…	PWY-5047, PWY-6495, PWY-5034, PWY-7477, PWY-5052, PWY-6919, PWY-5053, PWY-6503, PWY-2541, PWY-6888, PWY-6061, PWY-6915, PWY-7069, PWY-7066, PWY-5195	13
RMS-H1.1654 RMS-H1.745 RMS-H1.1660	RXN-13497 RXN-13498 RXN-13499, RXN-15438 RXN-15439 RXN-15440, RXN-13500 RXN-13501 RXN-13502	PWY-7067, PWY-2981, PWY-7068	3
RMS-H1.1654 RMS-H1.745 RMS-H1.2249	RXN66-11 RXN66-12 RXN66-13, RXN66-303 RXN66-304 RXN66-305	PWY66-3, PWY66-341, PWY66-4, PWY66-5	2
RMS-H1.1655 RMS-H1.1674 RMS-H1.1933	2.3.1.157-RXN NAG1P-URIDYLTRANS-RXN RXN-9998, 2.3.1.157-RXN NAG1P-URIDYLTRANS-RXN RXN-13252	PWY-7332	2
RMS-H1.1655 RMS-H1.1674 RMS-H1.277	2.3.1.157-RXN NAG1P-URIDYLTRANS-RXN RXN-6380, 2.3.1.157-RXN NAG1P-URIDYLTRANS-RXN UDPGLCNACEPIM-RXN	PWY-6404, PWY-7332	2
RMS-H1.1663 RMS-H1.1662 RMS-H1.1878	RXN-15454 RXN-15455 RXN-15456, RXN-15454 RXN-15455 RXN-15457	PWY-6633	2
RMS-H1.1710 RMS-H1.1137 RMS-H1.1372	RXN-13204 RXN-13176 RXN-13177, RXN-13208 RXN-13209 RXN-13210	PWY-7021, PWY-7018	2
RMS-H1.1710 RMS-H1.1370 RMS-H1.1684	KDO-8PPHOSPHAT-RXN CPM-KDOSYNTH-RXN KDOTRANS2-RXN, KDO-8PPHOSPHAT-RXN CPM-KDOSYNTH-RXN KDOTRANS-RXN	KDO-NAGLIPASYN-PWY, LPSSYN-PWY	2
RMS-H1.1710 RMS-H1.2220 RMS-H1.737	GPH-RXN RXN-969 GLYCINE-AMINOTRANSFERASE-RXN, GPH-RXN RXN-969 SERINE-GLYOXYLATE-AMINOTRANSFERASE-RXN	PWY-181	2
RMS-H1.1710 RMS-H1.2346 RMS-H1.1348	RXN-10958 2.7.1.149-RXN 3.1.4.11-RXN, RXN-9779 2.7.1.149-RXN 3.1.4.11-RXN	PWY-6371, PWY-6367	2
RMS-H1.1710 RMS-H1.2346 RMS-H1.2199	DHS-PHOSPHATASE-RXN SPHINGANINE-KINASE-RXN SPHINGANINE-1-PHOSPHATE-ALDOLASE-RXN, RXN3O-504 RXN3O-458 RXN-13729, RXN3DJ-25 RXN3DJ-11417 RXN3DJ-11230	PWY-7119, PWY3DJ-11470	3
RMS-H1.1710 RMS-H1.376 RMS-H1.1713	HISTIDPHOS-RXN HISTOLDEHYD-RXN HISTALDEHYD-RXN, RXN-11777 FARNESOL-DEHYDROGENASE-RXN RXN-11619, RXN-8617 FARNESOL-DEHYDROGENASE-RXN RXN-11619	HISTSYN-PWY, PRPP-PWY, PWY-6575, PWY-6650	3
RMS-H1.1710 RMS-H1.449 RMS-H1.2346	RXN-12358 H2NEOPTERINALDOL-RXN H2PTERIDINEPYROPHOSPHOKIN-RXN, DIHYDRONEOPTERIN-MONO-P-DEPHOS-RXN H2NEOPTERINALDOL-RXN H2PTERIDINEPYROPHOSPHOKIN-RXN	PWY-6797, PWY-6612, ALL-CHORISMATE-PWY, PWY-6147, FOLSYN-PWY, PWY-7539	2
RMS-H1.1713 RMS-H1.1471 RMS-H1.1185	HYDROXYBENZALDEHYDE-OXIDATION-NADP-RXN 4-HYDROXYBENZOATE-3-MONOOXYGENASE-RXN RXN-10882, HYDROXYBENZALDEHYDE-OXIDATION-NAD-RXN 4-HYDROXYBENZOATE-3-MONOOXYGENASE-RXN RXN-10882	PWY-6954	2
RMS-H1.1713 RMS-H1.1471 RMS-H1.1720	HYDROXYBENZALDEHYDE-OXIDATION-NAD-RXN 4-HYDROXYBENZOATE-3-MONOOXYGENASE-RXN PROTOCATECHUATE-34-DIOXYGENASE-RXN, HYDROXYBENZALDEHYDE-OXIDATION-NADP-RXN 4-HYDROXYBENZOATE-3-MONOOXYGENASE-RXN PROTOCATECHUATE-34-DIOXYGENASE-RXN	PWY-5183, PWY-2504, PWY-5181	2
RMS-H1.1713 RMS-H1.2347 RMS-H1.1763	URONATE-DEHYDROGENASE-RXN GALACTARDEHYDRA-RXN 4.2.1.41-RXN, RXN-11407 GLUCARDEHYDRA-RXN 4.2.1.41-RXN	PWY-6516	2
RMS-H1.1713 RMS-H1.2347 RMS-H1.954	RXN-14022 XYLONATE-DEHYDRATASE-RXN 4.1.2.28-RXN, URONATE-DEHYDROGENASE-RXN GALACTARDEHYDRA-RXN KDGALDOL-RXN, RXN-11407 GLUCARDEHYDRA-RXN KDGALDOL-RXN	PWY-7178, PWY-6516	3
RMS-H1.1713 RMS-H1.310 RMS-H1.1655	PHENDEHYD-RXN RXN-10819 RXN-10821, PHENDEHYD-RXN RXN-10819 GLUTAMINE-N-PHENYLACETYLTRANSFERASE-RXN	PWY-6318	2
RMS-H1.1713 RMS-H1.98 RMS-H1.99	BENZALDEHYDE-DEHYDROGENASE-NAD+RXN BENZOATE-12-DIOXYGENASE-RXN 1.3.1.25-RXN, BENZALDEHYDE-DEHYDROGENASE-NADP+RXN BENZOATE-12-DIOXYGENASE-RXN 1.3.1.25-RXN	PWY-5183, PWY-2504, PWY-6957, PWY-5178, PWY-6954	2
RMS-H1.1720 RMS-H1.2212 RMS-H1.1525	RXN-10097 RXN-10102 RXN-10105, RXN-9860 RXN-9867 RXN-10087, RXN-9860 RXN-9867 RXN-9894	PWY-6191, PWY-6193, PWY-6089	3
RMS-H1.1720 RMS-H1.2216 RMS-H1.2279	CHLOROCATDIOXY-RXN CHLOROMUCISOM-RXN DIENELACHYDRO-RXN, RXN-9870 RXN-9893 CARBOXYMETHYLENEBUTENOLIDASE-RXN	14DICHLORBENZDEG-PWY, PWY-6087	2
RMS-H1.1720 RMS-H1.2216 RMS-H1.253	RXN-9884 RXN-9886 RXN-9887, RXN-10098 RXN-10103 RXN-10104	PWY-6093, PWY-6192	2
RMS-H1.1773 RMS-H1.421 RMS-H1.858	GERANOYL-COA-CARBOXYLASE-RXN ISOHEXENYLGLUTACONYL-COA-HYDRATASE-RXN 4.1.3.26-RXN, METHYLCROTONYL-COA-CARBOXYLASE-RXN METHYLGLUTACONYL-COA-HYDRATASE-RXN HYDROXYMETHYLGLUTARYL-COA-LYASE-RXN	PWY-6672, LEU-DEG2-PWY	2
RMS-H1.1779 RMS-H1.1778 RMS-H1.501	RXN-7596 RXN-7597 RXN-7600, RXN-7596 RXN-7597 RXN-7598	PWY-5038, PWY-5039, PWY-5037	2
RMS-H1.1811 RMS-H1.737 RMS-H1.1713	RXN-13072 GABATRANSAM-RXN SUCCSEMIALDDEHYDROG-RXN, 5-AMINOPENTANAMIDASE-RXN VAGL-RXN RXN-8182, 5-AMINOPENTANAMIDASE-RXN VAGL-RXN GLUTARATE-SEMIALDEHYDE-DEHYDROGENASE-RXN	P181-PWY, PWY-5280, PWY-5327	3
RMS-H1.1812 RMS-H1.2197 RMS-H1.115	RXN-15581 RXN-15124 RXN-15127, RXN-15125 RXN-15124 RXN-15127	PWY0-1535, PWY-3661, PWY-6196, SERDEG-PWY, PWY-5497	2
RMS-H1.1834 RMS-H1.2346 RMS-H1.2389	R12-RXN 6PFRUCTPHOS-RXN F16ALDOLASE-RXN, RXN-14812 6PFRUCTPHOS-RXN F16ALDOLASE-RXN	PWY-1861, P461-PWY, HEXITOLDEGSUPER-PWY	2
RMS-H1.1834 RMS-H1.381 RMS-H1.1117	2TRANSKETO-RXN GAPOXNPHOSPHN-RXN PHOSGLYPHOS-RXN, TRANSALDOL-RXN GAPOXNPHOSPHN-RXN PHOSGLYPHOS-RXN	PWY-6901, P124-PWY, P185-PWY	2
RMS-H1.1876 RMS-H1.1069 RMS-H1.1154	UDP-NACMURALGLDAPLIG-RXN UDP-NACMURALGLDAPAALIG-RXN RXN-11028, UDP-NACMURALGLDAPLIG-RXN UDP-NACMURALGLDAPAALIG-RXN PHOSNACMURPENTATRANS-RXN	PWY-6385, PEPTIDOGLYCANSYN-PWY	2
RMS-H1.1888 RMS-H1.761 RMS-H1.1487	RXN-8992 DMK-RXN ADOMET-DMK-METHYLTRANSFER-RXN, RXN-8992 RXN-10623 ADOMET-DMK-METHYLTRANSFER-RXN	ALL-CHORISMATE-PWY, PWY-5838, PWY-6263	2
RMS-H1.1889 RMS-H1.1580 RMS-H1.581	O-SUCCINYLBENZOATE-COA-SYN-RXN O-SUCCINYLBENZOATE-COA-LIG-RXN NAPHTHOATE-SYN-RXN, O-SUCCINYLBENZOATE-COA-SYN-RXN RXN-7614 NAPHTHOATE-SYN-RXN	PWY-5845, PWY-5899, PWY-5861, PWY-5862, PWY-5896, ALL-CHORISMATE-PWY, PWY-5838, PWY-5860, PWY-5840, PWY-5837, PWY-5850, PWY-5863, PWY-5898, PWY-5897, PWY-5791	2
RMS-H1.1889 RMS-H1.1597 RMS-H1.1360	R213-RXN R214-RXN R215-RXN, HOMOACONITATE-HYDRATASE-RXN RXN-7970 R211-RXN	P241-PWY	2
RMS-H1.1889 RMS-H1.1597 RMS-H1.1928	ACONITATEHYDR-RXN ISOCITDEH-RXN RXN-7774, R217-RXN R218-RXN R224-RXN	P105-PWY, P241-PWY	2
RMS-H1.1889 RMS-H1.1597 RMS-H1.504	ACONITATEHYDR-RXN ISOCITDEH-RXN 2OXOGLUTARATEDEH-RXN, ACONITATEHYDR-RXN ISOCITRATE-DEHYDROGENASE-NAD+RXN 2OXOGLUTARATEDEH-RXN	TCA, PWY66-398, GLYCOLYSIS-TCA-GLYOX-BYPASS, PWY-5690, TCA-GLYOX-BYPASS, PWY-5464, PWY-7254	2
RMS-H1.1889 RMS-H1.1597 RMS-H1.51	ACONITATEHYDR-RXN ISOCITDEH-RXN GLUTAMATE-DEHYDROGENASE-RXN, ACONITATEHYDR-RXN ISOCITDEH-RXN GLUTDEHYD-RXN	PWY-6728, PWY-5913	2
RMS-H1.1889 RMS-H1.2014 RMS-H1.1134	RXN-9847 RXN-9848 RXN-9850, TIGLYLCOA-HYDROXY-RXN 1.1.1.178-RXN METHYLACETOACETYLCOATHIOL-RXN	PWY-6061, ILEUDEG-PWY	2
RMS-H1.1889 RMS-H1.2416 RMS-H1.1357	ACONITATEHYDR-RXN ISOCIT-CLEAV-RXN MALSYN-RXN, RXN-8960 RXN-8961 MALSYN-RXN	PWY-6969, PWY-6728, GLYCOLYSIS-TCA-GLYOX-BYPASS, TCA-GLYOX-BYPASS, P105-PWY, GLYOXYLATE-BYPASS, PWY-561	2
RMS-H1.1893 RMS-H1.401 RMS-H1.351	SULFITE-REDUCT-RXN ACETYLHOMOSER-CYS-RXN HOMOCYSMET-RXN, SULFITE-REDUCT-RXN ACETYLHOMOSER-CYS-RXN HOMOCYSMETB12-RXN	PWY-5345	2
RMS-H1.1906 RMS-H1.2004 RMS-H1.934	RXN-15102 RXN-15099 RXN-15106, RXN-12807 RXN-15100 RXN-15109	PWY-7421, PWY-7422	2
RMS-H1.1906 RMS-H1.934 RMS-H1.2004	RXN-15102 RXN-15107 RXN-15110, RXN-12807 RXN-15101 RXN-15108	PWY-7421, PWY-7422	2
RMS-H1.1908 RMS-H1.1350 RMS-H1.102	RXN-7754 RXN-7755 RXN-7759, RXN-7754 RXN-7755 RXN-7760, 2.1.1.155-RXN RXN-13941 RXN-13942	PWY-5105, PWY-7166	3
RMS-H1.1908 RMS-H1.1471 RMS-H1.1487	RXN-9225 RXN-9226 RXN-9227, 2-OCTAPRENYL-6-OHPHENOL-METHY-RXN 2-OCTAPRENYL-6-METHOXYPHENOL-HYDROX-RXN 2-OCTAPRENYL-METHOXY-BENZOQ-METH-RXN, RXN-9233 RXN-9234 RXN-9235	PWY-5855, PWY-6708, UBISYN-PWY, ALL-CHORISMATE-PWY, PWY-5857	3
RMS-H1.1908 RMS-H1.1471 RMS-H1.2122	2.1.1.83-RXN RXN-13840 RXN-13845, RXN-13843 RXN-13848 RXN-13850, RXN-13855 RXN-13848 RXN-13850	PWY-7150, PWY-7149, PWY-7151	3
RMS-H1.1908 RMS-H1.1574 RMS-H1.1471	RXN-3624 RXN-3625 ISOFLAVONE-2-HYDROXYLASE-RXN, RXN-3624 RXN-3625 RXN-3762	PWY-2229	2
RMS-H1.1908 RMS-H1.2017 RMS-H1.1471	2.1.1.114-RXN RXN3O-73 RXN3O-12, RXN-9280 RXN-9283 2-OCTAPRENYL-6-METHOXYPHENOL-HYDROX-RXN, RXN-14293 RXN-14294 RXN-14295, RXN-9287 RXN-9288 RXN-9226, RXN-9282 RXN-9285 RXN-9234	PWY-7233, PWY-5870, PWY-7235, PWY-7230, PWY-5873, PWY-5872, PWY3O-19	5
RMS-H1.1918 RMS-H1.1244 RMS-H1.1471	2.3.1.151-RXN RXN-7484 RXN-7486, 2.3.1.151-RXN RXN-7484 RXN-7487, 2.3.1.151-RXN RXN-7483 RXN-7485	PWY-13, PWY-5002	3
RMS-H1.1928 RMS-H1.1713 RMS-H1.1471	HYDROXYBENZOYLFORMATE-DECARBOXYLASE-RXN HYDROXYBENZALDEHYDE-OXIDATION-NAD-RXN 4-HYDROXYBENZOATE-3-MONOOXYGENASE-RXN, HYDROXYBENZOYLFORMATE-DECARBOXYLASE-RXN HYDROXYBENZALDEHYDE-OXIDATION-NADP-RXN 4-HYDROXYBENZOATE-3-MONOOXYGENASE-RXN	PWY-2504, PWY-6954, 4-HYDROXYMANDELATE-DEGRADATION-PWY	2
RMS-H1.1928 RMS-H1.1713 RMS-H1.98	BENZOYLFORMATE-DECARBOXYLASE-RXN BENZALDEHYDE-DEHYDROGENASE-NADP+RXN BENZOATE-12-DIOXYGENASE-RXN, BENZOYLFORMATE-DECARBOXYLASE-RXN BENZALDEHYDE-DEHYDROGENASE-NAD+RXN BENZOATE-12-DIOXYGENASE-RXN	PWY-2504, PWY-6957, PWY-6954	2
RMS-H1.1985 RMS-H1.1325 RMS-H1.1324	RXN-13301 RXN-13305 RXN-13309, RXN-13298 RXN-13302 RXN-13306, RXN-9544 RXN-9545 RXN-9546	PWY-7036, PWY-5972	3
RMS-H1.1985 RMS-H1.2385 RMS-H1.1655	RXN-9799 2.3.1.176-RXN GLYCINE-N-CHOLOYLTRANSFERASE-RXN, RXN-9799 2.3.1.176-RXN RXN-9800	PWY-6061	2
RMS-H1.1995 RMS-H1.2463 RMS-H1.954	2-OH-6-OXOHEPTA-2-4-DIENOATE-HYDR-RXN 2-OXOPENT-4-ENOATE-HYDRATASE-RXN MHPELY-RXN, RXN-668 2-OXOPENT-4-ENOATE-HYDRATASE-RXN MHPELY-RXN	PWY-5179, PWY-5183, PWY-5266, PWY-6954, PWY-5273, PWY-5182, PWY-5180	2
RMS-H1.1996 RMS-H1.1908 RMS-H1.2122	RXN-13839 RXN-13842 RXN-13874, RXN-13844 RXN-13843 RXN-13875	PWY-7149, PWY-7151	2
RMS-H1.1996 RMS-H1.2368 RMS-H1.1487	4-HYDROXYPHENYLPYRUVATE-DIOXYGENASE-RXN RXN-2541 RXN-2542, 4-HYDROXYPHENYLPYRUVATE-DIOXYGENASE-RXN RXN-2761 RXN-2762	PWY-1422, PWY-1581, PWY-5864	2
RMS-H1.2004 RMS-H1.1647 RMS-H1.1738	RXN-4505 RXN-4510 RXN-4512, RXN-4505 RXN-4509 RXN-4511	PWY-2055	2
RMS-H1.2014 RMS-H1.1134 RMS-H1.1655	RXN-9848 RXN-9850 RXN-9852, RXN-9848 RXN-9850 RXN-9851	PWY-6061	2
RMS-H1.2014 RMS-H1.1248 RMS-H1.230	RXN-14787 RXN-14788 RXN-14789, RXN-10702 RXN-10700 RXN-10707, RXN-10698 RXN-10699 RXN-10706, RXN-14773 RXN-14774 RXN-14775	PWY-7338, PWY-5433, PWY-7337, PWY-735	4
RMS-H1.2014 RMS-H1.1248 RMS-H1.2462	RXN-2003 RXN-2006 RXN-2005, RXN-10703 RXN-10701 RXN-10708	PWY-6443, PWY-5433, PWY-735	2
RMS-H1.2014 RMS-H1.1330 RMS-H1.590	CYCLOHEXANOL-DEHYDROGENASE-RXN CYCLOHEXANONE-MONOOXYGENASE-RXN 6-HEXANOLIDE-HYDROLYSIS-RXN, RXN-9430 RXN-9431 RXN-9432, RXN-9429 RXN-9431 RXN-9432, RXN-9433 RXN-9435 RXN-9436, RXN-9434 RXN-9435 RXN-9436	CYCLOHEXANOL-OXIDATION-PWY, PWY-5927, PWY-5922	5
RMS-H1.2014 RMS-H1.1359 RMS-H1.1322	MALATE-DEHYDROGENASE-NADP+RXN MALIC-NADP-RXN RXN0-5224, MALATE-DEH-RXN 1.1.1.39-RXN RXN0-5224	PWY-241, PWY-7117, PWY-7115	2
RMS-H1.2014 RMS-H1.1359 RMS-H1.380	MALATE-DEHYDROGENASE-NADP+RXN MALIC-NADP-RXN PYRUVATEORTHOPHOSPHATE-DIKINASE-RXN, MALATE-DEH-RXN 1.1.1.39-RXN PYRUVATEORTHOPHOSPHATE-DIKINASE-RXN	PWY-241, PWY-7117, PWY-7115	2
RMS-H1.2014 RMS-H1.1435 RMS-H1.843	RXN-11690 RXN-11691 RXN-8315, R230-RXN RXN-11691 RXN-8315	PWY-6616, PWY-6642	2
RMS-H1.2014 RMS-H1.156 RMS-H1.705	MALATE-DEH-RXN 4.1.1.32-RXN 2PGADEHYDRAT-RXN, MALATE-DEH-RXN PEPCARBOXYKIN-RXN 2PGADEHYDRAT-RXN	PWY66-399, GLUCONEO-PWY	2
RMS-H1.2014 RMS-H1.1834 RMS-H1.2346	SORB6PDEHYDROG-RXN RXN-14812 6PFRUCTPHOS-RXN, MANNITOL-2-DEHYDROGENASE-RXN RXN-14515 FRUCTOKINASE-RXN, RXN-7644 RXN-14515 FRUCTOKINASE-RXN	P461-PWY, PWY-6531, PWY-4101, HEXITOLDEGSUPER-PWY, PWY-6693	3
RMS-H1.2014 RMS-H1.212 RMS-H1.364	RXN-10901 RXN-10902 RXN-10904, RXN-10900 RXN-10903 RXN-10905, RXN-10899 RXN-10902 RXN-10904, RXN-10898 RXN-10903 RXN-10905	PWY-6341	4
RMS-H1.2014 RMS-H1.2347 RMS-H1.1413	MYO-INOSITOL-2-DEHYDROGENASE-RXN MYO-INOSOSE-2-DEHYDRATASE-RXN RXN-14149, RXN-13779 MYO-INOSOSE-2-DEHYDRATASE-RXN RXN-14149	P562-PWY, PWY-7237	2
RMS-H1.2014 RMS-H1.2347 RMS-H1.2346	RXN-13774 RXN-13775 DEHYDDEOXGALACTKIN-RXN, ALTRO-OXIDOREDUCT-RXN ALTRODEHYDRAT-RXN DEOXYGLUCONOKIN-RXN, MANNONOXIDOREDUCT-RXN MANNONDEHYDRAT-RXN DEOXYGLUCONOKIN-RXN	PWY-7130, GALACTUROCAT-PWY, GALACT-GLUCUROCAT-PWY, PWY-7242, GLUCUROCAT-PWY, PWY-6516	3
RMS-H1.2014 RMS-H1.268 RMS-H1.917	CARNITINE-3-DEHYDROGENASE-RXN RXN-5881 RXN-5882, 1.1.1.254-RXN RXN-5881 RXN-5882	PWY-3602, PWY-7472, PWY-7471, PWY-3621	2
RMS-H1.2014 RMS-H1.404 RMS-H1.220	RXN-11939 RXN-4209 RXN-4210, RXN-11934 RXN3O-218 RXN-707	PWY-2541	2
RMS-H1.2014 RMS-H1.724 RMS-H1.1482	R542-RXN R543-RXN R544-RXN, RXN-13042 RXN-13043 RXN-13044	P601-PWY, PWY-6989	2
RMS-H1.2014 RMS-H1.740 RMS-H1.1324	RXN-7698 RXN-11750 RXN-7711, RXN-14493 RXN-14494 RXN-14495, RXN-14484 RXN-14485 RXN-14486, RXN-13299 RXN-13303 RXN-13307	PWY-5080, PWY-6433, PWY-7036	4
RMS-H1.2014 RMS-H1.740 RMS-H1.490	MALATE-DEH-RXN FUMHYDR-RXN R601-RXN, MALATE-DEH-RXN FUMHYDR-RXN RXN-14963	P42-PWY, P23-PWY, PWY-7389, P108-PWY, PWY-5088, PWY-5392, PWY-6146, FERMENTATION-PWY	2
RMS-H1.2014 RMS-H1.786 RMS-H1.547	RXN-9484 RXN-9485 RXN-9486, RXN-9483 RXN-9485 RXN-9486	PWY-5961	2
RMS-H1.2014 RMS-H1.934 RMS-H1.220	RXN-710 RXN-4231 RXN-4229, 1.1.1.181-RXN 1.14.13.95-RXN RXN-9794	PWY-2582, PWY-6544, PWY-6061	2
RMS-H1.2014 RMS-H1.969 RMS-H1.590	RXN-9426 RXN-9420 RXN-9421, RXN-9425 RXN-9420 RXN-9421, RXN-9392 RXN-9391 RXN-9394, RXN-9424 RXN-9391 RXN-9394	PWY-5927, PWY-5922	4
RMS-H1.2014 RMS-H1.976 RMS-H1.2475	RXN-9949 RXN-9415 RXN-9417, RXN-9948 RXN-9416 RXN-9418	PWY-5923, PWY-5924	2
RMS-H1.2017 RMS-H1.1471 RMS-H1.1487	RXN-14294 RXN-14295 RXN-14296, RXN3O-73 RXN3O-12 RXN3O-54, RXN-9283 2-OCTAPRENYL-6-METHOXYPHENOL-HYDROX-RXN 2-OCTAPRENYL-METHOXY-BENZOQ-METH-RXN, RXN-9288 RXN-9226 RXN-9227, RXN-9285 RXN-9234 RXN-9235, RXN-9238 RXN-15308 RXN-12944	PWY-7233, PWY-5870, PWY-7235, PWY-7230, PWY-5873, PWY-5872, PWY-6978, PWY3O-19	6
RMS-H1.2017 RMS-H1.1471 RMS-H1.1908	RXN-9223 RXN-9224 RXN-9225, 3-OCTAPRENYL-4-OHBENZOATE-DECARBOX-RXN 2-OCTAPRENYLPHENOL-HYDROX-RXN 2-OCTAPRENYL-6-OHPHENOL-METHY-RXN, RXN-9238 RXN-9239 RXN-9240, RXN-9231 RXN-9232 RXN-9233	PWY-5855, PWY-6708, UBISYN-PWY, PWY-5856, ALL-CHORISMATE-PWY, PWY-5857	4
RMS-H1.2018 RMS-H1.1678 RMS-H1.1348	RXN0-6733 RXN0-6734 RXN0-6710, RXN0-6733 RXN0-6734 RXN-14995	PWY0-1533, PWY-7399	2
RMS-H1.2024 RMS-H1.2475 RMS-H1.1957	RXN-14077 RXN-14078 RXN-14079, RXN-14077 RXN-14078 RXN-14080	PWY-7188	2
RMS-H1.2028 RMS-H1.2342 RMS-H1.2279	RXN-14084 RXN-14085 RXN-14087, RXN-11684 RXN-11685 RXN-11686	PWY-7189, PWY-6602	2
RMS-H1.2060 RMS-H1.885 RMS-H1.884	RXN-2206 RXN-11414 RXN-11422, RXNQT-4312 RXN-11418 RXN-11426, RXNQT-4309 RXN-11415 RXN-11423, RXNQT-4311 RXN-11417 RXN-11425, RXNQT-4310 RXN-11416 RXN-11424, RXNQT-4313 RXN-11419 RXN-11427	PWY-1187, PWYQT-4474, PWYQT-4471, PWYQT-4473, PWYQT-4472, PWYQT-4475	6
RMS-H1.2063 RMS-H1.1674 RMS-H1.2346	RXN-1623 CDPDIGLYSYN-RXN PHOSPHAGLYPSYN-RXN, RXN-1623 CDPDIGLYSYN-RXN 2.7.8.11-RXN, RXN-1623 CDPDIGLYSYN-RXN PHOSPHASERSYN-RXN	PHOSLIPSYN2-PWY, PHOSLIPSYN-PWY, PWY4FS-8	3
RMS-H1.2065 RMS-H1.1154 RMS-H1.1149	1.2.4.4-RXN 2.3.1.168-RXN RXN-7719, RXN0-1134 RXN0-1133 RXN0-1132, 2OXOGLUTDECARB-RXN RXN0-1147 RXN-7716	PWY-5046, PWY-5173, PYRUVDEHYD-PWY, PWY-5464, PWY-5084	3
RMS-H1.21 RMS-H1.1602 RMS-H1.115	RXN-14048 RXN-15121 RXN-15123, RXN-14301 RXN-15121 RXN-15123	HOMOCYSDEGR-PWY, PWY-701, PWY-6292, PWY-5328	2
RMS-H1.2122 RMS-H1.1350 RMS-H1.102	RXN1F-462 RXN-14000 RXN-14011, RXN1F-461 RXN-13830 RXN-14008, RXN1F-462 RXN-13797 RXN-14012	PWY-6266, PWY-5320, PWY-5321	3
RMS-H1.2122 RMS-H1.1350 RMS-H1.567	RXN-8289 RXN-8290 RXN-8291, RXN-8005 RXN-8006 RXN-8170	PWY-5348, PWY-6266, PWY-5313	2
RMS-H1.2122 RMS-H1.1507 RMS-H1.567	RXN1F-462 RXN-13986 RXN-13988, RXN1F-462 RXN-13985 RXN-13987, RXN1F-461 RXN-13950 RXN-13954, RXN1F-461 RXN-13950 RXN-13952, RXN1F-461 RXN-13951 RXN-13953	PWY-7172, PWY-7168	5
RMS-H1.2122 RMS-H1.567 RMS-H1.590	RXN-4761 RXN-4762 RXN-4763, RXN-4201 RXN-4204 RXN-4206, RXN-3584 RXN-3585 RXN-3588, RXN-4319 RXN-4320 RXN-4321	PWY-2904, PWY-2561, PWY-5717, PWY-2343, PWY-2701	4
RMS-H1.2122 RMS-H1.727 RMS-H1.1471	RXN-4761 RXN-4764 RXN-3762, RXN-4761 RXN-4764 ISOFLAVONE-2-HYDROXYLASE-RXN	PWY-5717	2
RMS-H1.2148 RMS-H1.2369 RMS-H1.141	3.5.4.27-RXN RXN-2884 1.2.1.2-RXN, METHENYLTHFCYCLOHYDRO-RXN FORMYLTHFDEFORMYL-RXN 1.2.1.2-RXN	PWY-1882, P164-PWY, PWY-5497	2
RMS-H1.2172 RMS-H1.280 RMS-H1.2148	GLYOHMETRANS-RXN METHYLENETHFDEHYDROG-NADP-RXN METHENYLTHFCYCLOHYDRO-RXN, GLYOHMETRANS-RXN METHYLENETHFDEHYDROG-NADP-RXN RXN-6321	PWY-3841	2
RMS-H1.2192 RMS-H1.351 RMS-H1.999	RXN-15131 HOMOCYSMET-RXN S-ADENMETSYN-RXN, RXN-15131 HOMOCYSMETB12-RXN S-ADENMETSYN-RXN	MET-SAM-PWY, PWY0-781	2
RMS-H1.220 RMS-H1.2474 RMS-H1.1981	RXN-5161 RXN-5162 RXN-5164, RXN-5161 RXN-5162 RXN-5163	PWY-3061	2
RMS-H1.2212 RMS-H1.1525 RMS-H1.2279	RXN-10102 RXN-10105 RXN-10108, RXN-9867 RXN-10087 CARBOXYMETHYLENEBUTENOLIDASE-RXN, RXN-9867 RXN-9894 RXN-9868	PWY-6191, PWY-6193, PWY-6089	3
RMS-H1.2220 RMS-H1.737 RMS-H1.2122	RXN-13166 RXN-13127 RXN-13125, RXN-13165 RXN-13146 RXN-13149, RXN-13165 RXN-13146 RXN-13147, RXN-13166 RXN-13127 RXN-13148	PWY-7000	4
RMS-H1.2220 RMS-H1.737 RMS-H1.306	RXN-969 SERINE-GLYOXYLATE-AMINOTRANSFERASE-RXN GCVMULTI-RXN, RXN-969 GLYCINE-AMINOTRANSFERASE-RXN GCVMULTI-RXN	PWY-181	2
RMS-H1.2223 RMS-H1.956 RMS-H1.2203	RXN0-901 R127-RXN R128-RXN, RXN-7682 R127-RXN R128-RXN	P164-PWY, PWY-5497	2
RMS-H1.2225 RMS-H1.2014 RMS-H1.934	RXN-11624 RXN-9480 RXN-9481, RXN-11624 RXN-9480 RXN-9482	PWY-5954, PWY-5961	2
RMS-H1.2261 RMS-H1.1185 RMS-H1.1713	RXN-8829 RXN-8832 RXN-8831, RXN-8835 RXN-8836 RXN-8837	PWY-5644, PWY-5645	2
RMS-H1.2278 RMS-H1.1408 RMS-H1.856	RXN-7909 PHENYLALANINE-4-MONOOXYGENASE-RXN RXN-7908, RXN-13909 RXN-13907 RXN-13908	PHENYLALANINE-DEG1-PWY, PWY-7158	2
RMS-H1.2293 RMS-H1.2346 RMS-H1.2389	MANNPDEHYDROG-RXN 6PFRUCTPHOS-RXN F16ALDOLASE-RXN, GALACTITOLPDEHYD-RXN TAGAKIN-RXN TAGAALDOL-RXN	P461-PWY, HEXITOLDEGSUPER-PWY, GALACTITOLCAT-PWY	2
RMS-H1.230 RMS-H1.740 RMS-H1.2014	RXN-14785 RXN-14786 RXN-14787, RXN-14796 RXN-14797 RXN-14798, RXN-10706 RXN-10704 RXN-10702, RXN-10696 RXN-10697 RXN-10698, RXN-10707 RXN-10705 RXN-10703, RXN-14771 RXN-14772 RXN-14773	PWY-7338, PWY-7340, PWY-5433, PWY-7337, PWY-735	6
RMS-H1.2340 RMS-H1.1069 RMS-H1.1267	RXN-11608 RXN-11610 RXN-11612, RXN-11608 RXN-11610 RXN-11611	PWY-6574	2
RMS-H1.2340 RMS-H1.1142 RMS-H1.1713	PHENYLALANINE-DECARBOXYLASE-RXN RXN-10817 PHENDEHYD-RXN, AROMATIC-L-AMINO-ACID-DECARBOXYLASE-RXN RXN-1401 RXN-10715, RXN-9756 RXN-9757 RXN-9758	PWY-6318, PWY-6307, PWY-6055	3
RMS-H1.2340 RMS-H1.1142 RMS-H1.376	TYROSINE-DECARBOXYLASE-RXN RXN-5821 RXN3O-4113, AROMATIC-L-AMINO-ACID-DECARBOXYLASE-RXN RXN-1401 RXN-10717, PHENYLALANINE-DECARBOXYLASE-RXN AMINEPHEN-RXN RXN-13536, PHENYLALANINE-DECARBOXYLASE-RXN AMINEPHEN-RXN RXN-7700	PWY-6802, PWY-6307, PWY-5751	4
RMS-H1.2340 RMS-H1.737 RMS-H1.1713	ORNDECARBOX-RXN PUTTRANSAM-RXN AMINOBUTDEHYDROG-RXN, GLUTDECARBOX-RXN GABATRANSAM-RXN SUCCSEMIALDDEHYDROG-RXN, GLUTDECARBOX-RXN GABATRANSAM-RXN SUCCINATE-SEMIALDEHYDE-DEHYDROGENASE-RXN, GLUTDECARBOX-RXN RXN-6902 SUCCINATE-SEMIALDEHYDE-DEHYDROGENASE-RXN	ORNDEG-PWY, ORNARGDEG-PWY, PWY3O-210, PWY-4321, GLUDEG-I-PWY	4
RMS-H1.2345 RMS-H1.2122 RMS-H1.854	RXN-13974 RXN-15321 RXN-15323, RXN-13974 RXN-15321 RXN-13962, RXN-13974 RXN-15321 RXN-15322	PWY-7449	3
RMS-H1.2345 RMS-H1.2302 RMS-H1.1069	RXN-11301 RXN-11031 DALADALALIG-RXN, RXN-11301 RXN-11030 DALADALALIG-RXN	PWY-6385	2
RMS-H1.2345 RMS-H1.277 RMS-H1.1137	RXN-5466 2.7.8.15-RXN 2.4.1.141-RXN, RXN-5470 2.7.8.15-RXN 2.4.1.141-RXN, RXN-5469 2.7.8.15-RXN 2.4.1.141-RXN, RXN-5472 2.7.8.15-RXN 2.4.1.141-RXN, RXN-5467 2.7.8.15-RXN 2.4.1.141-RXN, RXN-5471 2.7.8.15-RXN 2.4.1.141-RXN, RXN-5468 2.7.8.15-RXN 2.4.1.141-RXN	MANNOSYL-CHITO-DOLICHOL-BIOSYNTHESIS	7
RMS-H1.2345 RMS-H1.877 RMS-H1.1069	RXN-11348 RXN-11349 DALADALALIG-RXN, RXN-11350 RXN-11351 DALADALALIG-RXN, RXN-11291 RXN-11065 DALADALALIG-RXN	PWY-6470, PWY-6471, PWY-5265	3
RMS-H1.2346 RMS-H1.2389 RMS-H1.1713	6PFRUCTPHOS-RXN F16ALDOLASE-RXN 1.2.1.9-RXN, 2.7.1.90-RXN F16ALDOLASE-RXN 1.2.1.9-RXN	PWY-1042, PWY-5464	2
RMS-H1.2346 RMS-H1.2389 RMS-H1.381	6PFRUCTPHOS-RXN F16ALDOLASE-RXN GAPOXNPHOSPHN-RXN, 2.7.1.90-RXN F16ALDOLASE-RXN GAPOXNPHOSPHN-RXN, TAGAKIN-RXN TAGAALDOL-RXN GAPOXNPHOSPHN-RXN	ANAGLYCOLYSIS-PWY, PWY-5484, GLYCOLYSIS-TCA-GLYOX-BYPASS, GLYCOLYSIS-E-D, PWY-1042, P441-PWY, P461-PWY, PWY-5464, GLYCOLYSIS, PWY-7345, PWY66-400, HEXITOLDEGSUPER-PWY, ANAEROFRUCAT-PWY	3
RMS-H1.2346 RMS-H1.2389 RMS-H1.622	R302-RXN F16ALDOLASE-RXN TRIOSEPISOMERIZATION-RXN, 6PFRUCTPHOS-RXN F16ALDOLASE-RXN TRIOSEPISOMERIZATION-RXN, 2.7.1.90-RXN F16ALDOLASE-RXN TRIOSEPISOMERIZATION-RXN, KETOHEXOKINASE-RXN RXN-8631 TRIOSEPISOMERIZATION-RXN, TAGAKIN-RXN TAGAALDOL-RXN TRIOSEPISOMERIZATION-RXN	P341-PWY, ANAGLYCOLYSIS-PWY, PWY-5484, GLYCOLYSIS-TCA-GLYOX-BYPASS, GLYCOLYSIS-E-D, PWY-1042, P441-PWY, P461-PWY, PWY66-373, PWY-5464, GLYCOLYSIS, PWY-7345, PWY66-400, HEXITOLDEGSUPER-PWY, ANAEROFRUCAT-PWY	5
RMS-H1.2346 RMS-H1.449 RMS-H1.1713	FUCULOKIN-RXN FUCPALDOL-RXN LACTALDDEHYDROG-RXN, DARABKIN-RXN DARABALDOL-RXN GLYCOLALD-DEHYDROG-RXN	FUC-RHAMCAT-PWY, PWY-5257, DARABCATK12-PWY	2
RMS-H1.2347 RMS-H1.1486 RMS-H1.1713	ARABINONATE-DEHYDRATASE-RXN RXN-8777 25-DIOXOVALERATE-DEHYDROGENASE-RXN, XYLONATE-DEHYDRATASE-RXN RXN-8777 25-DIOXOVALERATE-DEHYDROGENASE-RXN, L-ARABINONATE-DEHYDRATASE-RXN 4.2.1.43-RXN 25-DIOXOVALERATE-DEHYDROGENASE-RXN	PWY-5519, PWY-6760, PWY-5257	3
RMS-H1.2347 RMS-H1.1763 RMS-H1.1713	GLUCARDEHYDRA-RXN 4.2.1.41-RXN 25-DIOXOVALERATE-DEHYDROGENASE-RXN, GALACTARDEHYDRA-RXN 4.2.1.41-RXN 25-DIOXOVALERATE-DEHYDROGENASE-RXN	PWY-6499, PWY-6516, PWY-6497	2
RMS-H1.2347 RMS-H1.2346 RMS-H1.954	RXN-13775 DEHYDDEOXGALACTKIN-RXN DEHYDDEOXPHOSGALACT-ALDOL-RXN, ALTRODEHYDRAT-RXN DEOXYGLUCONOKIN-RXN KDPGALDOL-RXN, MANNONDEHYDRAT-RXN DEOXYGLUCONOKIN-RXN KDPGALDOL-RXN, GALACTONDEHYDRAT-RXN DEHYDDEOXGALACTKIN-RXN DEHYDDEOXPHOSGALACT-ALDOL-RXN, GLUCONATE-DEHYDRATASE-RXN DEOXYGLUCONOKIN-RXN KDPGALDOL-RXN	PWY-7130, GALACT-GLUCUROCAT-PWY, GALACTCAT-PWY, PWY-7242, GLUCUROCAT-PWY, PWY-2221, PWY-6516	5
RMS-H1.2347 RMS-H1.954 RMS-H1.1713	L-RHAMNONATE-DEHYDRATASE-RXN RXN0-5433 RXN-12165, L-RHAMNONATE-DEHYDRATASE-RXN RXN0-5433 LACTALDDEHYDROG-RXN, XYLONATE-DEHYDRATASE-RXN 4.1.2.28-RXN GLYCOLALD-DEHYDROG-RXN, L-ARABINONATE-DEHYDRATASE-RXN 4.1.2.18-RXN GLYCOLALD-DEHYDROG-RXN, ARABINONATE-DEHYDRATASE-RXN 4.1.2.28-RXN GLYCOLALD-DEHYDROG-RXN	PWY-6713, PWY-5257	5
RMS-H1.2347 RMS-H1.954 RMS-H1.376	XYLONATE-DEHYDRATASE-RXN 4.1.2.28-RXN RXN-14023, RXN-11380 RXN-11381 RXN-11382	PWY-7178, PWY-6491, PWY-6516	2
RMS-H1.2367 RMS-H1.737 RMS-H1.2172	RXN-2802 SERINE-GLYOXYLATE-AMINOTRANSFERASE-RXN GLYOHMETRANS-RXN, RXN-2802 SERINE--GLYOXYLATE-AMINOTRANSFERASE-RXN GLYOHMETRANS-RXN	PWY-1622	2
RMS-H1.2368 RMS-H1.1487 RMS-H1.328	RXN-14929 RXN-14917 RXN-14922, RXN-2541 RXN-2542 RXN-2543	PWY-7436, PWY-1422	2
RMS-H1.2368 RMS-H1.328 RMS-H1.1487	RXN-14929 RXN-14921 RXN-14919, RXN-2541 RXN-2561 RXN-2562	PWY-7436, PWY-1422	2
RMS-H1.2369 RMS-H1.2172 RMS-H1.280	FORMYLTHFDEFORMYL-RXN GLYOHMETRANS-RXN METHYLENETHFDEHYDROG-NADP-RXN, FORMYLTHFDEFORMYL-RXN GLYOHMETRANS-RXN 1.5.1.15-RXN	PWY-2201	2
RMS-H1.2369 RMS-H1.306 RMS-H1.280	FORMYLTHFDEFORMYL-RXN GCVMULTI-RXN METHYLENETHFDEHYDROG-NADP-RXN, FORMYLTHFDEFORMYL-RXN GCVMULTI-RXN 1.5.1.15-RXN	PWY-2201	2
RMS-H1.237 RMS-H1.2192 RMS-H1.624	CYSPH-RXN RXN-15131 HOMOCYSTEINE-S-METHYLTRANSFERASE-RXN, CYSPH-RXN RXN-15131 MMUM-RXN	PWY-702, PWY-724	2
RMS-H1.2370 RMS-H1.2172 RMS-H1.737	RXN-2881 GLYOHMETRANS-RXN SERINE-GLYOXYLATE-AMINOTRANSFERASE-RXN, RXN-2881 GLYOHMETRANS-RXN SERINE--GLYOXYLATE-AMINOTRANSFERASE-RXN	PWY-1622	2
RMS-H1.2389 RMS-H1.1710 RMS-H1.1164	F16ALDOLASE-RXN F16BDEPHOS-RXN RXN-13720, F16ALDOLASE-RXN F16BDEPHOS-RXN PGLUCISOM-RXN	PWY66-399, SUCSYN-PWY, GLUCONEO-PWY	2
RMS-H1.2389 RMS-H1.1710 RMS-H1.1834	F16ALDOLASE-RXN F16BDEPHOS-RXN 2TRANSKETO-RXN, F16ALDOLASE-RXN F16BDEPHOS-RXN TRANSALDOL-RXN	CALVIN-PWY, PWY-7124, PWY-6886, PWY-7218, PHOTOALL-PWY, P185-PWY	2
RMS-H1.2389 RMS-H1.381 RMS-H1.1117	F16ALDOLASE-RXN GAPOXNPHOSPHN-RXN PHOSGLYPHOS-RXN, TAGAALDOL-RXN GAPOXNPHOSPHN-RXN PHOSGLYPHOS-RXN	ANAGLYCOLYSIS-PWY, PWY-5484, GLYCOLYSIS-TCA-GLYOX-BYPASS, GLYCOLYSIS-E-D, PWY-1042, P441-PWY, P461-PWY, PWY-5464, GLYCOLYSIS, PWY-7345, PWY66-400, HEXITOLDEGSUPER-PWY, ANAEROFRUCAT-PWY	2
RMS-H1.2389 RMS-H1.622 RMS-H1.381	F16ALDOLASE-RXN TRIOSEPISOMERIZATION-RXN GAPOXNPHOSPHN-RXN, TAGAALDOL-RXN TRIOSEPISOMERIZATION-RXN GAPOXNPHOSPHN-RXN	ANAGLYCOLYSIS-PWY, PWY-5484, GLYCOLYSIS-TCA-GLYOX-BYPASS, GLYCOLYSIS-E-D, PWY-1042, P441-PWY, P461-PWY, PWY-5464, GLYCOLYSIS, PWY-7345, HEXITOLDEGSUPER-PWY, ANAEROFRUCAT-PWY	2
RMS-H1.2393 RMS-H1.2218 RMS-H1.1471	RXN-9931 RXN-9930 RXN-15585, RXN-9931 RXN-15586 RXN-15585	PWY-7513	2
RMS-H1.2393 RMS-H1.2218 RMS-H1.2392	RXN-9931 RXN-9930 RXN-9933, RXN-9931 RXN-9930 RXN-9932, RXN-9931 RXN-15586 RXN-9933, RXN-9931 RXN-15586 RXN-9932	PWY-7513	4
RMS-H1.2396 RMS-H1.976 RMS-H1.2475	RXN-9410 RXN-9415 RXN-9417, RXN-9411 RXN-9416 RXN-9418	PWY-5923, PWY-5924	2
RMS-H1.2401 RMS-H1.2440 RMS-H1.2014	RXN-8806 RXN-8805 1.1.1.269-RXN, 1.14.13.69-RXN 4.2.99.19-RXN 1.1.1.268-RXN	PWY-5534	2
RMS-H1.2416 RMS-H1.1357 RMS-H1.2014	ISOCIT-CLEAV-RXN MALSYN-RXN MALATE-DEH-RXN, RXN-8961 MALSYN-RXN MALATE-DEH-RXN	PWY-6969, PWY-6728, GLYCOLYSIS-TCA-GLYOX-BYPASS, TCA-GLYOX-BYPASS, P105-PWY, GLYOXYLATE-BYPASS, PWY-561	2
RMS-H1.2428 RMS-H1.1382 RMS-H1.2122	RXN-8489 RXN-8490 RXN-8480, RXN-8489 RXN-8490 RXN-8479	PWY-5405	2
RMS-H1.2430 RMS-H1.2349 RMS-H1.153	DIHYDRODIPICSYN-RXN RXN-14014 TETHYDPICSUCC-RXN, DIHYDRODIPICSYN-RXN RXN-14014 2.3.1.89-RXN	DAPLYSINESYN-PWY, P4-PWY, PWY-2941, PWY0-781	2
RMS-H1.2440 RMS-H1.2014 RMS-H1.1697	RXN-8805 1.1.1.269-RXN 1.8.1.5-RXN, 4.2.99.19-RXN 1.1.1.268-RXN 1.8.1.5-RXN	PWY-5534	2
RMS-H1.2462 RMS-H1.376 RMS-H1.737	RXN-6384 3-HYDROXYPROPIONATE-DEHYDROGENASE-RXN 2.6.1.18-RXN, 3-HYDROXYISOBUTYRYL-COA-HYDROLASE-RXN 3-HYDROXYISOBUTYRATE-DEHYDROGENASE-RXN 2.6.1.22-RXN	PWY-3941, PWY-4221, VALDEG-PWY	2
RMS-H1.2462 RMS-H1.761 RMS-H1.1487	RXN-9311 RXN-9204 RXN-9205, RXN-9311 RXN-9365 RXN-9366, RXN-9311 RXN-9358 RXN-9361, RXN-9311 DMK-RXN ADOMET-DMK-METHYLTRANSFER-RXN, RXN-9311 RXN-9190 RXN-9191, RXN-9311 RXN-9217 RXN-9220, RXN-9311 RXN-9360 RXN-9363, RXN-9311 RXN-9359 RXN-9362	PWY-5845, PWY-5899, PWY-5896, ALL-CHORISMATE-PWY, PWY-5838, PWY-5840, PWY-5850, PWY-5898, PWY-5897	8
RMS-H1.2466 RMS-H1.737 RMS-H1.1713	RXN-8243 VAGL-RXN RXN-8182, RXN-8243 VAGL-RXN GLUTARATE-SEMIALDEHYDE-DEHYDROGENASE-RXN	PWY-5327	2
RMS-H1.2474 RMS-H1.1981 RMS-H1.2014	RXN-5162 RXN-5164 RXN-5166, RXN-5162 RXN-5164 RXN-5165	PWY-3061	2
RMS-H1.2475 RMS-H1.1957 RMS-H1.1549	RXN-14078 RXN-14080 RXN-14081, RXN-14078 RXN-14079 RXN-14082	PWY-7188	2
RMS-H1.267 RMS-H1.1471 RMS-H1.1908	RXN1F-93 RXN-12510 QUERCETIN-3-O-METHYLTRANSFERASE-RXN, RXN1F-93 RXN-12510 RXN-8262	PWY-6266	2
RMS-H1.267 RMS-H1.1471 RMS-H1.2122	RXN1F-93 RXN-12510 RXN1F-462, RXN1F-93 RXN-12510 RXN-8264	PWY-6266	2
RMS-H1.267 RMS-H1.2122 RMS-H1.1350	RXN1F-93 RXN1F-461 RXN-13830, RXN1F-93 RXN1F-461 RXN-8270	PWY-6266	2
RMS-H1.277 RMS-H1.2345 RMS-H1.2346	UDPGLCNACEPIM-RXN TEICHOICSYN2-RXN TEICHOICSYN3-RXN, GLCNACPTRANS-RXN TEICHOICSYN2-RXN TEICHOICSYN3-RXN	TEICHOICACID-PWY	2
RMS-H1.306 RMS-H1.280 RMS-H1.2148	GCVMULTI-RXN METHYLENETHFDEHYDROG-NADP-RXN METHENYLTHFCYCLOHYDRO-RXN, GCVMULTI-RXN METHYLENETHFDEHYDROG-NADP-RXN RXN-6321	1CMET2-PWY, PWY-3841	2
RMS-H1.310 RMS-H1.2256 RMS-H1.158	PROPIONATE--COA-LIGASE-RXN 2-METHYLCITRATE-SYNTHASE-RXN 2-METHYLCITRATE-DEHYDRATASE-RXN, PROPIONATE--COA-LIGASE-RXN 2-METHYLCITRATE-SYNTHASE-RXN RXN-8979	PWY0-42, PWY-5747	2
RMS-H1.310 RMS-H1.490 RMS-H1.740	SUCCCOASYN-RXN SUCCINATE-DEHYDROGENASE-UBIQUINONE-RXN FUMHYDR-RXN, SUCCINATE--COA-LIGASE-GDP-FORMING-RXN SUCCINATE-DEHYDROGENASE-UBIQUINONE-RXN FUMHYDR-RXN	TCA, PWY-6728, PWY66-398, GLYCOLYSIS-TCA-GLYOX-BYPASS, PWY-5690, TCA-GLYOX-BYPASS, PWY-5464	2
RMS-H1.310 RMS-H1.567 RMS-H1.1471	4-COUMARATE--COA-LIGASE-RXN RXN-2601 1.14.13.36-RXN, 4-COUMARATE--COA-LIGASE-RXN 2.3.1.133-RXN RXN-2581	PWY-361, PWY-6320	2
RMS-H1.310 RMS-H1.740 RMS-H1.954	6.2.1.34-RXN 4.2.1.101-RXN 4.1.2.41-RXN, RXN-2001 RXN-2002 RXN-11278	PWY-6343, PWY-6446	2
RMS-H1.310 RMS-H1.954 RMS-H1.737	MALATE--COA-LIGASE-RXN MALYL-COA-LYASE-RXN SERINE--GLYOXYLATE-AMINOTRANSFERASE-RXN, MALATE--COA-LIGASE-RXN MALYL-COA-LYASE-RXN SERINE-GLYOXYLATE-AMINOTRANSFERASE-RXN	PWY-1622	2
RMS-H1.316 RMS-H1.1897 RMS-H1.2014	ACETOLACTSYN-RXN ACETOLACTATE-DECARBOXYLASE-RXN RXN-11035, ACETOLACTSYN-RXN ACETOLACTATE-DECARBOXYLASE-RXN RR-BUTANEDIOL-DEHYDROGENASE-RXN	PWY-6396, P125-PWY	2
RMS-H1.316 RMS-H1.2014 RMS-H1.2433	ACETOLACTSYN-RXN ACETOLACTREDUCTOISOM-RXN DIHYDROXYISOVALDEHYDRAT-RXN, ACETOOHBUTSYN-RXN ACETOOHBUTREDUCTOISOM-RXN DIHYDROXYMETVALDEHYDRAT-RXN	PWY-7111, THREOCAT-PWY, PWY-5101, BRANCHED-CHAIN-AA-SYN-PWY, ILEUSYN-PWY, PWY-5103, VALSYN-PWY, PWY-5104, PWY-3001	2
RMS-H1.321 RMS-H1.1995 RMS-H1.2463	CATECHOL-2-3-DIOXYGENASE-RXN 2-OH-6-OXOHEPTA-2-4-DIENOATE-HYDR-RXN 2-OXOPENT-4-ENOATE-HYDRATASE-RXN, RXN-8041 2-OH-6-OXOHEPTA-2-4-DIENOATE-HYDR-RXN 2-OXOPENT-4-ENOATE-HYDRATASE-RXN	PWY-5179, PWY-5183, PWY-6954, PWY-5182, PWY-5180	2
RMS-H1.321 RMS-H1.2362 RMS-H1.589	RXN-11542 RXN-11543 RXN-7282, RXN-12073 RXN-12070 RXN-13463, RXN-2505 RXN-2506 RXN-7282, 1.13.11.16-RXN MHPCHYDROL-RXN RXN-13463	PWY-6550, PWY-6690, FLUORENE-DEG-9-ONE-PWY, HCAMHPDEG-PWY, PWY0-1277	4
RMS-H1.329 RMS-H1.737 RMS-H1.1372	CARBPSYN-RXN ACETYLORNTRANSAM-RXN ACETYLORNDEACET-RXN, CARBPSYN-RXN RXN-15007 RXN-15004	ARGSYN-PWY, ARG㳢_xD800_숍SYN, PWY-7400	2
RMS-H1.351 RMS-H1.2172 RMS-H1.280	HOMOCYSMETB12-RXN GLYOHMETRANS-RXN METHYLENETHFDEHYDROG-NADP-RXN, HOMOCYSMETB12-RXN GLYOHMETRANS-RXN 1.5.1.15-RXN	PWY-2201, PWY-3841	2
RMS-H1.351 RMS-H1.306 RMS-H1.280	HOMOCYSMETB12-RXN GCVMULTI-RXN METHYLENETHFDEHYDROG-NADP-RXN, HOMOCYSMETB12-RXN GCVMULTI-RXN 1.5.1.15-RXN	PWY-2201, 1CMET2-PWY, PWY-3841	2
RMS-H1.351 RMS-H1.999 RMS-H1.1617	HOMOCYSMET-RXN S-ADENMETSYN-RXN RXN-7605, HOMOCYSMETB12-RXN S-ADENMETSYN-RXN RXN-7605	PWY-6151, PWY-5041, PWY-5328	2
RMS-H1.36 RMS-H1.38 RMS-H1.2295	RXN-10995 RXN-10996 RXN-11001, RXN-10995 RXN-10996 RXN-10997	PWY-6376, PWY-6375	2
RMS-H1.376 RMS-H1.1713 RMS-H1.1471	BENZYL-ALCOHOL-DEHYDROGENASE-RXN 3-OH-BENZALDEHYDE-DEHYDROG-NADP+RXN 3-HYDROXYBENZOATE-6-MONOOXYGENASE-RXN, BENZYL-ALCOHOL-DEHYDROGENASE-RXN 3-OH-BENZALDEHYDE-DEHYDROG-NADP+RXN 3-HYDROXYBENZOATE-4-MONOOXYGENASE-RXN	M-CRESOL-DEGRADATION-PWY	2
RMS-H1.376 RMS-H1.1713 RMS-H1.310	ALCOHOL-DEHYDROG-RXN RXN66-3 ACETATE--COA-LIGASE-RXN, RXN66-478 RXN66-479 RXN66-480, RXN-12787 RXN-12786 RXN-12785	PWY66-21, PWY66-389, PWY-6948	3
RMS-H1.376 RMS-H1.1713 RMS-H1.934	RXN-8969 RXN-8970 RXN-15458, RXN-8969 RXN-8970 RXN-15460	PWY-6540	2
RMS-H1.376 RMS-H1.1713 RMS-H1.98	BENZYL-ALC-DEHYDROGENASE-RXN BENZALDEHYDE-DEHYDROGENASE-NAD+RXN BENZOATE-12-DIOXYGENASE-RXN, COLCYD-RXN CYDTER-RXN 1.14.12.15-RXN	PWY-5183, 4TOLCARBDEG-PWY, PWY-5178	2
RMS-H1.376 RMS-H1.2347 RMS-H1.954	RXN-11383 RXN-11380 RXN-11381, RXN-11151 RXN-11380 RXN-11381	PWY-6491, PWY-6516	2
RMS-H1.381 RMS-H1.622 RMS-H1.2389	1.2.1.13-RXN TRIOSEPISOMERIZATION-RXN F16ALDOLASE-RXN, GAPOXNPHOSPHN-RXN TRIOSEPISOMERIZATION-RXN F16ALDOLASE-RXN	CALVIN-PWY, PWY-7124, PWY-6886, PWY-7218, PWY66-399, PHOTOALL-PWY	2
RMS-H1.385 RMS-H1.230 RMS-H1.740	RXN-14784 RXN-14785 RXN-14786, RXN-14795 RXN-14796 RXN-14797, RXN-14770 RXN-14771 RXN-14772	PWY-7338, PWY-7340, PWY-7337	3
RMS-H1.396 RMS-H1.1471 RMS-H1.1647	RXN-3303 RXN-7141 RXN-7142, RXN-3303 RXN-7141 RXN-7779, RXN-3303 RXN-7141 RXN-7226	PWY-3097	3
RMS-H1.421 RMS-H1.1889 RMS-H1.1597	ACONITATEDEHYDR-RXN ACONITATEHYDR-RXN ISOCITDEH-RXN, RXN3O-1983 HOMOACONITATE-HYDRATASE-RXN RXN-7970, R-2-METHYLMALATE-DEHYDRATASE-RXN RXN-7744 RXN-7745, ACONITATEDEHYDR-RXN ACONITATEHYDR-RXN ISOCITRATE-DEHYDROGENASE-NAD+RXN, R216-RXN R217-RXN R218-RXN, R212-RXN R213-RXN R214-RXN	PWY-7124, PWY-6969, LYSINE-AMINOAD-PWY, PWY-5101, TCA, PWY-6728, PWY66-398, PWY-3081, GLYCOLYSIS-TCA-GLYOX-BYPASS, PWY-5690, PWY-5913, TCA-GLYOX-BYPASS, PWY-5464, PWY-6549, P105-PWY, PWY-7254, REDCITCYC, P241-PWY, FERMENTATION-PWY	6
RMS-H1.453 RMS-H1.784 RMS-H1.934	GPPSYN-RXN RXN-5110 RXN-15040, GPPSYN-RXN RXN-5110 RXN-15039	PWY-7410	2
RMS-H1.478 RMS-H1.934 RMS-H1.2014	4.2.3.16-RXN --LIMONENE-6-MONOOXYGENASE-RXN CARVEOL-DEHYDROGENASE-RXN, 4.2.3.16-RXN --LIMONENE-3-MONOOXYGENASE-RXN ISOPIPERITENOL-DEHYDROGENASE-RXN, 4.2.3.20-RXN RXN-10746 RXN-9397	PWY-5928, PWY-3061, PWY-7443	3
RMS-H1.501 RMS-H1.2172 RMS-H1.280	2.1.1.19-RXN GLYOHMETRANS-RXN METHYLENETHFDEHYDROG-NADP-RXN, 2.1.1.19-RXN GLYOHMETRANS-RXN 1.5.1.15-RXN	PWY-2201	2
RMS-H1.501 RMS-H1.306 RMS-H1.280	2.1.1.19-RXN GCVMULTI-RXN METHYLENETHFDEHYDROG-NADP-RXN, 2.1.1.19-RXN GCVMULTI-RXN 1.5.1.15-RXN	PWY-2201	2
RMS-H1.503 RMS-H1.1054 RMS-H1.1647	2.3.1.156-RXN RXN-7811 RXN-7810, RXN-7805 RXN-7812 RXN-7813	PWY-5132, PWY-5133, PWY-5134, PWY-5808	2
RMS-H1.503 RMS-H1.1471 RMS-H1.1244	RXN-7481 RXN-7482 RXN-7483, RXN-7481 RXN-7482 RXN-7484	PWY-13, PWY-5001	2
RMS-H1.504 RMS-H1.1248 RMS-H1.2014	PYRUVDEH-RXN ACETYL-COA-ACETYLTRANSFER-RXN RXN-11662, PYRUVDEH-RXN ACETYL-COA-ACETYLTRANSFER-RXN RXN-5901	PWY-6886, PWY-7218	2
RMS-H1.504 RMS-H1.310 RMS-H1.490	2OXOGLUTARATEDEH-RXN SUCCCOASYN-RXN SUCCINATE-DEHYDROGENASE-UBIQUINONE-RXN, 2OXOGLUTARATEDEH-RXN SUCCINATE--COA-LIGASE-GDP-FORMING-RXN SUCCINATE-DEHYDROGENASE-UBIQUINONE-RXN	TCA, PWY66-398, GLYCOLYSIS-TCA-GLYOX-BYPASS, PWY-5690, TCA-GLYOX-BYPASS, PWY-5464	2
RMS-H1.509 RMS-H1.396 RMS-H1.1647	RXN-7750 RXN-3303 RXN-7143, RXN-7750 RXN-3303 RXN-7781, RXN-7750 RXN-3303 RXN-7780	PWY-3097	3
RMS-H1.51 RMS-H1.1087 RMS-H1.442	GLUTDEHYD-RXN GLUTAMINESYN-RXN GLUTAMATESYN-RXN, GLUTDEHYD-RXN GLUTAMINESYN-RXN GLUTAMATE-SYNTHASE-NADH-RXN	PWY-5505	2
RMS-H1.537 RMS-H1.1811 RMS-H1.480	NMNNUCLEOSID-RXN NICOTINAMID-RXN RXN-8442, RXN-8441 NICOTINAMID-RXN RXN-8442	PWY-5381	2
RMS-H1.537 RMS-H1.1811 RMS-H1.579	NMNNUCLEOSID-RXN NICOTINAMID-RXN NICOTINATEPRIBOSYLTRANS-RXN, RXN-8441 NICOTINAMID-RXN NICOTINATEPRIBOSYLTRANS-RXN	PYRIDNUCSAL-PWY, PWY-3502, PWY-5381	2
RMS-H1.557 RMS-H1.1619 RMS-H1.1223	2.5.1.42-RXN RXN-9995 RXN-9996, 2.5.1.42-RXN RXN-9995 RXN-10933	PWY-6141, PWY-6350, PWY-6146	2
RMS-H1.557 RMS-H1.1710 RMS-H1.1137	RXN-13203 RXN-13204 RXN-13176, RXN-13207 RXN-13208 RXN-13209	PWY-7021, PWY-7018	2
RMS-H1.567 RMS-H1.1908 RMS-H1.1451	RXN-2622 CAFFEOYL-COA-O-METHYLTRANSFERASE-RXN RXN-1106, RXN-2621 CAFFEOYL-COA-O-METHYLTRANSFERASE-RXN RXN-1106	PWY-361	2
RMS-H1.567 RMS-H1.401 RMS-H1.351	HOMOSERINE-O-ACETYLTRANSFERASE-RXN ACETYLHOMOSER-CYS-RXN HOMOCYSMETB12-RXN, HOMOSERINE-O-ACETYLTRANSFERASE-RXN ACETYLHOMOSER-CYS-RXN HOMOCYSMET-RXN	PWY-5345, HSERMETANA-PWY	2
RMS-H1.567 RMS-H1.590 RMS-H1.727	RXN-4762 RXN-4763 RXN-4764, RXN-4204 RXN-4206 RXN-4207, RXN-3585 RXN-3588 RXN-3591, RXN-4320 RXN-4321 RXN-4322	PWY-2904, PWY-2561, PWY-5717, PWY-2343, PWY-2701	4
RMS-H1.569 RMS-H1.590 RMS-H1.2347	GLUCOSE-1-DEHYDROGENASE-NADP+RXN GLUCONOLACT-RXN GLUCONATE-DEHYDRATASE-RXN, L-RHAMNOSE-1-DEHYDROGENASE-RXN L-RHAMNONO-14-LACTONASE-RXN L-RHAMNONATE-DEHYDRATASE-RXN, GLU6PDEHYDROG-RXN 6PGLUCONOLACT-RXN PGLUCONDEHYDRAT-RXN, RXN-8776 D-ARABINONOLACTONASE-RXN ARABINONATE-DEHYDRATASE-RXN, D-XYLOSE-1-DEHYDROGENASE-NADP+RXN RXN-12246 XYLONATE-DEHYDRATASE-RXN	NPGLUCAT-PWY, PWY-6714, GLYCOLYSIS-E-D, PWY-6713, PWY-5519, PWY-2221, PWY-6760, PWY-5257	5
RMS-H1.569 RMS-H1.590 RMS-H1.2399	GLU6PDEHYDROG-RXN 6PGLUCONOLACT-RXN RXN-3341, GLU6PDEHYDROG-RXN 6PGLUCONOLACT-RXN RXN-9952	RUMP-PWY, OXIDATIVEPENT-PWY, PWY-6901, OXIDATIVEPENT-PWY-1, PENTOSE-P-PWY	2
RMS-H1.581 RMS-H1.2462 RMS-H1.761	NAPHTHOATE-SYN-RXN RXN-9311 RXN-9204, NAPHTHOATE-SYN-RXN RXN-9311 RXN-9365, NAPHTHOATE-SYN-RXN RXN-9311 DMK-RXN, NAPHTHOATE-SYN-RXN RXN-9311 RXN-9358, NAPHTHOATE-SYN-RXN RXN-9311 RXN-9217, NAPHTHOATE-SYN-RXN RXN-9311 RXN-9190, NAPHTHOATE-SYN-RXN RXN-9311 RXN-9360, NAPHTHOATE-SYN-RXN RXN-9311 RXN-9359	PWY-5845, PWY-5899, PWY-5861, PWY-5862, PWY-5896, ALL-CHORISMATE-PWY, PWY-5838, PWY-5860, PWY-5840, PWY-5850, PWY-5898, PWY-5897	8
RMS-H1.590 RMS-H1.1350 RMS-H1.567	RXN-4705 RXN-4702 RXN-4703, RXN-3590 RXN-3581 RXN-3583	PWY-2861, PWY-2345	2
RMS-H1.590 RMS-H1.2014 RMS-H1.310	RXN-9421 RXN-9422 RXN-9423, RXN-9394 RXN-9405 RXN-9406	PWY-5927, PWY-5922	2
RMS-H1.590 RMS-H1.2347 RMS-H1.1486	D-ARABINONOLACTONASE-RXN ARABINONATE-DEHYDRATASE-RXN RXN-8777, RXN-12246 XYLONATE-DEHYDRATASE-RXN RXN-8777, L-ARABINONOLACTONASE-RXN L-ARABINONATE-DEHYDRATASE-RXN 4.2.1.43-RXN	PWY-5519, PWY-6760, PWY-5257, PWY-5517	3
RMS-H1.590 RMS-H1.2347 RMS-H1.954	GLUCONOLACT-RXN GLUCONATE-DEHYDRATASE-RXN DHDOGALDOL-RXN, RXN-12246 XYLONATE-DEHYDRATASE-RXN 4.1.2.28-RXN, 6PGLUCONOLACT-RXN PGLUCONDEHYDRAT-RXN KDPGALDOL-RXN, L-ARABINONOLACTONASE-RXN L-ARABINONATE-DEHYDRATASE-RXN 4.1.2.18-RXN, L-RHAMNONO-14-LACTONASE-RXN L-RHAMNONATE-DEHYDRATASE-RXN RXN0-5433, D-ARABINONOLACTONASE-RXN ARABINONATE-DEHYDRATASE-RXN 4.1.2.28-RXN	NPGLUCAT-PWY, PWY-7294, GLYCOLYSIS-E-D, PWY-7295, PWY-6713, PWY-5257	6
RMS-H1.590 RMS-H1.727 RMS-H1.1471	RXN-4763 RXN-4764 ISOFLAVONE-2-HYDROXYLASE-RXN, RXN-4763 RXN-4764 RXN-3762	PWY-5717	2
RMS-H1.590 RMS-H1.727 RMS-H1.2122	RXN-4763 RXN-4764 RXN-4761, RXN-4206 RXN-4207 RXN-4201, RXN-3588 RXN-3591 RXN-3584, RXN-4321 RXN-4322 RXN-4319	PWY-2904, PWY-2561, PWY-5717, PWY-2343, PWY-2701	4
RMS-H1.597 RMS-H1.1834 RMS-H1.1235	RIBOSYLHOMOCYSTEINASE-RXN RXN-10016 RXN-10018, RIBOSYLHOMOCYSTEINASE-RXN RXN-10015 RXN-10017	PWY-6154, PWY-6153	2
RMS-H1.601 RMS-H1.653 RMS-H1.1908	RXN-525 RXN-527 RXN-8262, RXN-525 RXN-527 QUERCETIN-3-O-METHYLTRANSFERASE-RXN	PWY-6266	2
RMS-H1.601 RMS-H1.653 RMS-H1.2122	RXN-525 RXN-527 RXN1F-462, RXN-525 RXN-527 RXN-8264	PWY-6266	2
RMS-H1.604 RMS-H1.2466 RMS-H1.737	RXN-8163 RXN-8243 VAGL-RXN, L-LYSINE-OXIDASE-RXN RXN-8243 VAGL-RXN	PWY-5327	2
RMS-H1.615 RMS-H1.1758 RMS-H1.805	GTP-CYCLOHYDRO-I-RXN 4.2.3.12-RXN RXN-13030, GTP-CYCLOHYDRO-I-RXN 4.2.3.12-RXN RXN-8853	PWY-6983, PWY-5663	2
RMS-H1.622 RMS-H1.2014 RMS-H1.2347	GALACTUROISOM-RXN ALTRO-OXIDOREDUCT-RXN ALTRODEHYDRAT-RXN, GLUCUROISOM-RXN MANNONOXIDOREDUCT-RXN MANNONDEHYDRAT-RXN	GALACTUROCAT-PWY, GALACT-GLUCUROCAT-PWY, GLUCUROCAT-PWY, PWY-6516	2
RMS-H1.653 RMS-H1.2122 RMS-H1.1302	RXN-527 RXN1F-462 RXNQT-4161, RXN-527 RXN1F-462 RXN-8449	PWY-6266, PWY-5390	2
RMS-H1.653 RMS-H1.2122 RMS-H1.1350	RXN-527 RXN1F-462 RXN-13797, RXN-527 RXN1F-462 RXN-14000, RXN-527 RXN1F-462 RXN-8271, RXN-527 RXN1F-462 RXN-8265	PWY-6266	4
RMS-H1.657 RMS-H1.659 RMS-H1.2122	RXN-8461 RXN-8478 RXN-8480, RXN-8461 RXN-8478 RXN-8479	PWY-5405	2
RMS-H1.658 RMS-H1.659 RMS-H1.2122	RXN-8483 RXN-8478 RXN-8480, RXN-8483 RXN-8478 RXN-8479	PWY-5399, PWY-5405	2
RMS-H1.721 RMS-H1.1710 RMS-H1.2014	GERANYL-DIPHOSPHATE-CYCLASE-RXN RXN-13046 +BORNEOL-DEHYDROGENASE-RXN, RXN-13002 RXN-13047 --BORNEOL-DEHYDROGENASE-RXN	PWY-6990, PWY-6991	2
RMS-H1.724 RMS-H1.1482 RMS-H1.310	R543-RXN R544-RXN R545-RXN, RXN-13043 RXN-13044 R545-RXN	P601-PWY, PWY-6989	2
RMS-H1.727 RMS-H1.2004 RMS-H1.1647	RXN-13699 RXN-4505 RXN-4510, RXN-13699 RXN-4505 RXN-4509	PWY-2055	2
RMS-H1.727 RMS-H1.2014 RMS-H1.976	3.3.2.8-RXN RXN-9949 RXN-9415, RXN-9413 RXN-9948 RXN-9416	PWY-5923, PWY-5924	2
RMS-H1.727 RMS-H1.2122 RMS-H1.567	RXN-4764 RXN-4761 RXN-4762, RXN-4207 RXN-4201 RXN-4204, RXN-3591 RXN-3584 RXN-3585, RXN-4322 RXN-4319 RXN-4320	PWY-2904, PWY-2561, PWY-5717, PWY-2343, PWY-2701	4
RMS-H1.727 RMS-H1.2346 RMS-H1.1147	RXN-11501 GALACTOKIN-RXN UTPHEXPURIDYLYLTRANS-RXN, RXN-11502 GALACTOKIN-RXN UTPHEXPURIDYLYLTRANS-RXN	PWY-6527	2
RMS-H1.727 RMS-H1.2396 RMS-H1.976	3.3.2.8-RXN RXN-9410 RXN-9415, RXN-9413 RXN-9411 RXN-9416	PWY-5923, PWY-5924	2
RMS-H1.737 RMS-H1.1372 RMS-H1.275	ACETYLORNTRANSAM-RXN ACETYLORNDEACET-RXN ORNCARBAMTRANSFER-RXN, RXN-15007 RXN-15004 ORNCARBAMTRANSFER-RXN	ARGSYN-PWY, ARG㳢_xD800_숍SYN, PWY-7400	2
RMS-H1.737 RMS-H1.1379 RMS-H1.2290	L-LYSINE-AMINOTRANSFERASE-RXN RXN-8173 RXN-8162, LYSINE--PYRUVATE-6-AMINOTRANSFERASE-RXN RXN-8173 RXN-8162	PWY-5298, PWY-5327	2
RMS-H1.737 RMS-H1.306 RMS-H1.2172	SERINE-GLYOXYLATE-AMINOTRANSFERASE-RXN GCVMULTI-RXN GLYOHMETRANS-RXN, GLYCINE-AMINOTRANSFERASE-RXN GCVMULTI-RXN GLYOHMETRANS-RXN	PWY-181	2
RMS-H1.740 RMS-H1.1346 RMS-H1.1360	FUMHYDR-RXN MALATE-DEHYDROGENASE-ACCEPTOR-RXN CITSYN-RXN, FUMHYDR-RXN RXNI-3 CITSYN-RXN	TCA, GLYCOLYSIS-TCA-GLYOX-BYPASS, TCA-GLYOX-BYPASS, PWY-7254, REDCITCYC	2
RMS-H1.740 RMS-H1.2014 RMS-H1.1248	RXN-12708 RXN-12709 RXN-12710, RXN-14791 RXN-14792 RXN-14793, R243-RXN R244-RXN RXN-2006, RXN-14786 RXN-14787 RXN-14788, RXN0-6513 RXN0-2044 RXN-3641, RXN-2002 RXN-2003 RXN-2006, RXN-8031 1.1.1.259-RXN RXN-8032, RXN-14797 RXN-14798 RXN-14799, RXN-14801 RXN-14802 RXN-14803, RXN-10705 RXN-10703 RXN-10701, RXN-10704 RXN-10702 RXN-10700, RXN-10697 RXN-10698 RXN-10699, RXN-2425 RXN0-2044 RXN-3641, RXN…	PWY-6945, PWY-7339, PWY-6947, P281-PWY, PWY-6928, PWY-7338, PWY0-321, PWY-6443, P321-PWY, PWY-6946, PWY-6071, PWY-6458, PWY-7169, PWY-7340, PWY-5433, PWY-1361, PWY-7337, PWY-6948, PWY-735	14
RMS-H1.740 RMS-H1.954 RMS-H1.1713	RXN-11269 RXN-11270 BENZALDEHYDE-DEHYDROGENASE-NAD+RXN, RXN-2002 RXN-11278 BENZALDEHYDE-DEHYDROGENASE-NAD+RXN	PWY-6444, PWY-6446	2
RMS-H1.745 RMS-H1.108 RMS-H1.1597	RXN-11936 RXN-11937 RXN-11938, RXN-11931 RXN-11932 RXN-11933	PWY-2541	2
RMS-H1.745 RMS-H1.108 RMS-H1.310	CHOLESTANETETRAOL-26-DEHYDROGENASE-RXN 1.2.1.40-RXN 6.2.1.29-RXN, RXN-9843 RXN-9844 6.2.1.28-RXN	PWY-6061	2
RMS-H1.745 RMS-H1.1713 RMS-H1.310	RXN-12850 RXN-12849 RXN-12702, RXN66-2 RXN66-3 ACETATE--COA-LIGASE-RXN	PWY-6945, PWY-6947, PWY-6928, PWY-6946, PWY66-161	2
RMS-H1.745 RMS-H1.2249 RMS-H1.220	RXN66-12 RXN66-13 RXN66-14, RXN66-304 RXN66-305 RXN66-306	PWY66-3, PWY66-341, PWY66-4, PWY66-5	2
RMS-H1.746 RMS-H1.87 RMS-H1.1117	PYRUVFORMLY-RXN PHOSACETYLTRANS-RXN ACETATEKIN-RXN, KETOBUTFORMLY-RXN PTAALT-RXN PROPKIN-RXN	PWY-5485, THREOCAT-PWY, PWY-5437, P441-PWY, P461-PWY, PWY4LZ-257, FERMENTATION-PWY	2
RMS-H1.764 RMS-H1.934 RMS-H1.765	RXN-9349 RXN-9351 RXN-9353, RXN-9349 RXN-9350 RXN-9352	PWY-5887	2
RMS-H1.856 RMS-H1.2278 RMS-H1.1408	RXN-7908 RXN-7909 PHENYLALANINE-4-MONOOXYGENASE-RXN, RXN-13908 RXN-13909 RXN-13907	PHENYLALANINE-DEG1-PWY, PWY-7158	2
RMS-H1.884 RMS-H1.1372 RMS-H1.1423	RXN-11420 RXN-11428 RXN-11436, RXN-11421 RXN-11429 RXN-11437	PWY-2821, PWY-601	2
RMS-H1.884 RMS-H1.1372 RMS-H1.1582	RXN-11422 RXN-11430 RXN-11438, RXN-11426 RXN-11434 RXN-11442, RXN-11423 RXN-11431 RXN-11439, RXN-11425 RXN-11433 RXN-11441, RXN-11424 RXN-11432 RXN-11440, RXN-11427 RXN-11435 RXN-11443	PWY-1187, PWYQT-4474, PWYQT-4471, PWYQT-4473, PWYQT-4472, PWYQT-4475	6
RMS-H1.885 RMS-H1.884 RMS-H1.1372	RXN-11414 RXN-11422 RXN-11430, RXN-11418 RXN-11426 RXN-11434, RXN-11415 RXN-11423 RXN-11431, RXN-11417 RXN-11425 RXN-11433, RXN-11412 RXN-11420 RXN-11428, RXN-11416 RXN-11424 RXN-11432, RXN-11419 RXN-11427 RXN-11435, RXN-11413 RXN-11421 RXN-11429	PWY-1187, PWYQT-4474, PWYQT-4471, PWYQT-4473, PWY-2821, PWYQT-4472, PWYQT-4475, PWY-601	8
RMS-H1.889 RMS-H1.2346 RMS-H1.2389	RXN-13548 TAGAKIN-RXN TAGAALDOL-RXN, GLUCOSAMINE-6-P-DEAMIN-RXN 6PFRUCTPHOS-RXN F16ALDOLASE-RXN	PWY-7395, PWY-7077, P441-PWY	2
RMS-H1.909 RMS-H1.2060 RMS-H1.885	RXNQT-4348 RXNQT-4312 RXN-11418, RXNQT-4345 RXNQT-4309 RXN-11415, RXNQT-4347 RXNQT-4311 RXN-11417, RXNQT-4346 RXNQT-4310 RXN-11416, RXNQT-4349 RXNQT-4313 RXN-11419	PWYQT-4474, PWYQT-4471, PWYQT-4473, PWYQT-4472, PWYQT-4475	5
RMS-H1.911 RMS-H1.2345 RMS-H1.1154	RXN-5464 RXN-5466 2.4.1.117-RXN, RXN-5464 RXN-5466 2.4.1.83-RXN	MANNOSYL-CHITO-DOLICHOL-BIOSYNTHESIS	2
RMS-H1.923 RMS-H1.1713 RMS-H1.2347	RXN-14753 URONATE-DEHYDROGENASE-RXN GALACTARDEHYDRA-RXN, RXN-14693 RXN-11407 GLUCARDEHYDRA-RXN	PWY-6516	2
RMS-H1.923 RMS-H1.376 RMS-H1.2347	RXN-14753 RXN-11383 RXN-11380, RXN-14753 RXN-11151 RXN-11380	PWY-6491, PWY-6516	2
RMS-H1.923 RMS-H1.622 RMS-H1.2014	RXN-14693 GLUCUROISOM-RXN MANNONOXIDOREDUCT-RXN, RXN-14753 GALACTUROISOM-RXN ALTRO-OXIDOREDUCT-RXN	GALACT-GLUCUROCAT-PWY, GLUCUROCAT-PWY, PWY-6516	2
RMS-H1.934 RMS-H1.2014 RMS-H1.220	--LIMONENE-3-MONOOXYGENASE-RXN ISOPIPERITENOL-DEHYDROGENASE-RXN RXN-5161, CHOLESTEROL-7-ALPHA-MONOOXYGENASE-RXN 1.1.1.181-RXN RXN-9840	PWY-3061, PWY-6061	2
RMS-H1.934 RMS-H1.2014 RMS-H1.786	RXN-9481 RXN-9483 RXN-9485, RXN-9482 RXN-9484 RXN-9485	PWY-5954, PWY-5961	2
RMS-H1.945 RMS-H1.1654 RMS-H1.745	4.2.3.19-RXN 1.14.13.78-RXN RXN-5242, RXN-9291 RXN-15438 RXN-15439	PWY-5052, PWY-5053, PWY-2981	2
RMS-H1.947 RMS-H1.1889 RMS-H1.1580	RXN-9310 O-SUCCINYLBENZOATE-COA-SYN-RXN O-SUCCINYLBENZOATE-COA-LIG-RXN, RXN-9310 O-SUCCINYLBENZOATE-COA-SYN-RXN RXN-7614	PWY-5845, PWY-5899, PWY-5861, PWY-5862, PWY-5896, ALL-CHORISMATE-PWY, PWY-5838, PWY-5860, PWY-5840, PWY-5837, PWY-5850, PWY-5863, PWY-5898, PWY-5897, PWY-5791	2
RMS-H1.954 RMS-H1.1713 RMS-H1.376	4.1.2.28-RXN GLYCOLALD-DEHYDROG-RXN GLYCOLATE-REDUCTASE-RXN, 4.1.2.18-RXN GLYCOLALD-DEHYDROG-RXN GLYCOLATE-REDUCTASE-RXN	PWY-5257	2
RMS-H1.954 RMS-H1.2367 RMS-H1.737	MALYL-COA-LYASE-RXN RXN-2802 SERINE--GLYOXYLATE-AMINOTRANSFERASE-RXN, MALYL-COA-LYASE-RXN RXN-2802 SERINE-GLYOXYLATE-AMINOTRANSFERASE-RXN	PWY-1622	2
RMS-H1.954 RMS-H1.737 RMS-H1.2172	MALYL-COA-LYASE-RXN SERINE-GLYOXYLATE-AMINOTRANSFERASE-RXN GLYOHMETRANS-RXN, MALYL-COA-LYASE-RXN SERINE--GLYOXYLATE-AMINOTRANSFERASE-RXN GLYOHMETRANS-RXN	PWY-1622	2
RMS-H1.969 RMS-H1.590 RMS-H1.2014	RXN-9420 RXN-9421 RXN-9422, RXN-9391 RXN-9394 RXN-9405	PWY-5927, PWY-5922	2
RMS-H1.976 RMS-H1.2475 RMS-H1.310	RXN-9415 RXN-9417 RXN-9406, RXN-9416 RXN-9418 RXN-9423	PWY-5923, PWY-5924	2
RMS-H1.988 RMS-H1.2346 RMS-H1.1710	RXN0-4301 RXN-11364 RXN-11365, RXN0-4301 RXN0-4341 RXN0-4361	PWY-6478, PWY0-1241	2
RMS-H1.988 RMS-H1.2346 RMS-H1.449	FUCISOM-RXN FUCULOKIN-RXN FUCPALDOL-RXN, DARABISOM-RXN DARABKIN-RXN DARABALDOL-RXN	FUCCAT-PWY, FUC-RHAMCAT-PWY, PWY-5257, DARABCATK12-PWY	2

## Sheet: L2H2
RMS path	MetaCyc reaction paths	MetaCyc pathways	Pathway Conservation Index
RMS-H2.105.248 RMS-H2.1996.1114 RMS-H2.1908.247	2.1.1.82-RXN RXN-13839 RXN-13842, 2.1.1.82-RXN RXN-13839 RXN-9815, 2.1.1.82-RXN RXN-13839 2.1.1.84-RXN	PWY-7149	3
RMS-H2.1054.1117 RMS-H2.1647.1117 RMS-H2.1314.1	RXN-7811 RXN-7810 RXN-7807, RXN-7812 RXN-7813 RXN-7809	PWY-5132, PWY-5133, PWY-5134	2
RMS-H2.1117.18 RMS-H2.381.1384 RMS-H2.622.259	PHOSGLYPHOS-RXN 1.2.1.13-RXN TRIOSEPISOMERIZATION-RXN, PHOSGLYPHOS-RXN GAPOXNPHOSPHN-RXN TRIOSEPISOMERIZATION-RXN	CALVIN-PWY, PWY-7124, PWY-6886, PWY-7218, PWY66-399, PHOTOALL-PWY	2
RMS-H2.1123.100 RMS-H2.2346.36 RMS-H2.1710.44	RXN-13733 SPHINGANINE-KINASE-RXN DHS-PHOSPHATASE-RXN, CERAMIDASE-RXN RXN3DJ-11417 RXN3DJ-25	PWY-7119, PWY3DJ-11470	2
RMS-H2.1137.448 RMS-H2.1372.395 RMS-H2.2220.1796	RXN-13176 RXN-13177 RXN-13174, RXN-13209 RXN-13210 RXN-13211	PWY-7021, PWY-7018, PWY-7016	2
RMS-H2.1142.232 RMS-H2.1713.1317 RMS-H2.310.525	RXN-10817 PHENDEHYD-RXN RXN-10819, AMINEPHEN-RXN PHENDEHYD-RXN RXN-10819	PWY-6318, PWY-6071	2
RMS-H2.1149.1360 RMS-H2.2065.983 RMS-H2.1154.1817	RXN-7719 1.2.4.4-RXN 2.3.1.168-RXN, RXN-7716 2OXOGLUTDECARB-RXN RXN0-1147	PWY-5046, PWY-5084	2
RMS-H2.1154.1817 RMS-H2.1149.1360 RMS-H2.2065.983	2.3.1.168-RXN RXN-7719 1.2.4.4-RXN, RXN0-1147 RXN-7716 2OXOGLUTDECARB-RXN	PWY-5046, PWY-5084	2
RMS-H2.1154.676 RMS-H2.2345.1779 RMS-H2.1154.913	2.4.1.83-RXN RXN-5469 2.4.1.117-RXN, 2.4.1.83-RXN RXN-5468 2.4.1.117-RXN	MANNOSYL-CHITO-DOLICHOL-BIOSYNTHESIS	2
RMS-H2.1154.676 RMS-H2.2345.1779 RMS-H2.277.769	2.4.1.83-RXN RXN-5468 2.7.8.15-RXN, 2.4.1.83-RXN RXN-5469 2.7.8.15-RXN	MANNOSYL-CHITO-DOLICHOL-BIOSYNTHESIS	2
RMS-H2.1154.913 RMS-H2.2345.85 RMS-H2.1154.676	2.4.1.117-RXN RXN-5470 2.4.1.83-RXN, 2.4.1.117-RXN RXN-5471 2.4.1.83-RXN, 2.4.1.117-RXN RXN-5472 2.4.1.83-RXN	MANNOSYL-CHITO-DOLICHOL-BIOSYNTHESIS	3
RMS-H2.1154.913 RMS-H2.2345.85 RMS-H2.277.769	2.4.1.117-RXN RXN-5471 2.7.8.15-RXN, 2.4.1.117-RXN RXN-5472 2.7.8.15-RXN, 2.4.1.117-RXN RXN-5470 2.7.8.15-RXN	MANNOSYL-CHITO-DOLICHOL-BIOSYNTHESIS	3
RMS-H2.1164.1823 RMS-H2.2346.1776 RMS-H2.2389.1491	PGLUCISOM-RXN 6PFRUCTPHOS-RXN F16ALDOLASE-RXN, RXN-13720 6PFRUCTPHOS-RXN F16ALDOLASE-RXN	ANAGLYCOLYSIS-PWY, GLYCOLYSIS-TCA-GLYOX-BYPASS, GLYCOLYSIS-E-D, GLYCOLYSIS, PWY-7385, PWY66-400, ANAEROFRUCAT-PWY	2
RMS-H2.12.1035 RMS-H2.1522.1036 RMS-H2.578.1306	2.1.1.103-RXN RXN-5642 RXN-5643, RXN-5761 RXN-5762 RXN-5763, GLYCINE-N-METHYLTRANSFERASE-RXN RXN-9679 RXN-9680, 2.1.1.17-RXN 2.1.1.71-RXN RXN4FS-2, RXN-6461 RXN-6462 RXN-6464	PHOSLIPSYN2-PWY, PWY4FS-2, PWY-3542, P541-PWY, PWY-6004, PWY4FS-5, PWY-6825, PWY-4021, PWY-4762, PWY-3385	5
RMS-H2.1242.389 RMS-H2.737.1200 RMS-H2.1713.1317	AGMATIN-RXN PUTTRANSAM-RXN AMINOBUTDEHYDROG-RXN, ARGINASE-RXN ORNITHINE-GLU-AMINOTRANSFORASE-RXN RXN-14116	ORNARGDEG-PWY, ARGASEDEG-PWY, ARGDEG-PWY	2
RMS-H2.1248.555 RMS-H2.2014.1578 RMS-H2.1269.1	ACETYL-COA-ACETYLTRANSFER-RXN RXN-11662 RXN-11667, ACETYL-COA-ACETYLTRANSFER-RXN RXN-5901 3-HYDROXBUTYRYL-COA-DEHYDRATASE-RXN	CENTFERM-PWY, PWY-6594, PWY-6590, PWY-5676, PWY-6886, PWY-6583, PWY-5741, GLUDEG-II-PWY, PWY-6863, PWY-6883, PWY-6604	2
RMS-H2.1248.555 RMS-H2.2014.1578 RMS-H2.2462.511	ACETYL-COA-ACETYLTRANSFER-RXN RXN-11662 RXN-14251, ACETYL-COA-ACETYLTRANSFER-RXN RXN-5901 RXN-14255	PWY-7218, PWY-7216	2
RMS-H2.1249.81 RMS-H2.1069.1465 RMS-H2.1267.1152	RXN-11609 RXN-11610 RXN-11611, RXN-11609 RXN-11610 RXN-11612	PWY-6574	2
RMS-H2.1306.293 RMS-H2.1360.638 RMS-H2.1343.210	RXNQT-4165 RXNQT-4166 RXNQT-4167, RXNQT-4174 RXNQT-4175 RXNQT-4176, RXNQT-4171 RXNQT-4172 RXNQT-4173, RXNQT-4168 RXNQT-4169 RXNQT-4170	PWYQT-4450	4
RMS-H2.1343.210 RMS-H2.1306.293 RMS-H2.1360.638	RXNQT-4164 RXNQT-4165 RXNQT-4166, RXNQT-4167 RXNQT-4168 RXNQT-4169, RXNQT-4173 RXNQT-4174 RXNQT-4175, RXNQT-4170 RXNQT-4171 RXNQT-4172	PWYQT-4450	4
RMS-H2.1344.526 RMS-H2.2014.1373 RMS-H2.740.1093	RXN-14492 RXN-14493 RXN-14494, RXN-13297 RXN-13300 RXN-13304	PWY-6433, PWY-7036	2
RMS-H2.1344.555 RMS-H2.2014.1701 RMS-H2.406.535	SERINE-C-PALMITOYLTRANSFERASE-RXN 3-DEHYDROSPHINGANINE-REDUCTASE-RXN RXN3DJ-118, SERINE-C-PALMITOYLTRANSFERASE-RXN 3-DEHYDROSPHINGANINE-REDUCTASE-RXN RXN-7792	PWY3DJ-12, PWY-7277, PWY-5129	2
RMS-H2.1348.43 RMS-H2.2346.40 RMS-H2.1710.49	3.1.4.11-RXN 2.7.1.127-RXN RXN-8730, 3.1.4.11-RXN 2.7.1.127-RXN 3.1.3.62-RXN	PWY-6371	2
RMS-H2.1359.1572 RMS-H2.380.228 RMS-H2.751.1	MALIC-NADP-RXN PYRUVATEORTHOPHOSPHATE-DIKINASE-RXN PEPCARBOX-RXN, 1.1.1.39-RXN PYRUVATEORTHOPHOSPHATE-DIKINASE-RXN PEPCARBOX-RXN	PWY-241, PWY-7117, PWY-7115	2
RMS-H2.1359.1572 RMS-H2.750.1 RMS-H2.705.241	1.1.1.39-RXN PEPSYNTH-RXN 2PGADEHYDRAT-RXN, MALIC-NADP-RXN PEPSYNTH-RXN 2PGADEHYDRAT-RXN	GLUCONEO-PWY	2
RMS-H2.1360.638 RMS-H2.1343.210 RMS-H2.1306.293	RXN-15074 RXN-15075 RXN-15076, RXN-10829 RXN-10830 RXN-10831, RXN-2202 RXN-2203 RXN-2204, RXNQT-4166 RXNQT-4167 RXNQT-4168, RXNQT-4169 RXNQT-4170 RXNQT-4171, RXNQT-4172 RXNQT-4173 RXNQT-4174, RXNQT-4175 RXNQT-4176 RXNQT-4178, RXNQT-4163 RXNQT-4164 RXNQT-4165	PWY-7419, PWY-6322, PWY-1186, PWYQT-4450	8
RMS-H2.1360.638 RMS-H2.421.421 RMS-H2.1889.421	R211-RXN R212-RXN R213-RXN, R215-RXN R216-RXN R217-RXN	P241-PWY	2
RMS-H2.1372.1213 RMS-H2.1372.1291 RMS-H2.1655.554	RXN-6641 RXN-6642 2.3.1.80-RXN, RXN-6641 RXN-6642 RXN-12534	PWY-4061, PWY-6842	2
RMS-H2.1372.1457 RMS-H2.1423.1 RMS-H2.1410.1	RXN-11428 RXN-11436 2.4.1.195-RXN, RXN-11429 RXN-11437 RXN-1442	PWY-2821, PWY-601	2
RMS-H2.1372.1457 RMS-H2.1582.1190 RMS-H2.1926.533	RXN-11430 RXN-11438 RXN-2208, RXN-11434 RXN-11442 RXNQT-4327, RXN-11431 RXN-11439 RXNQT-4324, RXN-11432 RXN-11440 RXNQT-4325	PWY-1187, PWYQT-4474, PWYQT-4471, PWYQT-4472	4
RMS-H2.1372.357 RMS-H2.737.1200 RMS-H2.1713.1317	AMVAL-RXN VAGL-RXN GLUTARATE-SEMIALDEHYDE-DEHYDROGENASE-RXN, AMVAL-RXN VAGL-RXN RXN-8182	LYSDEGII-PWY, PWY-5327	2
RMS-H2.1372.395 RMS-H2.2220.1796 RMS-H2.737.551	RXN-13177 RXN-13174 RXN-13175, RXN-13210 RXN-13211 RXN-13212	PWY-7021, PWY-7018, PWY-7016	2
RMS-H2.1372.400 RMS-H2.737.1200 RMS-H2.1713.1317	RXN0-3942 GABATRANSAM-RXN SUCCSEMIALDDEHYDROG-RXN, RXN0-3942 GABATRANSAM-RXN SUCCINATE-SEMIALDEHYDE-DEHYDROGENASE-RXN, RXN-3962 R562-RXN 6-OXOHEXANOATE-OXIDATION-RXN, R561-RXN R562-RXN 6-OXOHEXANOATE-OXIDATION-RXN	ORNARGDEG-PWY, ARGDEG-PWY, P621-PWY	4
RMS-H2.1375.1507 RMS-H2.28.113 RMS-H2.108.1386	RXN-8520 RXN-8521 RXN-8522, RXN-8524 RXN-8525 RXN-8526, RXN-8517 RXN-8516 RXN-8518, RXN-8532 RXN-8533 RXN-8534	PWY-5416, PWY-5414, PWY-5421, PWY-5412, PWY-5413	4
RMS-H2.1408.1753 RMS-H2.856.1182 RMS-H2.2278.1512	PHENYLALANINE-4-MONOOXYGENASE-RXN RXN-7908 RXN-7909, RXN-13907 RXN-13908 RXN-13909	PHENYLALANINE-DEG1-PWY, PWY-7158	2
RMS-H2.1411.1362 RMS-H2.1998.1 RMS-H2.1277.1	1.14.13.59-RXN N6-HYDROXYLYSINE-O-ACETYLTRANSFERASE-RXN RXN-13054, 1.14.13.59-RXN N6-HYDROXYLYSINE-O-ACETYLTRANSFERASE-RXN RXN-13056	AEROBACTINSYN-PWY	2
RMS-H2.1411.1383 RMS-H2.1518.1385 RMS-H2.1515.1082	RXN-5063 RXN-5064 RXN-5065, TYROSINE-N-MONOOXYGENASE-RXN RXN-7748 RXN-7749, RXN-12061 RXN-12062 RXN-12063, RXN-12066 RXN-12067 RXN-12068	PWY-3022, PWY-5991, PWY-861, CAMALEXIN-SYN, PWY-7088, PWY-581, PWY-2821, PWY-601	4
RMS-H2.1423.1 RMS-H2.1410.1 RMS-H2.1927.1	RXN-11436 2.4.1.195-RXN RXN-4606, RXN-11437 RXN-1442 RXN-1443	PWY-2821, PWY-601	2
RMS-H2.1451.651 RMS-H2.87.529 RMS-H2.1117.18	ACETALD-DEHYDROG-RXN PHOSACETYLTRANS-RXN ACETATEKIN-RXN, RXN-12736 PTAALT-RXN PROPKIN-RXN	P161-PWY, PWY-7013	2
RMS-H2.1468.1 RMS-H2.761.238 RMS-H2.1487.1172	TRANS-OCTAPRENYLTRANSTRANSFERASE-RXN RXN-9204 RXN-9205, RXN-9106 RXN-9358 RXN-9361	PWY-5845, PWY-5896	2
RMS-H2.1471.1553 RMS-H2.1908.247 RMS-H2.2017.1113	RXN-9277 RXN-9280 RXN-9283, RXN3O-58 2.1.1.114-RXN RXN3O-73, RXN-9286 RXN-9287 RXN-9288, RXN-9279 RXN-9282 RXN-9285, RXN-9278 RXN-9281 RXN-9284	PWY-5870, PWY-7235, PWY-5873, PWY-5872, PWY-5871, PWY3O-19	5
RMS-H2.1471.1560 RMS-H2.1908.247 RMS-H2.2122.679	RXN-13840 RXN-13841 RXN-13876, RXN-13898 RXN-13900 RXN-13902, RXN-13848 RXN-13877 RXN-13878	PWY-7150, PWY-7157, PWY-7149, PWY-7151	3
RMS-H2.1471.1560 RMS-H2.2122.679 RMS-H2.1908.247	RXN-13840 RXN-13845 RXN-13846, RXN-13898 RXN-13899 RXN-13901, RXN-13848 RXN-13850 RXN-13851	PWY-7150, PWY-7157, PWY-7149, PWY-7151	3
RMS-H2.1471.1606 RMS-H2.1908.247 RMS-H2.1471.1553	RXN-9224 RXN-9225 RXN-9226, 2-OCTAPRENYLPHENOL-HYDROX-RXN 2-OCTAPRENYL-6-OHPHENOL-METHY-RXN 2-OCTAPRENYL-6-METHOXYPHENOL-HYDROX-RXN, RXN-9232 RXN-9233 RXN-9234	PWY-5855, PWY-6708, UBISYN-PWY, ALL-CHORISMATE-PWY, PWY-5857	3
RMS-H2.1471.1661 RMS-H2.2122.896 RMS-H2.1350.454	RXN-12510 RXN1F-462 RXN-14000, RXN-12510 RXN1F-462 RXN-13797	PWY-6266	2
RMS-H2.1471.1661 RMS-H2.2122.896 RMS-H2.1350.474	RXN-12510 RXN1F-462 RXN-8265, RXN-12510 RXN1F-462 RXN-8271	PWY-6266	2
RMS-H2.1482.1523 RMS-H2.310.931 RMS-H2.423.1	R544-RXN R545-RXN R546-RXN, RXN-13044 R545-RXN R546-RXN	P601-PWY, PWY-6989	2
RMS-H2.149.1 RMS-H2.597.1 RMS-H2.1834.1191	ADENOSYLHOMOCYSTEINE-NUCLEOSIDASE-RXN RIBOSYLHOMOCYSTEINASE-RXN RXN-10016, ADENOSYLHOMOCYSTEINE-NUCLEOSIDASE-RXN RIBOSYLHOMOCYSTEINASE-RXN RXN-10015	PWY-6154, PWY-6153	2
RMS-H2.15.600 RMS-H2.1720.1112 RMS-H2.1984.984	RXN-9914 RXN-9870 RXN-9892, RXN-9912 RXN-9870 RXN-9892	PWY-6107	2
RMS-H2.1506.267 RMS-H2.1197.1513 RMS-H2.220.1514	RXN-13881 RXN-13882 RXN-13883, RXN-13894 RXN-13893 RXN-13892	PWY-7154, PWY-7156, PWY-7155	2
RMS-H2.1515.1082 RMS-H2.1516.76 RMS-H2.934.1675	RXN-7749 RXN-12240 1.14.13.42-RXN, RXN-7749 RXN-12240 RXN-13622	PWY-861, PWY-7088	2
RMS-H2.1573.709 RMS-H2.396.1 RMS-H2.1647.1240	RXN-1541 RXN-3303 RXN-7781, RXN-1541 RXN-3303 RXN-7143	PWY-3097	2
RMS-H2.1582.1190 RMS-H2.1926.533 RMS-H2.1927.1	RXN-11438 RXN-2208 RXN-2209, RXN-11442 RXNQT-4327 RXNQT-4332, RXN-11439 RXNQT-4324 RXNQT-4329, RXN-11440 RXNQT-4325 RXNQT-4330	PWY-1187, PWYQT-4474, PWYQT-4471, PWYQT-4472	4
RMS-H2.1597.1697 RMS-H2.504.941 RMS-H2.310.529	ISOCITDEH-RXN 2OXOGLUTARATEDEH-RXN SUCCCOASYN-RXN, ISOCITRATE-DEHYDROGENASE-NAD+RXN 2OXOGLUTARATEDEH-RXN SUCCCOASYN-RXN, ISOCITRATE-DEHYDROGENASE-NAD+RXN 2OXOGLUTARATEDEH-RXN SUCCINATE--COA-LIGASE-GDP-FORMING-RXN	TCA, PWY66-398, GLYCOLYSIS-TCA-GLYOX-BYPASS, PWY-5690, TCA-GLYOX-BYPASS, PWY-5464	3
RMS-H2.1619.22 RMS-H2.1223.1775 RMS-H2.1710.49	RXN-9995 RXN-10933 RXN-10934, RXN-14400 RXN-14403 RXN-14404	PWY-6350	2
RMS-H2.1619.22 RMS-H2.1223.1777 RMS-H2.2340.1083	RXN-14400 RXN-14405 RXN-14406, RXN-9995 RXN-9996 RXN-10935	PWY-6141, PWY-6146	2
RMS-H2.1647.1170 RMS-H2.1471.1553 RMS-H2.1908.247	4OHBENZOATE-OCTAPRENYLTRANSFER-RXN RXN-9277 RXN-9280, RXN-9003 RXN3O-58 2.1.1.114-RXN, RXN-9222 RXN-9286 RXN-9287, RXN-9230 RXN-9279 RXN-9282, 2.5.1.39-RXN RXN-9278 RXN-9281	PWY-5870, PWY-7235, PWY-5873, PWY-5872, PWY-5871, PWY3O-19	5
RMS-H2.1647.1170 RMS-H2.2017.1121 RMS-H2.1471.1606	RXN-9222 RXN-9223 RXN-9224, 4OHBENZOATE-OCTAPRENYLTRANSFER-RXN 3-OCTAPRENYL-4-OHBENZOATE-DECARBOX-RXN 2-OCTAPRENYLPHENOL-HYDROX-RXN, 2.5.1.39-RXN RXN-9238 RXN-9239, RXN-9230 RXN-9231 RXN-9232	PWY-5855, PWY-6708, UBISYN-PWY, PWY-5856, ALL-CHORISMATE-PWY, PWY-5857	4
RMS-H2.1654.1378 RMS-H2.376.1322 RMS-H2.1713.1317	RXN-12155 RXN-12156 RXN-12157, RXN-1063 RXN-2121 RXN-2122, RXN-1061 RXN-9802 RXN-9803	PWY-1121, PWY-321	3
RMS-H2.1654.1379 RMS-H2.376.1321 RMS-H2.1713.1316	RXN-8579 RXN-8581 RXN-8582, RXN-8962 RXN-8969 RXN-8970, RXN-9908 RXN-9909 RXN-9910, TOLUENE-SIDE-CHAIN-MONOOXYGENASE-RXN BENZYL-ALC-DEHYDROGENASE-RXN BENZALDEHYDE-DEHYDROGENASE-NAD+RXN, RXN-661 RXN-662 RXN-663, TCCOL-RXN COLCYD-RXN CYDTER-RXN, TSMOS-RXN SOLDEHYD-RXN SYDDEHYD-RXN	PWY-5429, PWY-6540, PWY-6104, PWY-5183, PWY-741, 4TOLCARBDEG-PWY, PWY-5266, PWY-5178, TOLSULFDEG-PWY, TOLUENE-DEG-CATECHOL-PWY	7
RMS-H2.1654.1379 RMS-H2.745.1379 RMS-H2.108.1365	RXN-11411 RXN-13483 RXN-11394, RXN-12649 RXN-12650 RXN-12652, RXN-12656 RXN-12657 RXN-12605	PWY-6495, PWY-6919, PWY-6503, PWY-6888, PWY-6915	3
RMS-H2.1654.1595 RMS-H2.376.1321 RMS-H2.1713.1316	3-5-XYLENOL-METHYLHYDROXYLASE-RXN BENZYL-ALCOHOL-DEHYDROGENASE-RXN 3-OH-BENZALDEHYDE-DEHYDROG-NADP+RXN, RXN-15470 1.1.1.97-RXN 3-OH-BENZALDEHYDE-DEHYDROG-NADP+RXN	M-CRESOL-DEGRADATION-PWY, PWY-7490	2
RMS-H2.1654.699 RMS-H2.1375.1507 RMS-H2.28.113	RXN-8523 RXN-8524 RXN-8525, RXN-8531 RXN-8532 RXN-8533	PWY-5416, PWY-5414, PWY-5421	2
RMS-H2.1654.809 RMS-H2.1375.1507 RMS-H2.28.113	RXN-8515 RXN-8517 RXN-8516, RXN-8519 RXN-8520 RXN-8521, RXN-8535 RXN-8536 RXN-8537	PWY-5416, PWY-5422, PWY-5412, PWY-5413	3
RMS-H2.1710.44 RMS-H2.1137.448 RMS-H2.1372.395	RXN-13204 RXN-13176 RXN-13177, RXN-13208 RXN-13209 RXN-13210	PWY-7021, PWY-7018	2
RMS-H2.1710.44 RMS-H2.376.1322 RMS-H2.1713.1317	RXN-11777 FARNESOL-DEHYDROGENASE-RXN RXN-11619, RXN-8617 FARNESOL-DEHYDROGENASE-RXN RXN-11619	PWY-6575, PWY-6650	2
RMS-H2.1710.49 RMS-H2.2346.40 RMS-H2.1348.43	RXN-10958 2.7.1.149-RXN 3.1.4.11-RXN, RXN-9779 2.7.1.149-RXN 3.1.4.11-RXN	PWY-6371, PWY-6367	2
RMS-H2.1713.1316 RMS-H2.1471.1551 RMS-H2.1185.1053	HYDROXYBENZALDEHYDE-OXIDATION-NAD-RXN 4-HYDROXYBENZOATE-3-MONOOXYGENASE-RXN RXN-10882, HYDROXYBENZALDEHYDE-OXIDATION-NADP-RXN 4-HYDROXYBENZOATE-3-MONOOXYGENASE-RXN RXN-10882	PWY-6954	2
RMS-H2.1713.1316 RMS-H2.1471.1551 RMS-H2.1720.1053	HYDROXYBENZALDEHYDE-OXIDATION-NAD-RXN 4-HYDROXYBENZOATE-3-MONOOXYGENASE-RXN PROTOCATECHUATE-34-DIOXYGENASE-RXN, HYDROXYBENZALDEHYDE-OXIDATION-NADP-RXN 4-HYDROXYBENZOATE-3-MONOOXYGENASE-RXN PROTOCATECHUATE-34-DIOXYGENASE-RXN	PWY-5183, PWY-2504, PWY-5181	2
RMS-H2.1713.1316 RMS-H2.98.1683 RMS-H2.99.1676	BENZALDEHYDE-DEHYDROGENASE-NAD+RXN BENZOATE-12-DIOXYGENASE-RXN 1.3.1.25-RXN, BENZALDEHYDE-DEHYDROGENASE-NADP+RXN BENZOATE-12-DIOXYGENASE-RXN 1.3.1.25-RXN	PWY-5183, PWY-2504, PWY-6957, PWY-5178, PWY-6954	2
RMS-H2.1713.1317 RMS-H2.310.525 RMS-H2.1655.554	PHENDEHYD-RXN RXN-10819 GLUTAMINE-N-PHENYLACETYLTRANSFERASE-RXN, PHENDEHYD-RXN RXN-10819 RXN-10821	PWY-6318	2
RMS-H2.1720.212 RMS-H2.2212.1043 RMS-H2.1525.1043	RXN-9860 RXN-9867 RXN-10087, RXN-9860 RXN-9867 RXN-9894	PWY-6193, PWY-6089	2
RMS-H2.1779.1 RMS-H2.1778.1 RMS-H2.501.1033	RXN-7596 RXN-7597 RXN-7600, RXN-7596 RXN-7597 RXN-7598	PWY-5038, PWY-5039, PWY-5037	2
RMS-H2.1811.104 RMS-H2.737.1200 RMS-H2.1713.1317	RXN-13072 GABATRANSAM-RXN SUCCSEMIALDDEHYDROG-RXN, 5-AMINOPENTANAMIDASE-RXN VAGL-RXN RXN-8182, 5-AMINOPENTANAMIDASE-RXN VAGL-RXN GLUTARATE-SEMIALDEHYDE-DEHYDROGENASE-RXN	P181-PWY, PWY-5280, PWY-5327	3
RMS-H2.1812.960 RMS-H2.2197.1 RMS-H2.115.123	RXN-15581 RXN-15124 RXN-15127, RXN-15125 RXN-15124 RXN-15127	PWY0-1535, PWY-3661, PWY-6196, SERDEG-PWY, PWY-5497	2
RMS-H2.1889.1270 RMS-H2.1597.1697 RMS-H2.504.941	ACONITATEHYDR-RXN ISOCITDEH-RXN 2OXOGLUTARATEDEH-RXN, ACONITATEHYDR-RXN ISOCITRATE-DEHYDROGENASE-NAD+RXN 2OXOGLUTARATEDEH-RXN	TCA, PWY66-398, GLYCOLYSIS-TCA-GLYOX-BYPASS, PWY-5690, TCA-GLYOX-BYPASS, PWY-5464, PWY-7254	2
RMS-H2.1889.1270 RMS-H2.1597.1697 RMS-H2.51.1654	ACONITATEHYDR-RXN ISOCITDEH-RXN GLUTAMATE-DEHYDROGENASE-RXN, ACONITATEHYDR-RXN ISOCITDEH-RXN GLUTDEHYD-RXN	PWY-6728, PWY-5913	2
RMS-H2.1908.1041 RMS-H2.105.1029 RMS-H2.1908.247	RXN-13914 RXN-13915 RXN-13918, RXN-13914 RXN-13915 RXN-13916	PWY-7160	2
RMS-H2.1908.247 RMS-H2.1471.1553 RMS-H2.1487.1332	RXN-9225 RXN-9226 RXN-9227, 2-OCTAPRENYL-6-OHPHENOL-METHY-RXN 2-OCTAPRENYL-6-METHOXYPHENOL-HYDROX-RXN 2-OCTAPRENYL-METHOXY-BENZOQ-METH-RXN, RXN-9233 RXN-9234 RXN-9235	PWY-5855, PWY-6708, UBISYN-PWY, ALL-CHORISMATE-PWY, PWY-5857	3
RMS-H2.1908.247 RMS-H2.1471.1560 RMS-H2.2122.679	2.1.1.83-RXN RXN-13840 RXN-13845, RXN-13843 RXN-13848 RXN-13850, RXN-13855 RXN-13848 RXN-13850	PWY-7150, PWY-7149, PWY-7151	3
RMS-H2.1908.247 RMS-H2.2017.1113 RMS-H2.1471.1553	2.1.1.114-RXN RXN3O-73 RXN3O-12, RXN-9280 RXN-9283 2-OCTAPRENYL-6-METHOXYPHENOL-HYDROX-RXN, RXN-9287 RXN-9288 RXN-9226, RXN-9282 RXN-9285 RXN-9234	PWY-7233, PWY-5870, PWY-7235, PWY-5873, PWY-5872, PWY3O-19	4
RMS-H2.1928.144 RMS-H2.1713.1316 RMS-H2.1471.1551	HYDROXYBENZOYLFORMATE-DECARBOXYLASE-RXN HYDROXYBENZALDEHYDE-OXIDATION-NADP-RXN 4-HYDROXYBENZOATE-3-MONOOXYGENASE-RXN, HYDROXYBENZOYLFORMATE-DECARBOXYLASE-RXN HYDROXYBENZALDEHYDE-OXIDATION-NAD-RXN 4-HYDROXYBENZOATE-3-MONOOXYGENASE-RXN	PWY-2504, PWY-6954, 4-HYDROXYMANDELATE-DEGRADATION-PWY	2
RMS-H2.1928.144 RMS-H2.1713.1316 RMS-H2.98.1683	BENZOYLFORMATE-DECARBOXYLASE-RXN BENZALDEHYDE-DEHYDROGENASE-NADP+RXN BENZOATE-12-DIOXYGENASE-RXN, BENZOYLFORMATE-DECARBOXYLASE-RXN BENZALDEHYDE-DEHYDROGENASE-NAD+RXN BENZOATE-12-DIOXYGENASE-RXN	PWY-2504, PWY-6957, PWY-6954	2
RMS-H2.1985.682 RMS-H2.1325.558 RMS-H2.1324.1561	RXN-13298 RXN-13302 RXN-13306, RXN-9544 RXN-9545 RXN-9546	PWY-7036, PWY-5972	2
RMS-H2.1996.1114 RMS-H2.1908.247 RMS-H2.2122.679	RXN-13844 RXN-13843 RXN-13875, RXN-13839 RXN-13842 RXN-13874	PWY-7149, PWY-7151	2
RMS-H2.2014.1372 RMS-H2.1134.558 RMS-H2.1655.892	RXN-9848 RXN-9850 RXN-9852, RXN-9848 RXN-9850 RXN-9851	PWY-6061	2
RMS-H2.2014.1567 RMS-H2.1435.1 RMS-H2.843.1	RXN-11690 RXN-11691 RXN-8315, R230-RXN RXN-11691 RXN-8315	PWY-6616, PWY-6642	2
RMS-H2.2014.1572 RMS-H2.1359.1572 RMS-H2.1322.1	MALATE-DEHYDROGENASE-NADP+RXN MALIC-NADP-RXN RXN0-5224, MALATE-DEH-RXN 1.1.1.39-RXN RXN0-5224	PWY-241, PWY-7117, PWY-7115	2
RMS-H2.2014.1572 RMS-H2.1359.1572 RMS-H2.380.228	MALATE-DEHYDROGENASE-NADP+RXN MALIC-NADP-RXN PYRUVATEORTHOPHOSPHATE-DIKINASE-RXN, MALATE-DEH-RXN 1.1.1.39-RXN PYRUVATEORTHOPHOSPHATE-DIKINASE-RXN	PWY-241, PWY-7117, PWY-7115	2
RMS-H2.2014.1572 RMS-H2.156.228 RMS-H2.705.241	MALATE-DEH-RXN 4.1.1.32-RXN 2PGADEHYDRAT-RXN, MALATE-DEH-RXN PEPCARBOXYKIN-RXN 2PGADEHYDRAT-RXN	PWY66-399, GLUCONEO-PWY	2
RMS-H2.2014.1572 RMS-H2.740.379 RMS-H2.490.1358	MALATE-DEH-RXN FUMHYDR-RXN R601-RXN, MALATE-DEH-RXN FUMHYDR-RXN RXN-14963	P42-PWY, P23-PWY, PWY-7389, P108-PWY, PWY-5088, PWY-5392, PWY-6146, FERMENTATION-PWY	2
RMS-H2.2014.1577 RMS-H2.786.1 RMS-H2.547.1	RXN-9484 RXN-9485 RXN-9486, RXN-9483 RXN-9485 RXN-9486	PWY-5961	2
RMS-H2.2014.1655 RMS-H2.268.160 RMS-H2.917.1	CARNITINE-3-DEHYDROGENASE-RXN RXN-5881 RXN-5882, 1.1.1.254-RXN RXN-5881 RXN-5882	PWY-3602, PWY-7472, PWY-7471, PWY-3621	2
RMS-H2.2014.1686 RMS-H2.934.1703 RMS-H2.2014.1577	RXN-9480 RXN-9482 RXN-9484, RXN-9480 RXN-9481 RXN-9483	PWY-5954, PWY-5961	2
RMS-H2.2014.569 RMS-H2.1834.1799 RMS-H2.2346.1776	MANNITOL-2-DEHYDROGENASE-RXN RXN-14515 FRUCTOKINASE-RXN, RXN-7644 RXN-14515 FRUCTOKINASE-RXN	PWY-6531, PWY-4101, PWY-6693	2
RMS-H2.2014.584 RMS-H2.212.883 RMS-H2.364.840	RXN-10898 RXN-10903 RXN-10905, RXN-10901 RXN-10902 RXN-10904, RXN-10900 RXN-10903 RXN-10905, RXN-10899 RXN-10902 RXN-10904	PWY-6341	4
RMS-H2.2014.647 RMS-H2.2347.1815 RMS-H2.1413.307	MYO-INOSITOL-2-DEHYDROGENASE-RXN MYO-INOSOSE-2-DEHYDRATASE-RXN RXN-14149, RXN-13779 MYO-INOSOSE-2-DEHYDRATASE-RXN RXN-14149	P562-PWY, PWY-7237	2
RMS-H2.2014.698 RMS-H2.969.1581 RMS-H2.590.1272	RXN-9424 RXN-9391 RXN-9394, RXN-9392 RXN-9391 RXN-9394	PWY-5922	2
RMS-H2.2014.700 RMS-H2.1330.718 RMS-H2.590.1623	RXN-9430 RXN-9431 RXN-9432, RXN-9429 RXN-9431 RXN-9432, RXN-9433 RXN-9435 RXN-9436, RXN-9434 RXN-9435 RXN-9436	PWY-5927, PWY-5922	4
RMS-H2.2014.819 RMS-H2.969.1581 RMS-H2.590.1272	RXN-9426 RXN-9420 RXN-9421, RXN-9425 RXN-9420 RXN-9421	PWY-5927	2
RMS-H2.2017.1113 RMS-H2.1471.1553 RMS-H2.1487.1332	RXN3O-73 RXN3O-12 RXN3O-54, RXN-9283 2-OCTAPRENYL-6-METHOXYPHENOL-HYDROX-RXN 2-OCTAPRENYL-METHOXY-BENZOQ-METH-RXN, RXN-9288 RXN-9226 RXN-9227, RXN-9285 RXN-9234 RXN-9235	PWY-7233, PWY-5870, PWY-7235, PWY-5873, PWY-5872, PWY3O-19	4
RMS-H2.2017.1121 RMS-H2.1471.1606 RMS-H2.1908.247	RXN-9223 RXN-9224 RXN-9225, 3-OCTAPRENYL-4-OHBENZOATE-DECARBOX-RXN 2-OCTAPRENYLPHENOL-HYDROX-RXN 2-OCTAPRENYL-6-OHPHENOL-METHY-RXN, RXN-9238 RXN-9239 RXN-9240, RXN-9231 RXN-9232 RXN-9233	PWY-5855, PWY-6708, UBISYN-PWY, PWY-5856, ALL-CHORISMATE-PWY, PWY-5857	4
RMS-H2.2024.1 RMS-H2.2475.269 RMS-H2.1957.686	RXN-14077 RXN-14078 RXN-14079, RXN-14077 RXN-14078 RXN-14080	PWY-7188	2
RMS-H2.2028.269 RMS-H2.2342.1 RMS-H2.2279.658	RXN-14084 RXN-14085 RXN-14087, RXN-11684 RXN-11685 RXN-11686	PWY-7189, PWY-6602	2
RMS-H2.2060.844 RMS-H2.885.1509 RMS-H2.884.661	RXN-2206 RXN-11414 RXN-11422, RXNQT-4312 RXN-11418 RXN-11426, RXNQT-4311 RXN-11417 RXN-11425, RXNQT-4313 RXN-11419 RXN-11427	PWY-1187, PWYQT-4474, PWYQT-4473, PWYQT-4475	4
RMS-H2.2063.529 RMS-H2.1674.1809 RMS-H2.2346.53	RXN-1623 CDPDIGLYSYN-RXN PHOSPHAGLYPSYN-RXN, RXN-1623 CDPDIGLYSYN-RXN PHOSPHASERSYN-RXN	PHOSLIPSYN2-PWY, PHOSLIPSYN-PWY, PWY4FS-8	2
RMS-H2.2065.983 RMS-H2.1154.1817 RMS-H2.1149.1360	1.2.4.4-RXN 2.3.1.168-RXN RXN-7719, 2OXOGLUTDECARB-RXN RXN0-1147 RXN-7716	PWY-5046, PWY-5084	2
RMS-H2.21.1209 RMS-H2.1602.325 RMS-H2.115.122	RXN-14048 RXN-15121 RXN-15123, RXN-14301 RXN-15121 RXN-15123	HOMOCYSDEGR-PWY, PWY-701, PWY-6292, PWY-5328	2
RMS-H2.2122.679 RMS-H2.567.528 RMS-H2.590.69	RXN-4201 RXN-4204 RXN-4206, RXN-4319 RXN-4320 RXN-4321	PWY-2561, PWY-2701	2
RMS-H2.2122.909 RMS-H2.1507.899 RMS-H2.567.527	RXN1F-461 RXN-13950 RXN-13954, RXN1F-461 RXN-13950 RXN-13952	PWY-7168	2
RMS-H2.2122.920 RMS-H2.2122.902 RMS-H2.1126.435	RXN-13511 RXN-13513 RXN-13516, RXN-13521 RXN-13515 RXN-13517	PWY-7071	2
RMS-H2.220.1375 RMS-H2.2474.1 RMS-H2.1981.628	RXN-5161 RXN-5162 RXN-5163, RXN-5161 RXN-5162 RXN-5164	PWY-3061	2
RMS-H2.2225.158 RMS-H2.2014.1686 RMS-H2.934.1703	RXN-11624 RXN-9480 RXN-9482, RXN-11624 RXN-9480 RXN-9481	PWY-5954, PWY-5961	2
RMS-H2.2278.1512 RMS-H2.1408.1753 RMS-H2.856.1182	RXN-7909 PHENYLALANINE-4-MONOOXYGENASE-RXN RXN-7908, RXN-13909 RXN-13907 RXN-13908	PHENYLALANINE-DEG1-PWY, PWY-7158	2
RMS-H2.230.1090 RMS-H2.740.1093 RMS-H2.2014.1373	RXN-10706 RXN-10704 RXN-10702, RXN-10696 RXN-10697 RXN-10698, RXN-14771 RXN-14772 RXN-14773	PWY-5433, PWY-7337, PWY-735	3
RMS-H2.230.1090 RMS-H2.740.1095 RMS-H2.2014.1373	RXN-14785 RXN-14786 RXN-14787, RXN-14796 RXN-14797 RXN-14798	PWY-7338, PWY-7340	2
RMS-H2.2340.1083 RMS-H2.1069.1465 RMS-H2.1267.1152	RXN-11608 RXN-11610 RXN-11611, RXN-11608 RXN-11610 RXN-11612	PWY-6574	2
RMS-H2.2340.1136 RMS-H2.1142.232 RMS-H2.1713.1317	PHENYLALANINE-DECARBOXYLASE-RXN RXN-10817 PHENDEHYD-RXN, AROMATIC-L-AMINO-ACID-DECARBOXYLASE-RXN RXN-1401 RXN-10715, RXN-9756 RXN-9757 RXN-9758	PWY-6318, PWY-6307, PWY-6055	3
RMS-H2.2340.1136 RMS-H2.1142.232 RMS-H2.376.1322	TYROSINE-DECARBOXYLASE-RXN RXN-5821 RXN3O-4113, AROMATIC-L-AMINO-ACID-DECARBOXYLASE-RXN RXN-1401 RXN-10717, PHENYLALANINE-DECARBOXYLASE-RXN AMINEPHEN-RXN RXN-13536, PHENYLALANINE-DECARBOXYLASE-RXN AMINEPHEN-RXN RXN-7700	PWY-6802, PWY-6307, PWY-5751	4
RMS-H2.2340.1136 RMS-H2.737.1200 RMS-H2.1713.1317	ORNDECARBOX-RXN PUTTRANSAM-RXN AMINOBUTDEHYDROG-RXN, GLUTDECARBOX-RXN GABATRANSAM-RXN SUCCSEMIALDDEHYDROG-RXN, GLUTDECARBOX-RXN GABATRANSAM-RXN SUCCINATE-SEMIALDEHYDE-DEHYDROGENASE-RXN	ORNDEG-PWY, ORNARGDEG-PWY, PWY3O-210, PWY-4321, GLUDEG-I-PWY	3
RMS-H2.2345.1779 RMS-H2.1154.676 RMS-H2.2345.4	RXN-5468 2.4.1.83-RXN RXN-5467, RXN-5469 2.4.1.83-RXN RXN-5467	MANNOSYL-CHITO-DOLICHOL-BIOSYNTHESIS	2
RMS-H2.2345.1779 RMS-H2.1154.676 RMS-H2.2345.431	RXN-5469 2.4.1.83-RXN RXN-5466, RXN-5468 2.4.1.83-RXN RXN-5466	MANNOSYL-CHITO-DOLICHOL-BIOSYNTHESIS	2
RMS-H2.2345.1779 RMS-H2.1154.913 RMS-H2.2345.85	RXN-5469 2.4.1.117-RXN RXN-5472, RXN-5469 2.4.1.117-RXN RXN-5471, RXN-5468 2.4.1.117-RXN RXN-5470, RXN-5468 2.4.1.117-RXN RXN-5471, RXN-5469 2.4.1.117-RXN RXN-5470, RXN-5468 2.4.1.117-RXN RXN-5472	MANNOSYL-CHITO-DOLICHOL-BIOSYNTHESIS	6
RMS-H2.2345.1779 RMS-H2.277.769 RMS-H2.1137.668	RXN-5468 2.7.8.15-RXN 2.4.1.141-RXN, RXN-5469 2.7.8.15-RXN 2.4.1.141-RXN	MANNOSYL-CHITO-DOLICHOL-BIOSYNTHESIS	2
RMS-H2.2345.4 RMS-H2.1154.676 RMS-H2.2345.1779	RXN-5467 2.4.1.83-RXN RXN-5468, RXN-5467 2.4.1.83-RXN RXN-5469	MANNOSYL-CHITO-DOLICHOL-BIOSYNTHESIS	2
RMS-H2.2345.4 RMS-H2.1154.913 RMS-H2.2345.85	RXN-5467 2.4.1.117-RXN RXN-5470, RXN-5467 2.4.1.117-RXN RXN-5472, RXN-5467 2.4.1.117-RXN RXN-5471	MANNOSYL-CHITO-DOLICHOL-BIOSYNTHESIS	3
RMS-H2.2345.431 RMS-H2.1154.676 RMS-H2.2345.1779	RXN-5466 2.4.1.83-RXN RXN-5469, RXN-5466 2.4.1.83-RXN RXN-5468	MANNOSYL-CHITO-DOLICHOL-BIOSYNTHESIS	2
RMS-H2.2345.431 RMS-H2.1154.913 RMS-H2.2345.85	RXN-5466 2.4.1.117-RXN RXN-5471, RXN-5466 2.4.1.117-RXN RXN-5470, RXN-5466 2.4.1.117-RXN RXN-5472	MANNOSYL-CHITO-DOLICHOL-BIOSYNTHESIS	3
RMS-H2.2345.538 RMS-H2.2122.494 RMS-H2.854.896	RXN-13974 RXN-15321 RXN-13962, RXN-13974 RXN-15321 RXN-15323, RXN-13974 RXN-15321 RXN-15322	PWY-7449	3
RMS-H2.2345.85 RMS-H2.1154.676 RMS-H2.2345.1779	RXN-5472 2.4.1.83-RXN RXN-5468, RXN-5472 2.4.1.83-RXN RXN-5469, RXN-5470 2.4.1.83-RXN RXN-5468, RXN-5471 2.4.1.83-RXN RXN-5469, RXN-5470 2.4.1.83-RXN RXN-5469, RXN-5471 2.4.1.83-RXN RXN-5468	MANNOSYL-CHITO-DOLICHOL-BIOSYNTHESIS	6
RMS-H2.2345.85 RMS-H2.1154.676 RMS-H2.2345.4	RXN-5470 2.4.1.83-RXN RXN-5467, RXN-5471 2.4.1.83-RXN RXN-5467, RXN-5472 2.4.1.83-RXN RXN-5467	MANNOSYL-CHITO-DOLICHOL-BIOSYNTHESIS	3
RMS-H2.2345.85 RMS-H2.1154.676 RMS-H2.2345.431	RXN-5472 2.4.1.83-RXN RXN-5466, RXN-5470 2.4.1.83-RXN RXN-5466, RXN-5471 2.4.1.83-RXN RXN-5466	MANNOSYL-CHITO-DOLICHOL-BIOSYNTHESIS	3
RMS-H2.2345.85 RMS-H2.277.769 RMS-H2.1137.668	RXN-5471 2.7.8.15-RXN 2.4.1.141-RXN, RXN-5470 2.7.8.15-RXN 2.4.1.141-RXN, RXN-5472 2.7.8.15-RXN 2.4.1.141-RXN	MANNOSYL-CHITO-DOLICHOL-BIOSYNTHESIS	3
RMS-H2.2346.1777 RMS-H2.2389.1491 RMS-H2.622.259	R302-RXN F16ALDOLASE-RXN TRIOSEPISOMERIZATION-RXN, 2.7.1.90-RXN F16ALDOLASE-RXN TRIOSEPISOMERIZATION-RXN	P341-PWY, PWY-1042, PWY-5464	2
RMS-H2.2347.1222 RMS-H2.2346.36 RMS-H2.954.1061	RXN-13775 DEHYDDEOXGALACTKIN-RXN DEHYDDEOXPHOSGALACT-ALDOL-RXN, GALACTONDEHYDRAT-RXN DEHYDDEOXGALACTKIN-RXN DEHYDDEOXPHOSGALACT-ALDOL-RXN, GLUCONATE-DEHYDRATASE-RXN DEOXYGLUCONOKIN-RXN KDPGALDOL-RXN	PWY-7130, GALACTCAT-PWY, PWY-2221	3
RMS-H2.2347.1222 RMS-H2.954.1274 RMS-H2.1713.1576	L-RHAMNONATE-DEHYDRATASE-RXN RXN0-5433 RXN-12165, L-RHAMNONATE-DEHYDRATASE-RXN RXN0-5433 LACTALDDEHYDROG-RXN	PWY-6713	2
RMS-H2.2347.1387 RMS-H2.1486.1087 RMS-H2.1713.1317	ARABINONATE-DEHYDRATASE-RXN RXN-8777 25-DIOXOVALERATE-DEHYDROGENASE-RXN, XYLONATE-DEHYDRATASE-RXN RXN-8777 25-DIOXOVALERATE-DEHYDROGENASE-RXN, L-ARABINONATE-DEHYDRATASE-RXN 4.2.1.43-RXN 25-DIOXOVALERATE-DEHYDROGENASE-RXN	PWY-5519, PWY-6760, PWY-5257	3
RMS-H2.2347.1387 RMS-H2.954.1088 RMS-H2.1713.1317	XYLONATE-DEHYDRATASE-RXN 4.1.2.28-RXN GLYCOLALD-DEHYDROG-RXN, L-ARABINONATE-DEHYDRATASE-RXN 4.1.2.18-RXN GLYCOLALD-DEHYDROG-RXN, ARABINONATE-DEHYDRATASE-RXN 4.1.2.28-RXN GLYCOLALD-DEHYDROG-RXN	PWY-5257	3
RMS-H2.2367.1 RMS-H2.737.1203 RMS-H2.2172.1732	RXN-2802 SERINE--GLYOXYLATE-AMINOTRANSFERASE-RXN GLYOHMETRANS-RXN, RXN-2802 SERINE-GLYOXYLATE-AMINOTRANSFERASE-RXN GLYOHMETRANS-RXN	PWY-1622	2
RMS-H2.2368.1 RMS-H2.1487.1039 RMS-H2.328.1431	RXN-14929 RXN-14917 RXN-14922, RXN-2541 RXN-2542 RXN-2543	PWY-7436, PWY-1422	2
RMS-H2.2368.1 RMS-H2.328.1073 RMS-H2.1487.1039	RXN-14929 RXN-14921 RXN-14919, RXN-2541 RXN-2561 RXN-2562	PWY-7436, PWY-1422	2
RMS-H2.2369.347 RMS-H2.2172.1732 RMS-H2.280.1	FORMYLTHFDEFORMYL-RXN GLYOHMETRANS-RXN 1.5.1.15-RXN, FORMYLTHFDEFORMYL-RXN GLYOHMETRANS-RXN METHYLENETHFDEHYDROG-NADP-RXN	PWY-2201	2
RMS-H2.2369.347 RMS-H2.306.1 RMS-H2.280.1	FORMYLTHFDEFORMYL-RXN GCVMULTI-RXN 1.5.1.15-RXN, FORMYLTHFDEFORMYL-RXN GCVMULTI-RXN METHYLENETHFDEHYDROG-NADP-RXN	PWY-2201	2
RMS-H2.2370.1141 RMS-H2.2172.1732 RMS-H2.737.1203	RXN-2881 GLYOHMETRANS-RXN SERINE-GLYOXYLATE-AMINOTRANSFERASE-RXN, RXN-2881 GLYOHMETRANS-RXN SERINE--GLYOXYLATE-AMINOTRANSFERASE-RXN	PWY-1622	2
RMS-H2.2389.1491 RMS-H2.1710.1776 RMS-H2.1164.1823	F16ALDOLASE-RXN F16BDEPHOS-RXN RXN-13720, F16ALDOLASE-RXN F16BDEPHOS-RXN PGLUCISOM-RXN	PWY66-399, SUCSYN-PWY, GLUCONEO-PWY	2
RMS-H2.2393.1 RMS-H2.2218.1053 RMS-H2.1471.1560	RXN-9931 RXN-15586 RXN-15585, RXN-9931 RXN-9930 RXN-15585	PWY-7513	2
RMS-H2.2393.1 RMS-H2.2218.1053 RMS-H2.2392.1690	RXN-9931 RXN-15586 RXN-9932, RXN-9931 RXN-9930 RXN-9932	PWY-7513	2
RMS-H2.2393.1 RMS-H2.2218.1053 RMS-H2.2392.596	RXN-9931 RXN-9930 RXN-9933, RXN-9931 RXN-15586 RXN-9933	PWY-7513	2
RMS-H2.2401.1566 RMS-H2.2440.1059 RMS-H2.2014.1576	1.14.13.69-RXN 4.2.99.19-RXN 1.1.1.268-RXN, RXN-8806 RXN-8805 1.1.1.269-RXN	PWY-5534	2
RMS-H2.2430.1 RMS-H2.2349.1656 RMS-H2.153.638	DIHYDRODIPICSYN-RXN RXN-14014 TETHYDPICSUCC-RXN, DIHYDRODIPICSYN-RXN RXN-14014 2.3.1.89-RXN	DAPLYSINESYN-PWY, P4-PWY, PWY-2941, PWY0-781	2
RMS-H2.2440.1059 RMS-H2.2014.1576 RMS-H2.1697.1	4.2.99.19-RXN 1.1.1.268-RXN 1.8.1.5-RXN, RXN-8805 1.1.1.269-RXN 1.8.1.5-RXN	PWY-5534	2
RMS-H2.2462.650 RMS-H2.761.238 RMS-H2.1487.1172	RXN-9311 RXN-9204 RXN-9205, RXN-9311 RXN-9365 RXN-9366, RXN-9311 RXN-9358 RXN-9361, RXN-9311 RXN-9190 RXN-9191, RXN-9311 RXN-9217 RXN-9220, RXN-9311 RXN-9360 RXN-9363, RXN-9311 RXN-9359 RXN-9362	PWY-5845, PWY-5899, PWY-5896, PWY-5840, PWY-5850, PWY-5898, PWY-5897	7
RMS-H2.2466.1 RMS-H2.737.1200 RMS-H2.1713.1317	RXN-8243 VAGL-RXN GLUTARATE-SEMIALDEHYDE-DEHYDROGENASE-RXN, RXN-8243 VAGL-RXN RXN-8182	PWY-5327	2
RMS-H2.2474.1 RMS-H2.1981.628 RMS-H2.2014.701	RXN-5162 RXN-5164 RXN-5165, RXN-5162 RXN-5164 RXN-5166	PWY-3061	2
RMS-H2.310.525 RMS-H2.2256.948 RMS-H2.158.1415	PROPIONATE--COA-LIGASE-RXN 2-METHYLCITRATE-SYNTHASE-RXN 2-METHYLCITRATE-DEHYDRATASE-RXN, PROPIONATE--COA-LIGASE-RXN 2-METHYLCITRATE-SYNTHASE-RXN RXN-8979	PWY0-42, PWY-5747	2
RMS-H2.310.525 RMS-H2.740.412 RMS-H2.954.413	6.2.1.34-RXN 4.2.1.101-RXN 4.1.2.41-RXN, RXN-2001 RXN-2002 RXN-11278	PWY-6343, PWY-6446	2
RMS-H2.310.529 RMS-H2.490.1358 RMS-H2.740.379	SUCCCOASYN-RXN SUCCINATE-DEHYDROGENASE-UBIQUINONE-RXN FUMHYDR-RXN, SUCCINATE--COA-LIGASE-GDP-FORMING-RXN SUCCINATE-DEHYDROGENASE-UBIQUINONE-RXN FUMHYDR-RXN	TCA, PWY-6728, PWY66-398, GLYCOLYSIS-TCA-GLYOX-BYPASS, PWY-5690, TCA-GLYOX-BYPASS, PWY-5464	2
RMS-H2.310.672 RMS-H2.954.291 RMS-H2.737.1203	MALATE--COA-LIGASE-RXN MALYL-COA-LYASE-RXN SERINE--GLYOXYLATE-AMINOTRANSFERASE-RXN, MALATE--COA-LIGASE-RXN MALYL-COA-LYASE-RXN SERINE-GLYOXYLATE-AMINOTRANSFERASE-RXN	PWY-1622	2
RMS-H2.316.1293 RMS-H2.1897.1 RMS-H2.2014.1580	ACETOLACTSYN-RXN ACETOLACTATE-DECARBOXYLASE-RXN RR-BUTANEDIOL-DEHYDROGENASE-RXN, ACETOLACTSYN-RXN ACETOLACTATE-DECARBOXYLASE-RXN RXN-11035	PWY-6396, P125-PWY	2
RMS-H2.321.1051 RMS-H2.1995.1124 RMS-H2.2463.359	CATECHOL-2-3-DIOXYGENASE-RXN 2-OH-6-OXOHEPTA-2-4-DIENOATE-HYDR-RXN 2-OXOPENT-4-ENOATE-HYDRATASE-RXN, RXN-8041 2-OH-6-OXOHEPTA-2-4-DIENOATE-HYDR-RXN 2-OXOPENT-4-ENOATE-HYDRATASE-RXN	PWY-5179, PWY-5183, PWY-6954, PWY-5182, PWY-5180	2
RMS-H2.351.953 RMS-H2.2172.1732 RMS-H2.280.1	HOMOCYSMETB12-RXN GLYOHMETRANS-RXN METHYLENETHFDEHYDROG-NADP-RXN, HOMOCYSMETB12-RXN GLYOHMETRANS-RXN 1.5.1.15-RXN	PWY-2201, PWY-3841	2
RMS-H2.351.953 RMS-H2.306.1 RMS-H2.280.1	HOMOCYSMETB12-RXN GCVMULTI-RXN METHYLENETHFDEHYDROG-NADP-RXN, HOMOCYSMETB12-RXN GCVMULTI-RXN 1.5.1.15-RXN	PWY-2201, 1CMET2-PWY, PWY-3841	2
RMS-H2.36.1 RMS-H2.38.1 RMS-H2.2295.1433	RXN-10995 RXN-10996 RXN-11001, RXN-10995 RXN-10996 RXN-10997	PWY-6376, PWY-6375	2
RMS-H2.376.1322 RMS-H2.1713.1317 RMS-H2.310.525	ALCOHOL-DEHYDROG-RXN RXN66-3 ACETATE--COA-LIGASE-RXN, RXN66-478 RXN66-479 RXN66-480	PWY66-21, PWY66-389	2
RMS-H2.376.565 RMS-H2.2347.1222 RMS-H2.954.1061	RXN-11383 RXN-11380 RXN-11381, RXN-11151 RXN-11380 RXN-11381	PWY-6491, PWY-6516	2
RMS-H2.381.1384 RMS-H2.622.259 RMS-H2.2389.1491	1.2.1.13-RXN TRIOSEPISOMERIZATION-RXN F16ALDOLASE-RXN, GAPOXNPHOSPHN-RXN TRIOSEPISOMERIZATION-RXN F16ALDOLASE-RXN	CALVIN-PWY, PWY-7124, PWY-6886, PWY-7218, PWY66-399, PHOTOALL-PWY	2
RMS-H2.385.1 RMS-H2.230.1090 RMS-H2.740.1095	RXN-14784 RXN-14785 RXN-14786, RXN-14795 RXN-14796 RXN-14797	PWY-7338, PWY-7340	2
RMS-H2.421.421 RMS-H2.1889.1270 RMS-H2.1597.1697	ACONITATEDEHYDR-RXN ACONITATEHYDR-RXN ISOCITDEH-RXN, ACONITATEDEHYDR-RXN ACONITATEHYDR-RXN ISOCITRATE-DEHYDROGENASE-NAD+RXN	PWY-7124, PWY-6969, TCA, PWY-6728, PWY66-398, GLYCOLYSIS-TCA-GLYOX-BYPASS, PWY-5690, PWY-5913, TCA-GLYOX-BYPASS, PWY-5464, PWY-6549, P105-PWY, PWY-7254, REDCITCYC, FERMENTATION-PWY	2
RMS-H2.421.421 RMS-H2.1889.421 RMS-H2.1597.1573	R212-RXN R213-RXN R214-RXN, R216-RXN R217-RXN R218-RXN	P241-PWY	2
RMS-H2.453.1 RMS-H2.784.251 RMS-H2.934.1666	GPPSYN-RXN RXN-5110 RXN-15040, GPPSYN-RXN RXN-5110 RXN-15039	PWY-7410	2
RMS-H2.478.1099 RMS-H2.934.701 RMS-H2.2014.718	4.2.3.16-RXN --LIMONENE-6-MONOOXYGENASE-RXN CARVEOL-DEHYDROGENASE-RXN, 4.2.3.20-RXN RXN-10746 RXN-9397	PWY-5928, PWY-7443	2
RMS-H2.501.1032 RMS-H2.2172.1732 RMS-H2.280.1	2.1.1.19-RXN GLYOHMETRANS-RXN 1.5.1.15-RXN, 2.1.1.19-RXN GLYOHMETRANS-RXN METHYLENETHFDEHYDROG-NADP-RXN	PWY-2201	2
RMS-H2.501.1032 RMS-H2.306.1 RMS-H2.280.1	2.1.1.19-RXN GCVMULTI-RXN METHYLENETHFDEHYDROG-NADP-RXN, 2.1.1.19-RXN GCVMULTI-RXN 1.5.1.15-RXN	PWY-2201	2
RMS-H2.503.9 RMS-H2.1054.1117 RMS-H2.1647.1117	2.3.1.156-RXN RXN-7811 RXN-7810, RXN-7805 RXN-7812 RXN-7813	PWY-5132, PWY-5133, PWY-5134, PWY-5808	2
RMS-H2.504.941 RMS-H2.1248.555 RMS-H2.2014.1578	PYRUVDEH-RXN ACETYL-COA-ACETYLTRANSFER-RXN RXN-11662, PYRUVDEH-RXN ACETYL-COA-ACETYLTRANSFER-RXN RXN-5901	PWY-6886, PWY-7218	2
RMS-H2.504.941 RMS-H2.310.529 RMS-H2.490.1358	2OXOGLUTARATEDEH-RXN SUCCCOASYN-RXN SUCCINATE-DEHYDROGENASE-UBIQUINONE-RXN, 2OXOGLUTARATEDEH-RXN SUCCINATE--COA-LIGASE-GDP-FORMING-RXN SUCCINATE-DEHYDROGENASE-UBIQUINONE-RXN	TCA, PWY66-398, GLYCOLYSIS-TCA-GLYOX-BYPASS, PWY-5690, TCA-GLYOX-BYPASS, PWY-5464	2
RMS-H2.509.1 RMS-H2.396.1 RMS-H2.1647.1240	RXN-7750 RXN-3303 RXN-7143, RXN-7750 RXN-3303 RXN-7781	PWY-3097	2
RMS-H2.51.1654 RMS-H2.1087.370 RMS-H2.442.1	GLUTDEHYD-RXN GLUTAMINESYN-RXN GLUTAMATE-SYNTHASE-NADH-RXN, GLUTDEHYD-RXN GLUTAMINESYN-RXN GLUTAMATESYN-RXN	PWY-5505	2
RMS-H2.537.1767 RMS-H2.1811.1261 RMS-H2.480.1	NMNNUCLEOSID-RXN NICOTINAMID-RXN RXN-8442, RXN-8441 NICOTINAMID-RXN RXN-8442	PWY-5381	2
RMS-H2.537.1767 RMS-H2.1811.1261 RMS-H2.579.1	NMNNUCLEOSID-RXN NICOTINAMID-RXN NICOTINATEPRIBOSYLTRANS-RXN, RXN-8441 NICOTINAMID-RXN NICOTINATEPRIBOSYLTRANS-RXN	PYRIDNUCSAL-PWY, PWY-3502, PWY-5381	2
RMS-H2.557.1792 RMS-H2.1710.44 RMS-H2.1137.448	RXN-13203 RXN-13204 RXN-13176, RXN-13207 RXN-13208 RXN-13209	PWY-7021, PWY-7018	2
RMS-H2.567.528 RMS-H2.590.69 RMS-H2.727.1788	RXN-4204 RXN-4206 RXN-4207, RXN-4320 RXN-4321 RXN-4322	PWY-2561, PWY-2701	2
RMS-H2.569.578 RMS-H2.590.1395 RMS-H2.2399.1	GLU6PDEHYDROG-RXN 6PGLUCONOLACT-RXN RXN-3341, GLU6PDEHYDROG-RXN 6PGLUCONOLACT-RXN RXN-9952	RUMP-PWY, OXIDATIVEPENT-PWY, PWY-6901, OXIDATIVEPENT-PWY-1, PENTOSE-P-PWY	2
RMS-H2.581.1 RMS-H2.2462.650 RMS-H2.761.238	NAPHTHOATE-SYN-RXN RXN-9311 RXN-9204, NAPHTHOATE-SYN-RXN RXN-9311 RXN-9365, NAPHTHOATE-SYN-RXN RXN-9311 DMK-RXN, NAPHTHOATE-SYN-RXN RXN-9311 RXN-9358, NAPHTHOATE-SYN-RXN RXN-9311 RXN-9217, NAPHTHOATE-SYN-RXN RXN-9311 RXN-9190, NAPHTHOATE-SYN-RXN RXN-9311 RXN-9360, NAPHTHOATE-SYN-RXN RXN-9311 RXN-9359	PWY-5845, PWY-5899, PWY-5861, PWY-5862, PWY-5896, ALL-CHORISMATE-PWY, PWY-5838, PWY-5860, PWY-5840, PWY-5850, PWY-5898, PWY-5897	8
RMS-H2.590.1272 RMS-H2.2014.1577 RMS-H2.310.529	RXN-9421 RXN-9422 RXN-9423, RXN-9394 RXN-9405 RXN-9406	PWY-5927, PWY-5922	2
RMS-H2.590.69 RMS-H2.727.1788 RMS-H2.2122.679	RXN-4206 RXN-4207 RXN-4201, RXN-4321 RXN-4322 RXN-4319	PWY-2561, PWY-2701	2
RMS-H2.597.1 RMS-H2.1834.1191 RMS-H2.1235.1215	RIBOSYLHOMOCYSTEINASE-RXN RXN-10016 RXN-10018, RIBOSYLHOMOCYSTEINASE-RXN RXN-10015 RXN-10017	PWY-6154, PWY-6153	2
RMS-H2.604.1287 RMS-H2.2466.1 RMS-H2.737.1200	RXN-8163 RXN-8243 VAGL-RXN, L-LYSINE-OXIDASE-RXN RXN-8243 VAGL-RXN	PWY-5327	2
RMS-H2.615.1 RMS-H2.1758.1 RMS-H2.805.843	GTP-CYCLOHYDRO-I-RXN 4.2.3.12-RXN RXN-13030, GTP-CYCLOHYDRO-I-RXN 4.2.3.12-RXN RXN-8853	PWY-6983, PWY-5663	2
RMS-H2.653.749 RMS-H2.2122.896 RMS-H2.1350.454	RXN-527 RXN1F-462 RXN-13797, RXN-527 RXN1F-462 RXN-14000	PWY-6266	2
RMS-H2.653.749 RMS-H2.2122.896 RMS-H2.1350.474	RXN-527 RXN1F-462 RXN-8265, RXN-527 RXN1F-462 RXN-8271	PWY-6266	2
RMS-H2.721.1 RMS-H2.1710.1622 RMS-H2.2014.699	GERANYL-DIPHOSPHATE-CYCLASE-RXN RXN-13046 +BORNEOL-DEHYDROGENASE-RXN, RXN-13002 RXN-13047 --BORNEOL-DEHYDROGENASE-RXN	PWY-6990, PWY-6991	2
RMS-H2.724.1667 RMS-H2.1482.1523 RMS-H2.310.931	R543-RXN R544-RXN R545-RXN, RXN-13043 RXN-13044 R545-RXN	P601-PWY, PWY-6989	2
RMS-H2.727.1788 RMS-H2.2122.679 RMS-H2.567.528	RXN-4207 RXN-4201 RXN-4204, RXN-4322 RXN-4319 RXN-4320	PWY-2561, PWY-2701	2
RMS-H2.727.914 RMS-H2.937.434 RMS-H2.727.1823	RXN-12398 3.2.1.120-RXN RXN-12402, RXN-12399 3.2.1.120-RXN RXN-12402	PWY-6807	2
RMS-H2.740.1093 RMS-H2.2014.1373 RMS-H2.1248.526	RXN-8031 1.1.1.259-RXN RXN-8032, RXN-10697 RXN-10698 RXN-10699, RXN-10704 RXN-10702 RXN-10700, RXN-2425 RXN0-2044 RXN-3641, RXN-14772 RXN-14773 RXN-14774	P321-PWY, PWY-5433, PWY-1361, PWY-7337, PWY-735	5
RMS-H2.740.1095 RMS-H2.2014.1373 RMS-H2.1248.526	RXN-14786 RXN-14787 RXN-14788, RXN-14797 RXN-14798 RXN-14799	PWY-7338, PWY-7340	2
RMS-H2.740.412 RMS-H2.2014.1367 RMS-H2.1248.555	R243-RXN R244-RXN RXN-2006, RXN-2002 RXN-2003 RXN-2006	P281-PWY, PWY-6443, PWY-6458, PWY-7169	2
RMS-H2.740.412 RMS-H2.954.413 RMS-H2.1713.1316	RXN-11269 RXN-11270 BENZALDEHYDE-DEHYDROGENASE-NAD+RXN, RXN-2002 RXN-11278 BENZALDEHYDE-DEHYDROGENASE-NAD+RXN	PWY-6444, PWY-6446	2
RMS-H2.746.528 RMS-H2.87.529 RMS-H2.1117.18	PYRUVFORMLY-RXN PHOSACETYLTRANS-RXN ACETATEKIN-RXN, KETOBUTFORMLY-RXN PTAALT-RXN PROPKIN-RXN	PWY-5485, THREOCAT-PWY, PWY-5437, P441-PWY, P461-PWY, PWY4LZ-257, FERMENTATION-PWY	2
RMS-H2.856.1182 RMS-H2.2278.1512 RMS-H2.1408.1753	RXN-7908 RXN-7909 PHENYLALANINE-4-MONOOXYGENASE-RXN, RXN-13908 RXN-13909 RXN-13907	PHENYLALANINE-DEG1-PWY, PWY-7158	2
RMS-H2.877.12 RMS-H2.1069.989 RMS-H2.1069.1466	RXN-11351 DALADALALIG-RXN 6.3.2.10-RXN, RXN-11065 DALADALALIG-RXN 6.3.2.10-RXN	PWY-6471, PWY-5265	2
RMS-H2.884.661 RMS-H2.1372.1457 RMS-H2.1423.1	RXN-11420 RXN-11428 RXN-11436, RXN-11421 RXN-11429 RXN-11437	PWY-2821, PWY-601	2
RMS-H2.884.661 RMS-H2.1372.1457 RMS-H2.1582.1190	RXN-11422 RXN-11430 RXN-11438, RXN-11426 RXN-11434 RXN-11442, RXN-11423 RXN-11431 RXN-11439, RXN-11424 RXN-11432 RXN-11440	PWY-1187, PWYQT-4474, PWYQT-4471, PWYQT-4472	4
RMS-H2.885.1317 RMS-H2.884.661 RMS-H2.1372.1457	RXN-11415 RXN-11423 RXN-11431, RXN-11412 RXN-11420 RXN-11428, RXN-11416 RXN-11424 RXN-11432, RXN-11413 RXN-11421 RXN-11429	PWYQT-4471, PWY-2821, PWYQT-4472, PWY-601	4
RMS-H2.885.1509 RMS-H2.884.661 RMS-H2.1372.1457	RXN-11414 RXN-11422 RXN-11430, RXN-11418 RXN-11426 RXN-11434, RXN-11417 RXN-11425 RXN-11433	PWY-1187, PWYQT-4474, PWYQT-4473	3
RMS-H2.896.1050 RMS-H2.896.218 RMS-H2.887.1759	RXN-10468 RXN-10469 RXN-10471, RXN-10468 RXN-10469 RXN-10470	PWY-6241	2
RMS-H2.909.1080 RMS-H2.2060.844 RMS-H2.885.1509	RXNQT-4348 RXNQT-4312 RXN-11418, RXNQT-4347 RXNQT-4311 RXN-11417, RXNQT-4349 RXNQT-4313 RXN-11419	PWYQT-4474, PWYQT-4473, PWYQT-4475	3
RMS-H2.923.1231 RMS-H2.376.565 RMS-H2.2347.1222	RXN-14753 RXN-11383 RXN-11380, RXN-14753 RXN-11151 RXN-11380	PWY-6491, PWY-6516	2
RMS-H2.934.1703 RMS-H2.2014.1577 RMS-H2.786.1	RXN-9482 RXN-9484 RXN-9485, RXN-9481 RXN-9483 RXN-9485	PWY-5954, PWY-5961	2
RMS-H2.954.1088 RMS-H2.1713.1317 RMS-H2.376.1318	4.1.2.28-RXN GLYCOLALD-DEHYDROG-RXN GLYCOLATE-REDUCTASE-RXN, 4.1.2.18-RXN GLYCOLALD-DEHYDROG-RXN GLYCOLATE-REDUCTASE-RXN	PWY-5257	2
RMS-H2.954.291 RMS-H2.2367.1 RMS-H2.737.1203	MALYL-COA-LYASE-RXN RXN-2802 SERINE--GLYOXYLATE-AMINOTRANSFERASE-RXN, MALYL-COA-LYASE-RXN RXN-2802 SERINE-GLYOXYLATE-AMINOTRANSFERASE-RXN	PWY-1622	2
RMS-H2.954.291 RMS-H2.737.1203 RMS-H2.2172.1732	MALYL-COA-LYASE-RXN SERINE-GLYOXYLATE-AMINOTRANSFERASE-RXN GLYOHMETRANS-RXN, MALYL-COA-LYASE-RXN SERINE--GLYOXYLATE-AMINOTRANSFERASE-RXN GLYOHMETRANS-RXN	PWY-1622	2
RMS-H2.969.1581 RMS-H2.590.1272 RMS-H2.2014.1577	RXN-9420 RXN-9421 RXN-9422, RXN-9391 RXN-9394 RXN-9405	PWY-5927, PWY-5922	2

## Sheet: L3H1
RMS path	MetaCyc reaction paths	MetaCyc pathways	Pathway Conservation Index
RMS-H1.1010 RMS-H1.1009 RMS-H1.996 RMS-H1.687	RXNQT-4359 RXNQT-4360 RXNQT-4361 RXNQT-4362, RXN-1444 RXNQT-4350 RXNQT-4363 RXNQT-4364	PWYQT-4477	2
RMS-H1.1069 RMS-H1.1154 RMS-H1.1137 RMS-H1.2345	UDP-NACMURALGLDAPAALIG-RXN RXN-11028 RXN-11029 RXN-11301, UDP-NACMURALGLDAPAALIG-RXN PHOSNACMURPENTATRANS-RXN NACGLCTRANS-RXN RXN0-5405	PWY-6385, PEPTIDOGLYCANSYN-PWY	2
RMS-H1.108 RMS-H1.1597 RMS-H1.2014 RMS-H1.404	RXN-11932 RXN-11933 RXN-11934 RXN3O-218, RXN-11937 RXN-11938 RXN-11939 RXN-4209	PWY-2541	2
RMS-H1.1117 RMS-H1.381 RMS-H1.622 RMS-H1.2389	PHOSGLYPHOS-RXN 1.2.1.13-RXN TRIOSEPISOMERIZATION-RXN F16ALDOLASE-RXN, PHOSGLYPHOS-RXN GAPOXNPHOSPHN-RXN TRIOSEPISOMERIZATION-RXN F16ALDOLASE-RXN	CALVIN-PWY, PWY-7124, PWY-6886, PWY-7218, PWY66-399, PHOTOALL-PWY	2
RMS-H1.1137 RMS-H1.1372 RMS-H1.2220 RMS-H1.737	RXN-13122 RXN-13123 RXN-13165 RXN-13146, RXN-13176 RXN-13177 RXN-13174 RXN-13175, RXN-13209 RXN-13210 RXN-13211 RXN-13212	PWY-7021, PWY-7020, PWY-7018, PWY-7016, PWY-7000	3
RMS-H1.1137 RMS-H1.2345 RMS-H1.2302 RMS-H1.1069	RXN-11029 RXN-11301 RXN-11030 DALADALALIG-RXN, RXN-11029 RXN-11301 RXN-11031 DALADALALIG-RXN	PWY-6385	2
RMS-H1.1142 RMS-H1.1713 RMS-H1.310 RMS-H1.1655	RXN-10817 PHENDEHYD-RXN RXN-10819 GLUTAMINE-N-PHENYLACETYLTRANSFERASE-RXN, RXN-10817 PHENDEHYD-RXN RXN-10819 RXN-10821	PWY-6318	2
RMS-H1.1154 RMS-H1.1137 RMS-H1.2345 RMS-H1.2302	RXN-11028 RXN-11029 RXN-11301 RXN-11030, RXN-11028 RXN-11029 RXN-11301 RXN-11031	PWY-6385	2
RMS-H1.1154 RMS-H1.2345 RMS-H1.277 RMS-H1.1137	2.4.1.117-RXN RXN-5472 2.7.8.15-RXN 2.4.1.141-RXN, 2.4.1.83-RXN RXN-5469 2.7.8.15-RXN 2.4.1.141-RXN, 2.4.1.83-RXN RXN-5467 2.7.8.15-RXN 2.4.1.141-RXN, 2.4.1.117-RXN RXN-5470 2.7.8.15-RXN 2.4.1.141-RXN, 2.4.1.83-RXN RXN-5468 2.7.8.15-RXN 2.4.1.141-RXN, 2.4.1.83-RXN RXN-5466 2.7.8.15-RXN 2.4.1.141-RXN, 2.4.1.117-RXN RXN-5471 2.7.8.15-RXN 2.4.1.141-RXN	MANNOSYL-CHITO-DOLICHOL-BIOSYNTHESIS	7
RMS-H1.1164 RMS-H1.2346 RMS-H1.2389 RMS-H1.381	PGLUCISOM-RXN 6PFRUCTPHOS-RXN F16ALDOLASE-RXN GAPOXNPHOSPHN-RXN, RXN-6182 6PFRUCTPHOS-RXN F16ALDOLASE-RXN GAPOXNPHOSPHN-RXN, RXN-13720 6PFRUCTPHOS-RXN F16ALDOLASE-RXN GAPOXNPHOSPHN-RXN	ANAGLYCOLYSIS-PWY, GLYCOLYSIS-TCA-GLYOX-BYPASS, GLYCOLYSIS-E-D, GLYCOLYSIS, PWY-7345, PWY66-400, ANAEROFRUCAT-PWY	3
RMS-H1.1164 RMS-H1.2346 RMS-H1.2389 RMS-H1.622	PGLUCISOM-RXN R302-RXN F16ALDOLASE-RXN TRIOSEPISOMERIZATION-RXN, PGLUCISOM-RXN 6PFRUCTPHOS-RXN F16ALDOLASE-RXN TRIOSEPISOMERIZATION-RXN, RXN-6182 6PFRUCTPHOS-RXN F16ALDOLASE-RXN TRIOSEPISOMERIZATION-RXN, RXN-13720 6PFRUCTPHOS-RXN F16ALDOLASE-RXN TRIOSEPISOMERIZATION-RXN	P341-PWY, ANAGLYCOLYSIS-PWY, GLYCOLYSIS-TCA-GLYOX-BYPASS, GLYCOLYSIS-E-D, GLYCOLYSIS, PWY-7345, PWY66-400, ANAEROFRUCAT-PWY	4
RMS-H1.1169 RMS-H1.351 RMS-H1.2172 RMS-H1.280	1.5.1.20-RXN HOMOCYSMETB12-RXN GLYOHMETRANS-RXN METHYLENETHFDEHYDROG-NADP-RXN, 1.5.1.20-RXN HOMOCYSMETB12-RXN GLYOHMETRANS-RXN 1.5.1.15-RXN	PWY-2201, PWY-3841	2
RMS-H1.1169 RMS-H1.351 RMS-H1.306 RMS-H1.280	1.5.1.20-RXN HOMOCYSMETB12-RXN GCVMULTI-RXN METHYLENETHFDEHYDROG-NADP-RXN, 1.5.1.20-RXN HOMOCYSMETB12-RXN GCVMULTI-RXN 1.5.1.15-RXN	PWY-2201, 1CMET2-PWY, PWY-3841	2
RMS-H1.1185 RMS-H1.657 RMS-H1.659 RMS-H1.2122	RXN-8460 RXN-8461 RXN-8478 RXN-8480, RXN-8460 RXN-8461 RXN-8478 RXN-8479	PWY-5405	2
RMS-H1.1248 RMS-H1.1360 RMS-H1.2168 RMS-H1.2346	ACETYL-COA-ACETYLTRANSFER-RXN HYDROXYMETHYLGLUTARYL-COA-SYNTHASE-RXN 1.1.1.34-RXN MEVALONATE-KINASE-RXN, ACETYL-COA-ACETYLTRANSFER-RXN HYDROXYMETHYLGLUTARYL-COA-SYNTHASE-RXN 1.1.1.34-RXN RXN-15647	PWY-922, PWY-7524, PWY66-5, ERGOSTEROL-SYN-PWY, PWY-6174, PWY-7391, PWY-6146, PWY-5910	2
RMS-H1.1248 RMS-H1.230 RMS-H1.740 RMS-H1.2014	RXN-10700 RXN-10707 RXN-10705 RXN-10703, RXN-10699 RXN-10706 RXN-10704 RXN-10702	PWY-5433, PWY-735	2
RMS-H1.1249 RMS-H1.2340 RMS-H1.1069 RMS-H1.1267	RXN-11607 RXN-11608 RXN-11610 RXN-11611, RXN-11607 RXN-11608 RXN-11610 RXN-11612	PWY-6574	2
RMS-H1.1324 RMS-H1.1344 RMS-H1.2014 RMS-H1.740	RXN-13307 RXN-13297 RXN-13300 RXN-13304, RXN-13306 RXN-13295 RXN-13299 RXN-13303	PWY-7036	2
RMS-H1.1326 RMS-H1.1985 RMS-H1.1325 RMS-H1.1324	RXN-13296 RXN-13301 RXN-13305 RXN-13309, RXN-9543 RXN-9544 RXN-9545 RXN-9546	PWY-7036, PWY-5972	2
RMS-H1.1344 RMS-H1.2014 RMS-H1.740 RMS-H1.1324	RXN-13322 RXN-14484 RXN-14485 RXN-14486, RXN-14492 RXN-14493 RXN-14494 RXN-14495, RXN-13295 RXN-13299 RXN-13303 RXN-13307	PWY-6433, PWY-7036	3
RMS-H1.1346 RMS-H1.1360 RMS-H1.421 RMS-H1.1889	MALATE-DEHYDROGENASE-ACCEPTOR-RXN CITSYN-RXN ACONITATEDEHYDR-RXN ACONITATEHYDR-RXN, RXNI-3 CITSYN-RXN ACONITATEDEHYDR-RXN ACONITATEHYDR-RXN	TCA, GLYCOLYSIS-TCA-GLYOX-BYPASS, TCA-GLYOX-BYPASS, PWY-7254, REDCITCYC	2
RMS-H1.1348 RMS-H1.1710 RMS-H1.449 RMS-H1.2346	RXN-12357 RXN-12358 H2NEOPTERINALDOL-RXN H2PTERIDINEPYROPHOSPHOKIN-RXN, RXN-12356 DIHYDRONEOPTERIN-MONO-P-DEPHOS-RXN H2NEOPTERINALDOL-RXN H2PTERIDINEPYROPHOSPHOKIN-RXN	PWY-6797	2
RMS-H1.1350 RMS-H1.2345 RMS-H1.2122 RMS-H1.854	RXN-13960 RXN-13974 RXN-15321 RXN-15323, RXN-13960 RXN-13974 RXN-15321 RXN-15322, RXN-13960 RXN-13974 RXN-15321 RXN-13962	PWY-7449	3
RMS-H1.1360 RMS-H1.1343 RMS-H1.1306 RMS-H1.2239	RXN-15074 RXN-15075 RXN-15076 RXN-15077, RXN-10829 RXN-10830 RXN-10831 RXN-10832	PWY-7419, PWY-6322	2
RMS-H1.1360 RMS-H1.421 RMS-H1.1889 RMS-H1.1597	CITSYN-RXN ACONITATEDEHYDR-RXN ACONITATEHYDR-RXN ISOCITDEH-RXN, HOMOCITRATE-SYNTHASE-RXN RXN3O-1983 HOMOACONITATE-HYDRATASE-RXN RXN-7970, RXN-7743 R-2-METHYLMALATE-DEHYDRATASE-RXN RXN-7744 RXN-7745, CITSYN-RXN ACONITATEDEHYDR-RXN ACONITATEHYDR-RXN ISOCITRATE-DEHYDROGENASE-NAD+RXN, R215-RXN R216-RXN R217-RXN R218-RXN, R211-RXN R212-RXN R213-RXN R214-RXN	PWY-7124, PWY-6969, LYSINE-AMINOAD-PWY, PWY-5101, TCA, PWY-6728, PWY66-398, PWY-3081, GLYCOLYSIS-TCA-GLYOX-BYPASS, PWY-5690, PWY-5913, TCA-GLYOX-BYPASS, PWY-5464, PWY-6549, P105-PWY, PWY-7254, REDCITCYC, P241-PWY, FERMENTATION-PWY	6
RMS-H1.137 RMS-H1.2389 RMS-H1.1710 RMS-H1.1834	FORMALDEHYDE-TRANSKETOLASE-RXN F16ALDOLASE-RXN F16BDEPHOS-RXN TRANSALDOL-RXN, FORMALDEHYDE-TRANSKETOLASE-RXN F16ALDOLASE-RXN F16BDEPHOS-RXN 2TRANSKETO-RXN	P185-PWY	2
RMS-H1.1372 RMS-H1.1423 RMS-H1.1410 RMS-H1.1927	RXN-11428 RXN-11436 2.4.1.195-RXN RXN-4606, RXN-11429 RXN-11437 RXN-1442 RXN-1443	PWY-2821, PWY-601	2
RMS-H1.1372 RMS-H1.1582 RMS-H1.1926 RMS-H1.1927	RXN-11430 RXN-11438 RXN-2208 RXN-2209, RXN-11434 RXN-11442 RXNQT-4327 RXNQT-4332, RXN-11431 RXN-11439 RXNQT-4324 RXNQT-4329, RXN-11433 RXN-11441 RXNQT-4326 RXNQT-4331, RXN-11432 RXN-11440 RXNQT-4325 RXNQT-4330, RXN-11435 RXN-11443 RXNQT-4328 RXNQT-4333	PWY-1187, PWYQT-4474, PWYQT-4471, PWYQT-4473, PWYQT-4472, PWYQT-4475	6
RMS-H1.1372 RMS-H1.2220 RMS-H1.737 RMS-H1.2122	RXN-13123 RXN-13165 RXN-13146 RXN-13149, RXN-13123 RXN-13165 RXN-13146 RXN-13147	PWY-7000	2
RMS-H1.1372 RMS-H1.275 RMS-H1.1643 RMS-H1.84	ACETYLORNDEACET-RXN ORNCARBAMTRANSFER-RXN ARGSUCCINSYN-RXN ARGSUCCINLYA-RXN, RXN-15004 ORNCARBAMTRANSFER-RXN ARGSUCCINSYN-RXN ARGSUCCINLYA-RXN	ARGSYN-PWY, ARG㳢_xD800_숍SYN, PWY-7400	2
RMS-H1.1373 RMS-H1.1654 RMS-H1.1375 RMS-H1.28	RXN-8512 RXN-8519 RXN-8520 RXN-8521, RXN-8513 RXN-8523 RXN-8524 RXN-8525	PWY-5416, PWY-5414, PWY-5413	2
RMS-H1.1374 RMS-H1.1654 RMS-H1.1375 RMS-H1.28	4.2.3.18-RXN RXN-8507 RXN-8508 RXN-8509, RXN-8511 RXN-8515 RXN-8517 RXN-8516	PWY-5416, PWY-5411, PWY-5412	2
RMS-H1.1376 RMS-H1.1373 RMS-H1.1654 RMS-H1.1375	RXN-4861 RXN-8512 RXN-8519 RXN-8520, RXN-4861 RXN-8513 RXN-8523 RXN-8524	PWY-5416, PWY-5414, PWY-5413	2
RMS-H1.1376 RMS-H1.1374 RMS-H1.1654 RMS-H1.1375	RXN-4861 4.2.3.18-RXN RXN-8507 RXN-8508, RXN-4861 RXN-8511 RXN-8515 RXN-8517	PWY-5416, PWY-5411, PWY-5412	2
RMS-H1.1376 RMS-H1.945 RMS-H1.1654 RMS-H1.745	5.5.1.13-RXN 4.2.3.19-RXN 1.14.13.78-RXN RXN-5242, RXN-8528 RXN-9291 RXN-15438 RXN-15439	PWY-5052, PWY-5053, PWY-2981	2
RMS-H1.1379 RMS-H1.2428 RMS-H1.1382 RMS-H1.2122	RXN-8491 RXN-8489 RXN-8490 RXN-8480, RXN-8491 RXN-8489 RXN-8490 RXN-8479	PWY-5405	2
RMS-H1.139 RMS-H1.2369 RMS-H1.2172 RMS-H1.280	FORMATETHFLIG-RXN FORMYLTHFDEFORMYL-RXN GLYOHMETRANS-RXN METHYLENETHFDEHYDROG-NADP-RXN, FORMATETHFLIG-RXN FORMYLTHFDEFORMYL-RXN GLYOHMETRANS-RXN 1.5.1.15-RXN	PWY-2201	2
RMS-H1.139 RMS-H1.2369 RMS-H1.306 RMS-H1.280	FORMATETHFLIG-RXN FORMYLTHFDEFORMYL-RXN GCVMULTI-RXN METHYLENETHFDEHYDROG-NADP-RXN, FORMATETHFLIG-RXN FORMYLTHFDEFORMYL-RXN GCVMULTI-RXN 1.5.1.15-RXN	PWY-2201	2
RMS-H1.1402 RMS-H1.2192 RMS-H1.351 RMS-H1.999	O-SUCCHOMOSERLYASE-RXN RXN-15131 HOMOCYSMET-RXN S-ADENMETSYN-RXN, O-SUCCHOMOSERLYASE-RXN RXN-15131 HOMOCYSMETB12-RXN S-ADENMETSYN-RXN	MET-SAM-PWY, PWY0-781	2
RMS-H1.1408 RMS-H1.1185 RMS-H1.657 RMS-H1.659	TYROSINE-3-MONOOXYGENASE-RXN RXN-8460 RXN-8461 RXN-8482, TYROSINE-3-MONOOXYGENASE-RXN RXN-8460 RXN-8461 RXN-8478	PWY-5405	2
RMS-H1.1421 RMS-H1.1663 RMS-H1.1662 RMS-H1.1878	RXN-11523 RXN-15454 RXN-15455 RXN-15456, RXN-11523 RXN-15454 RXN-15455 RXN-15457	PWY-6633	2
RMS-H1.1469 RMS-H1.321 RMS-H1.2362 RMS-H1.589	RXN-12071 RXN-12073 RXN-12070 RXN-13463, PHENPRODIOLDEHYDROG-RXN 1.13.11.16-RXN MHPCHYDROL-RXN RXN-13463	PWY-6690, HCAMHPDEG-PWY, PWY0-1277	2
RMS-H1.1471 RMS-H1.2122 RMS-H1.1350 RMS-H1.102	RXN-12510 RXN1F-462 RXN-14000 RXN-14011, RXN-12510 RXN1F-462 RXN-13797 RXN-14012	PWY-6266	2
RMS-H1.1471 RMS-H1.321 RMS-H1.1995 RMS-H1.2463	O-CRESOL-METHYLCATECHOL-RXN CATECHOL-2-3-DIOXYGENASE-RXN 2-OH-6-OXOHEPTA-2-4-DIENOATE-HYDR-RXN 2-OXOPENT-4-ENOATE-HYDRATASE-RXN, M-CRESOL-METHYLCATECHOL-RXN RXN-8041 2-OH-6-OXOHEPTA-2-4-DIENOATE-HYDR-RXN 2-OXOPENT-4-ENOATE-HYDRATASE-RXN	PWY-5183, PWY-5182, PWY-5180	2
RMS-H1.1471 RMS-H1.321 RMS-H1.2362 RMS-H1.589	RXN-10040 RXN-12073 RXN-12070 RXN-13463, MHPHYDROXY-RXN 1.13.11.16-RXN MHPCHYDROL-RXN RXN-13463	PWY-6690, HCAMHPDEG-PWY, PWY0-1277	2
RMS-H1.1471 RMS-H1.567 RMS-H1.1908 RMS-H1.1451	RXN-2581 RXN-2621 CAFFEOYL-COA-O-METHYLTRANSFERASE-RXN RXN-1106, 1.14.13.36-RXN RXN-2622 CAFFEOYL-COA-O-METHYLTRANSFERASE-RXN RXN-1106	PWY-361	2
RMS-H1.1472 RMS-H1.1469 RMS-H1.1720 RMS-H1.2212	RXN-10090 RXN-10093 RXN-10096 RXN-10099, RXN-10091 RXN-10094 RXN-10097 RXN-10102	PWY-6190, PWY-6191	2
RMS-H1.1472 RMS-H1.1469 RMS-H1.1720 RMS-H1.2216	DIOXYXANFL-RXN CHLOROBENDDH-RXN CHLOROCATDIOXY-RXN CHLOROMUCISOM-RXN, RXN-10090 RXN-10093 RXN-10096 RXN-10100, RXN-10092 RXN-10095 RXN-10098 RXN-10103	14DICHLORBENZDEG-PWY, PWY-6190, PWY-6192	3
RMS-H1.1472 RMS-H1.1469 RMS-H1.321 RMS-H1.2362	RXN-12072 RXN-12071 RXN-12073 RXN-12070, HCAMULTI-RXN PHENPRODIOLDEHYDROG-RXN 1.13.11.16-RXN MHPCHYDROL-RXN	PWY-6690, HCAMHPDEG-PWY, PWY0-1277	2
RMS-H1.1475 RMS-H1.109 RMS-H1.106 RMS-H1.1483	RXN1F-162 RXN1F-163 RXN1F-164 RXN1F-165, RXN1F-167 RXN1F-168 RXN1F-169 RXN1F-170	PWY-5052, PWY-5035, PWY-5070	2
RMS-H1.1482 RMS-H1.310 RMS-H1.423 RMS-H1.1044	R544-RXN R545-RXN R546-RXN R547-RXN, RXN-13044 R545-RXN R546-RXN R547-RXN	P601-PWY, PWY-6989	2
RMS-H1.149 RMS-H1.597 RMS-H1.1834 RMS-H1.1235	ADENOSYLHOMOCYSTEINE-NUCLEOSIDASE-RXN RIBOSYLHOMOCYSTEINASE-RXN RXN-10016 RXN-10018, ADENOSYLHOMOCYSTEINE-NUCLEOSIDASE-RXN RIBOSYLHOMOCYSTEINASE-RXN RXN-10015 RXN-10017	PWY-6154, PWY-6153	2
RMS-H1.15 RMS-H1.1720 RMS-H1.1984 RMS-H1.2214	RXN-9912 RXN-9870 RXN-9892 RXN-9913, RXN-9914 RXN-9870 RXN-9892 RXN-9913	PWY-6107	2
RMS-H1.15 RMS-H1.1720 RMS-H1.1984 RMS-H1.97	RXN-9914 RXN-9870 RXN-9892 RXN-9869, RXN-9912 RXN-9870 RXN-9892 RXN-9869	PWY-6107	2
RMS-H1.150 RMS-H1.351 RMS-H1.999 RMS-H1.1617	ADENOSYLHOMOCYSTEINASE-RXN HOMOCYSMET-RXN S-ADENMETSYN-RXN RXN-7605, ADENOSYLHOMOCYSTEINASE-RXN HOMOCYSMETB12-RXN S-ADENMETSYN-RXN RXN-7605	PWY-5041, PWY-5328	2
RMS-H1.1506 RMS-H1.1197 RMS-H1.220 RMS-H1.1324	RXN-13881 RXN-13882 RXN-13883 RXN-13884, RXN-13894 RXN-13893 RXN-13892 RXN-13891	PWY-7154, PWY-7156, PWY-7155	2
RMS-H1.1515 RMS-H1.1516 RMS-H1.934 RMS-H1.2122	RXN-7749 RXN-12240 1.14.13.42-RXN RXN-743, RXN-7749 RXN-12240 RXN-13622 2.4.1.178-RXN	PWY-861, PWY-7088	2
RMS-H1.1518 RMS-H1.1515 RMS-H1.1516 RMS-H1.934	RXN-7748 RXN-7749 RXN-12240 1.14.13.42-RXN, RXN-7748 RXN-7749 RXN-12240 RXN-13622	PWY-861, PWY-7088	2
RMS-H1.1571 RMS-H1.105 RMS-H1.1471 RMS-H1.1908	RXN-7650 RXN-14661 RXN-14748 RXN-15529, RXN-7650 RXN-14661 RXN-14748 RXN-15528	PWY-7325	2
RMS-H1.1571 RMS-H1.509 RMS-H1.396 RMS-H1.1647	RXN-7650 RXN-7750 RXN-3303 RXN-7781, RXN-7650 RXN-7750 RXN-3303 RXN-7143, RXN-7650 RXN-7750 RXN-3303 RXN-7780	PWY-3097	3
RMS-H1.1573 RMS-H1.396 RMS-H1.1471 RMS-H1.1647	RXN-1541 RXN-3303 RXN-7141 RXN-7142, RXN-1541 RXN-3303 RXN-7141 RXN-7779, RXN-1541 RXN-3303 RXN-7141 RXN-7226	PWY-3097	3
RMS-H1.1580 RMS-H1.1918 RMS-H1.1244 RMS-H1.1471	RXN-7488 2.3.1.151-RXN RXN-7484 RXN-7486, RXN-7488 2.3.1.151-RXN RXN-7483 RXN-7485, RXN-7488 2.3.1.151-RXN RXN-7484 RXN-7487	PWY-13, PWY-5002	3
RMS-H1.1580 RMS-H1.581 RMS-H1.2462 RMS-H1.761	O-SUCCINYLBENZOATE-COA-LIG-RXN NAPHTHOATE-SYN-RXN RXN-9311 RXN-9204, O-SUCCINYLBENZOATE-COA-LIG-RXN NAPHTHOATE-SYN-RXN RXN-9311 RXN-9365, O-SUCCINYLBENZOATE-COA-LIG-RXN NAPHTHOATE-SYN-RXN RXN-9311 DMK-RXN, O-SUCCINYLBENZOATE-COA-LIG-RXN NAPHTHOATE-SYN-RXN RXN-9311 RXN-9358, O-SUCCINYLBENZOATE-COA-LIG-RXN NAPHTHOATE-SYN-RXN RXN-9311 RXN-9217, O-SUCCINYLBENZOATE-COA-LIG-RXN NAPHTHOATE-SYN-RXN RXN-9…	PWY-5845, PWY-5899, PWY-5861, PWY-5862, PWY-5896, ALL-CHORISMATE-PWY, PWY-5838, PWY-5860, PWY-5840, PWY-5850, PWY-5898, PWY-5897	8
RMS-H1.1597 RMS-H1.1360 RMS-H1.421 RMS-H1.1889	R214-RXN R215-RXN R216-RXN R217-RXN, RXN-7970 R211-RXN R212-RXN R213-RXN	P241-PWY	2
RMS-H1.1597 RMS-H1.2014 RMS-H1.404 RMS-H1.220	RXN-11938 RXN-11939 RXN-4209 RXN-4210, RXN-11933 RXN-11934 RXN3O-218 RXN-707	PWY-2541	2
RMS-H1.1597 RMS-H1.504 RMS-H1.310 RMS-H1.490	ISOCITDEH-RXN 2OXOGLUTARATEDEH-RXN SUCCCOASYN-RXN SUCCINATE-DEHYDROGENASE-UBIQUINONE-RXN, ISOCITRATE-DEHYDROGENASE-NAD+RXN 2OXOGLUTARATEDEH-RXN SUCCCOASYN-RXN SUCCINATE-DEHYDROGENASE-UBIQUINONE-RXN, ISOCITRATE-DEHYDROGENASE-NAD+RXN 2OXOGLUTARATEDEH-RXN SUCCINATE--COA-LIGASE-GDP-FORMING-RXN SUCCINATE-DEHYDROGENASE-UBIQUINONE-RXN	TCA, PWY66-398, GLYCOLYSIS-TCA-GLYOX-BYPASS, PWY-5690, TCA-GLYOX-BYPASS, PWY-5464	3
RMS-H1.1617 RMS-H1.149 RMS-H1.597 RMS-H1.1834	RXN-7605 ADENOSYLHOMOCYSTEINE-NUCLEOSIDASE-RXN RIBOSYLHOMOCYSTEINASE-RXN RXN-10016, RXN-7605 ADENOSYLHOMOCYSTEINE-NUCLEOSIDASE-RXN RIBOSYLHOMOCYSTEINASE-RXN RXN-10015	PWY-6154, PWY-6153	2
RMS-H1.1617 RMS-H1.150 RMS-H1.351 RMS-H1.999	RXN-7605 ADENOSYLHOMOCYSTEINASE-RXN HOMOCYSMET-RXN S-ADENMETSYN-RXN, RXN-7605 ADENOSYLHOMOCYSTEINASE-RXN HOMOCYSMETB12-RXN S-ADENMETSYN-RXN	PWY-5041, PWY-5328	2
RMS-H1.1638 RMS-H1.1348 RMS-H1.1710 RMS-H1.449	RXN-10063 RXN-12356 DIHYDRONEOPTERIN-MONO-P-DEPHOS-RXN H2NEOPTERINALDOL-RXN, RXN-10063 RXN-12357 RXN-12358 H2NEOPTERINALDOL-RXN	PWY-6797	2
RMS-H1.1646 RMS-H1.1811 RMS-H1.737 RMS-H1.1713	LYSINE-2-MONOOXYGENASE-RXN 5-AMINOPENTANAMIDASE-RXN VAGL-RXN RXN-8182, LYSINE-2-MONOOXYGENASE-RXN 5-AMINOPENTANAMIDASE-RXN VAGL-RXN GLUTARATE-SEMIALDEHYDE-DEHYDROGENASE-RXN	PWY-5280, PWY-5327	2
RMS-H1.1647 RMS-H1.1471 RMS-H1.1908 RMS-H1.2017	4OHBENZOATE-OCTAPRENYLTRANSFER-RXN RXN-9277 RXN-9280 RXN-9283, RXN-9003 RXN3O-58 2.1.1.114-RXN RXN3O-73, RXN-14291 RXN-14292 RXN-14293 RXN-14294, RXN-9222 RXN-9286 RXN-9287 RXN-9288, RXN-9230 RXN-9279 RXN-9282 RXN-9285, 2.5.1.39-RXN RXN-9278 RXN-9281 RXN-9284	PWY-5870, PWY-7235, PWY-7230, PWY-5873, PWY-5872, PWY-5871, PWY3O-19	6
RMS-H1.1647 RMS-H1.2017 RMS-H1.1471 RMS-H1.1487	RXN-14320 RXN3O-73 RXN3O-12 RXN3O-54, RXN-14322 RXN-14294 RXN-14295 RXN-14296, 2.5.1.39-RXN RXN-9238 RXN-15308 RXN-12944	PWY-7233, PWY-6978	3
RMS-H1.1647 RMS-H1.2017 RMS-H1.1471 RMS-H1.1908	RXN-9222 RXN-9223 RXN-9224 RXN-9225, 4OHBENZOATE-OCTAPRENYLTRANSFER-RXN 3-OCTAPRENYL-4-OHBENZOATE-DECARBOX-RXN 2-OCTAPRENYLPHENOL-HYDROX-RXN 2-OCTAPRENYL-6-OHPHENOL-METHY-RXN, 2.5.1.39-RXN RXN-9238 RXN-9239 RXN-9240, RXN-9230 RXN-9231 RXN-9232 RXN-9233	PWY-5855, PWY-6708, UBISYN-PWY, PWY-5856, ALL-CHORISMATE-PWY, PWY-5857	4
RMS-H1.1654 RMS-H1.1375 RMS-H1.28 RMS-H1.108	RXN-8523 RXN-8524 RXN-8525 RXN-8526, RXN-8519 RXN-8520 RXN-8521 RXN-8522, RXN-8535 RXN-8536 RXN-8537 RXN-8538, RXN-8507 RXN-8508 RXN-8509 RXN-8510, RXN-8531 RXN-8532 RXN-8533 RXN-8534, RXN-8515 RXN-8517 RXN-8516 RXN-8518	PWY-5416, PWY-5411, PWY-5422, PWY-5414, PWY-5421, PWY-5412, PWY-5413	6
RMS-H1.1654 RMS-H1.376 RMS-H1.1713 RMS-H1.1471	3-5-XYLENOL-METHYLHYDROXYLASE-RXN BENZYL-ALCOHOL-DEHYDROGENASE-RXN 3-OH-BENZALDEHYDE-DEHYDROG-NADP+RXN 3-HYDROXYBENZOATE-6-MONOOXYGENASE-RXN, 3-5-XYLENOL-METHYLHYDROXYLASE-RXN BENZYL-ALCOHOL-DEHYDROGENASE-RXN 3-OH-BENZALDEHYDE-DEHYDROG-NADP+RXN 3-HYDROXYBENZOATE-4-MONOOXYGENASE-RXN	M-CRESOL-DEGRADATION-PWY	2
RMS-H1.1654 RMS-H1.376 RMS-H1.1713 RMS-H1.934	RXN-8962 RXN-8969 RXN-8970 RXN-15460, RXN-8962 RXN-8969 RXN-8970 RXN-15458	PWY-6540	2
RMS-H1.1654 RMS-H1.376 RMS-H1.1713 RMS-H1.98	TOLUENE-SIDE-CHAIN-MONOOXYGENASE-RXN BENZYL-ALC-DEHYDROGENASE-RXN BENZALDEHYDE-DEHYDROGENASE-NAD+RXN BENZOATE-12-DIOXYGENASE-RXN, TCCOL-RXN COLCYD-RXN CYDTER-RXN 1.14.12.15-RXN	PWY-5183, 4TOLCARBDEG-PWY, PWY-5178	2
RMS-H1.1654 RMS-H1.745 RMS-H1.108 RMS-H1.1597	RXN-11930 RXN-11931 RXN-11932 RXN-11933, RXN-11935 RXN-11936 RXN-11937 RXN-11938	PWY-2541	2
RMS-H1.1654 RMS-H1.745 RMS-H1.108 RMS-H1.310	CHOLESTANETRIOL-26-MONOOXYGENASE-RXN CHOLESTANETETRAOL-26-DEHYDROGENASE-RXN 1.2.1.40-RXN 6.2.1.29-RXN, RXN-9842 RXN-9843 RXN-9844 6.2.1.28-RXN	PWY-6061	2
RMS-H1.1654 RMS-H1.745 RMS-H1.2249 RMS-H1.220	RXN66-11 RXN66-12 RXN66-13 RXN66-14, RXN66-303 RXN66-304 RXN66-305 RXN66-306	PWY66-3, PWY66-341, PWY66-4, PWY66-5	2
RMS-H1.1693 RMS-H1.1710 RMS-H1.2220 RMS-H1.737	RXN-961 GPH-RXN RXN-969 SERINE-GLYOXYLATE-AMINOTRANSFERASE-RXN, RXN-961 GPH-RXN RXN-969 GLYCINE-AMINOTRANSFERASE-RXN	PWY-181	2
RMS-H1.1710 RMS-H1.1137 RMS-H1.1372 RMS-H1.2220	RXN-13204 RXN-13176 RXN-13177 RXN-13174, RXN-13208 RXN-13209 RXN-13210 RXN-13211	PWY-7021, PWY-7018	2
RMS-H1.1710 RMS-H1.2220 RMS-H1.737 RMS-H1.306	GPH-RXN RXN-969 SERINE-GLYOXYLATE-AMINOTRANSFERASE-RXN GCVMULTI-RXN, GPH-RXN RXN-969 GLYCINE-AMINOTRANSFERASE-RXN GCVMULTI-RXN	PWY-181	2
RMS-H1.1713 RMS-H1.1471 RMS-H1.1185 RMS-H1.2017	HYDROXYBENZALDEHYDE-OXIDATION-NADP-RXN 4-HYDROXYBENZOATE-3-MONOOXYGENASE-RXN RXN-10882 RXN-10883, HYDROXYBENZALDEHYDE-OXIDATION-NAD-RXN 4-HYDROXYBENZOATE-3-MONOOXYGENASE-RXN RXN-10882 RXN-10883	PWY-6954	2
RMS-H1.1713 RMS-H1.1471 RMS-H1.1720 RMS-H1.1482	HYDROXYBENZALDEHYDE-OXIDATION-NAD-RXN 4-HYDROXYBENZOATE-3-MONOOXYGENASE-RXN PROTOCATECHUATE-34-DIOXYGENASE-RXN 5.5.1.2-RXN, HYDROXYBENZALDEHYDE-OXIDATION-NADP-RXN 4-HYDROXYBENZOATE-3-MONOOXYGENASE-RXN PROTOCATECHUATE-34-DIOXYGENASE-RXN 5.5.1.2-RXN	PWY-5183, PWY-2504, PWY-5181	2
RMS-H1.1713 RMS-H1.98 RMS-H1.99 RMS-H1.1185	BENZALDEHYDE-DEHYDROGENASE-NAD+RXN BENZOATE-12-DIOXYGENASE-RXN 1.3.1.25-RXN CATECHOL-23-DIOXYGENASE-RXN, BENZALDEHYDE-DEHYDROGENASE-NADP+RXN BENZOATE-12-DIOXYGENASE-RXN 1.3.1.25-RXN CATECHOL-23-DIOXYGENASE-RXN	PWY-5183, PWY-2504, PWY-6957, PWY-5178, PWY-6954	2
RMS-H1.1713 RMS-H1.98 RMS-H1.99 RMS-H1.1720	BENZALDEHYDE-DEHYDROGENASE-NADP+RXN BENZOATE-12-DIOXYGENASE-RXN 1.3.1.25-RXN CATECHOL-12-DIOXYGENASE-RXN, BENZALDEHYDE-DEHYDROGENASE-NAD+RXN BENZOATE-12-DIOXYGENASE-RXN 1.3.1.25-RXN CATECHOL-12-DIOXYGENASE-RXN	PWY-2504, PWY-6957	2
RMS-H1.1720 RMS-H1.2212 RMS-H1.1525 RMS-H1.2279	RXN-10097 RXN-10102 RXN-10105 RXN-10108, RXN-9860 RXN-9867 RXN-10087 CARBOXYMETHYLENEBUTENOLIDASE-RXN, RXN-9860 RXN-9867 RXN-9894 RXN-9868	PWY-6191, PWY-6193, PWY-6089	3
RMS-H1.1721 RMS-H1.658 RMS-H1.659 RMS-H1.2122	MONOPHENOL-MONOOXYGENASE-RXN RXN-8483 RXN-8478 RXN-8480, MONOPHENOL-MONOOXYGENASE-RXN RXN-8483 RXN-8478 RXN-8479	PWY-5399, PWY-5405	2
RMS-H1.1876 RMS-H1.1069 RMS-H1.1154 RMS-H1.1137	UDP-NACMURALGLDAPLIG-RXN UDP-NACMURALGLDAPAALIG-RXN RXN-11028 RXN-11029, UDP-NACMURALGLDAPLIG-RXN UDP-NACMURALGLDAPAALIG-RXN PHOSNACMURPENTATRANS-RXN NACGLCTRANS-RXN	PWY-6385, PEPTIDOGLYCANSYN-PWY	2
RMS-H1.1889 RMS-H1.1580 RMS-H1.581 RMS-H1.2462	O-SUCCINYLBENZOATE-COA-SYN-RXN O-SUCCINYLBENZOATE-COA-LIG-RXN NAPHTHOATE-SYN-RXN RXN-9311, O-SUCCINYLBENZOATE-COA-SYN-RXN RXN-7614 NAPHTHOATE-SYN-RXN RXN-9311	PWY-5845, PWY-5899, PWY-5861, PWY-5862, PWY-5896, ALL-CHORISMATE-PWY, PWY-5838, PWY-5860, PWY-5840, PWY-5837, PWY-5850, PWY-5863, PWY-5898, PWY-5897, PWY-5791	2
RMS-H1.1889 RMS-H1.1597 RMS-H1.1360 RMS-H1.421	HOMOACONITATE-HYDRATASE-RXN RXN-7970 R211-RXN R212-RXN, R213-RXN R214-RXN R215-RXN R216-RXN	P241-PWY	2
RMS-H1.1889 RMS-H1.1597 RMS-H1.504 RMS-H1.310	ACONITATEHYDR-RXN ISOCITDEH-RXN 2OXOGLUTARATEDEH-RXN SUCCCOASYN-RXN, ACONITATEHYDR-RXN ISOCITRATE-DEHYDROGENASE-NAD+RXN 2OXOGLUTARATEDEH-RXN SUCCINATE--COA-LIGASE-GDP-FORMING-RXN, ACONITATEHYDR-RXN ISOCITRATE-DEHYDROGENASE-NAD+RXN 2OXOGLUTARATEDEH-RXN SUCCCOASYN-RXN	TCA, PWY66-398, GLYCOLYSIS-TCA-GLYOX-BYPASS, PWY-5690, TCA-GLYOX-BYPASS, PWY-5464	3
RMS-H1.1889 RMS-H1.1985 RMS-H1.2385 RMS-H1.1655	4.2.1.107-RXN RXN-9799 2.3.1.176-RXN GLYCINE-N-CHOLOYLTRANSFERASE-RXN, 4.2.1.107-RXN RXN-9799 2.3.1.176-RXN RXN-9800	PWY-6061	2
RMS-H1.1889 RMS-H1.2014 RMS-H1.1134 RMS-H1.1655	RXN-9847 RXN-9848 RXN-9850 RXN-9852, RXN-9847 RXN-9848 RXN-9850 RXN-9851	PWY-6061	2
RMS-H1.1889 RMS-H1.2416 RMS-H1.1357 RMS-H1.2014	ACONITATEHYDR-RXN ISOCIT-CLEAV-RXN MALSYN-RXN MALATE-DEH-RXN, RXN-8960 RXN-8961 MALSYN-RXN MALATE-DEH-RXN	PWY-6969, PWY-6728, GLYCOLYSIS-TCA-GLYOX-BYPASS, TCA-GLYOX-BYPASS, P105-PWY, GLYOXYLATE-BYPASS, PWY-561	2
RMS-H1.1908 RMS-H1.2017 RMS-H1.1471 RMS-H1.1487	2.1.1.114-RXN RXN3O-73 RXN3O-12 RXN3O-54, RXN-9280 RXN-9283 2-OCTAPRENYL-6-METHOXYPHENOL-HYDROX-RXN 2-OCTAPRENYL-METHOXY-BENZOQ-METH-RXN, RXN-14293 RXN-14294 RXN-14295 RXN-14296, RXN-9287 RXN-9288 RXN-9226 RXN-9227, RXN-9282 RXN-9285 RXN-9234 RXN-9235	PWY-7233, PWY-5870, PWY-7235, PWY-7230, PWY-5873, PWY-5872, PWY3O-19	5
RMS-H1.1928 RMS-H1.1713 RMS-H1.1471 RMS-H1.1185	HYDROXYBENZOYLFORMATE-DECARBOXYLASE-RXN HYDROXYBENZALDEHYDE-OXIDATION-NAD-RXN 4-HYDROXYBENZOATE-3-MONOOXYGENASE-RXN RXN-10882, HYDROXYBENZOYLFORMATE-DECARBOXYLASE-RXN HYDROXYBENZALDEHYDE-OXIDATION-NADP-RXN 4-HYDROXYBENZOATE-3-MONOOXYGENASE-RXN RXN-10882	PWY-6954	2
RMS-H1.1928 RMS-H1.1713 RMS-H1.1471 RMS-H1.1720	HYDROXYBENZOYLFORMATE-DECARBOXYLASE-RXN HYDROXYBENZALDEHYDE-OXIDATION-NADP-RXN 4-HYDROXYBENZOATE-3-MONOOXYGENASE-RXN PROTOCATECHUATE-34-DIOXYGENASE-RXN, HYDROXYBENZOYLFORMATE-DECARBOXYLASE-RXN HYDROXYBENZALDEHYDE-OXIDATION-NAD-RXN 4-HYDROXYBENZOATE-3-MONOOXYGENASE-RXN PROTOCATECHUATE-34-DIOXYGENASE-RXN	PWY-2504	2
RMS-H1.1928 RMS-H1.1713 RMS-H1.98 RMS-H1.99	BENZOYLFORMATE-DECARBOXYLASE-RXN BENZALDEHYDE-DEHYDROGENASE-NAD+RXN BENZOATE-12-DIOXYGENASE-RXN 1.3.1.25-RXN, BENZOYLFORMATE-DECARBOXYLASE-RXN BENZALDEHYDE-DEHYDROGENASE-NADP+RXN BENZOATE-12-DIOXYGENASE-RXN 1.3.1.25-RXN	PWY-2504, PWY-6957, PWY-6954	2
RMS-H1.1995 RMS-H1.2463 RMS-H1.954 RMS-H1.1451	2-OH-6-OXOHEPTA-2-4-DIENOATE-HYDR-RXN 2-OXOPENT-4-ENOATE-HYDRATASE-RXN MHPELY-RXN ACETALD-DEHYDROG-RXN, RXN-668 2-OXOPENT-4-ENOATE-HYDRATASE-RXN MHPELY-RXN ACETALD-DEHYDROG-RXN	PWY-5179, PWY-5183, PWY-5266, PWY-6954, PWY-5273, PWY-5182, PWY-5180	2
RMS-H1.2014 RMS-H1.1248 RMS-H1.230 RMS-H1.1324	RXN-14787 RXN-14788 RXN-14789 RXN-14790, RXN-14773 RXN-14774 RXN-14775 RXN-14776	PWY-7338, PWY-7337	2
RMS-H1.2014 RMS-H1.1248 RMS-H1.230 RMS-H1.740	RXN-10702 RXN-10700 RXN-10707 RXN-10705, RXN-10698 RXN-10699 RXN-10706 RXN-10704	PWY-5433, PWY-735	2
RMS-H1.2014 RMS-H1.1359 RMS-H1.380 RMS-H1.751	MALATE-DEHYDROGENASE-NADP+RXN MALIC-NADP-RXN PYRUVATEORTHOPHOSPHATE-DIKINASE-RXN PEPCARBOX-RXN, MALATE-DEH-RXN 1.1.1.39-RXN PYRUVATEORTHOPHOSPHATE-DIKINASE-RXN PEPCARBOX-RXN	PWY-241, PWY-7117, PWY-7115	2
RMS-H1.2014 RMS-H1.220 RMS-H1.2474 RMS-H1.1981	ISOPIPERITENOL-DEHYDROGENASE-RXN RXN-5161 RXN-5162 RXN-5163, ISOPIPERITENOL-DEHYDROGENASE-RXN RXN-5161 RXN-5162 RXN-5164	PWY-3061	2
RMS-H1.2014 RMS-H1.2347 RMS-H1.1413 RMS-H1.622	MYO-INOSITOL-2-DEHYDROGENASE-RXN MYO-INOSOSE-2-DEHYDRATASE-RXN RXN-14149 RXN-14150, RXN-13779 MYO-INOSOSE-2-DEHYDRATASE-RXN RXN-14149 RXN-14150	P562-PWY, PWY-7237	2
RMS-H1.2014 RMS-H1.2347 RMS-H1.2346 RMS-H1.954	RXN-13774 RXN-13775 DEHYDDEOXGALACTKIN-RXN DEHYDDEOXPHOSGALACT-ALDOL-RXN, ALTRO-OXIDOREDUCT-RXN ALTRODEHYDRAT-RXN DEOXYGLUCONOKIN-RXN KDPGALDOL-RXN, MANNONOXIDOREDUCT-RXN MANNONDEHYDRAT-RXN DEOXYGLUCONOKIN-RXN KDPGALDOL-RXN	PWY-7130, GALACT-GLUCUROCAT-PWY, PWY-7242, GLUCUROCAT-PWY, PWY-6516	3
RMS-H1.2014 RMS-H1.310 RMS-H1.954 RMS-H1.737	MALATE-DEH-RXN MALATE--COA-LIGASE-RXN MALYL-COA-LYASE-RXN SERINE--GLYOXYLATE-AMINOTRANSFERASE-RXN, MALATE-DEH-RXN MALATE--COA-LIGASE-RXN MALYL-COA-LYASE-RXN SERINE-GLYOXYLATE-AMINOTRANSFERASE-RXN	PWY-1622	2
RMS-H1.2014 RMS-H1.724 RMS-H1.1482 RMS-H1.310	R542-RXN R543-RXN R544-RXN R545-RXN, RXN-13042 RXN-13043 RXN-13044 R545-RXN	P601-PWY, PWY-6989	2
RMS-H1.2014 RMS-H1.727 RMS-H1.2004 RMS-H1.1647	RXN-4504 RXN-13699 RXN-4505 RXN-4510, RXN-4504 RXN-13699 RXN-4505 RXN-4509	PWY-2055	2
RMS-H1.2014 RMS-H1.786 RMS-H1.547 RMS-H1.1330	RXN-9484 RXN-9485 RXN-9486 RXN-9487, RXN-9483 RXN-9485 RXN-9486 RXN-9487	PWY-5961	2
RMS-H1.2014 RMS-H1.786 RMS-H1.547 RMS-H1.1331	RXN-9484 RXN-9485 RXN-9486 RXN-9489, RXN-9483 RXN-9485 RXN-9486 RXN-9489	PWY-5961	2
RMS-H1.2014 RMS-H1.976 RMS-H1.2475 RMS-H1.310	RXN-9949 RXN-9415 RXN-9417 RXN-9406, RXN-9948 RXN-9416 RXN-9418 RXN-9423	PWY-5923, PWY-5924	2
RMS-H1.2024 RMS-H1.2475 RMS-H1.1957 RMS-H1.1549	RXN-14077 RXN-14078 RXN-14079 RXN-14082, RXN-14077 RXN-14078 RXN-14080 RXN-14081	PWY-7188	2
RMS-H1.2060 RMS-H1.885 RMS-H1.884 RMS-H1.1372	RXN-2206 RXN-11414 RXN-11422 RXN-11430, RXNQT-4312 RXN-11418 RXN-11426 RXN-11434, RXNQT-4309 RXN-11415 RXN-11423 RXN-11431, RXNQT-4311 RXN-11417 RXN-11425 RXN-11433, RXNQT-4310 RXN-11416 RXN-11424 RXN-11432, RXNQT-4313 RXN-11419 RXN-11427 RXN-11435	PWY-1187, PWYQT-4474, PWYQT-4471, PWYQT-4473, PWYQT-4472, PWYQT-4475	6
RMS-H1.2083 RMS-H1.1372 RMS-H1.737 RMS-H1.1713	KETAMID-RXN AMVAL-RXN VAGL-RXN GLUTARATE-SEMIALDEHYDE-DEHYDROGENASE-RXN, KETAMID-RXN AMVAL-RXN VAGL-RXN RXN-8182	LYSDEGII-PWY, PWY-5327	2
RMS-H1.2088 RMS-H1.1710 RMS-H1.1370 RMS-H1.1684	KDO-8PSYNTH-RXN KDO-8PPHOSPHAT-RXN CPM-KDOSYNTH-RXN KDOTRANS2-RXN, KDO-8PSYNTH-RXN KDO-8PPHOSPHAT-RXN CPM-KDOSYNTH-RXN KDOTRANS-RXN	KDO-NAGLIPASYN-PWY, LPSSYN-PWY	2
RMS-H1.2122 RMS-H1.567 RMS-H1.590 RMS-H1.727	RXN-4761 RXN-4762 RXN-4763 RXN-4764, RXN-4201 RXN-4204 RXN-4206 RXN-4207, RXN-3584 RXN-3585 RXN-3588 RXN-3591, RXN-4319 RXN-4320 RXN-4321 RXN-4322	PWY-2904, PWY-2561, PWY-5717, PWY-2343, PWY-2701	4
RMS-H1.2122 RMS-H1.911 RMS-H1.2345 RMS-H1.1154	RXN-5463 RXN-5464 RXN-5466 2.4.1.83-RXN, RXN-5463 RXN-5464 RXN-5466 2.4.1.117-RXN	MANNOSYL-CHITO-DOLICHOL-BIOSYNTHESIS	2
RMS-H1.2129 RMS-H1.2018 RMS-H1.1678 RMS-H1.1348	RXN0-6732 RXN0-6733 RXN0-6734 RXN0-6710, RXN0-6732 RXN0-6733 RXN0-6734 RXN-14995	PWY0-1533, PWY-7399	2
RMS-H1.220 RMS-H1.2474 RMS-H1.1981 RMS-H1.2014	RXN-5161 RXN-5162 RXN-5164 RXN-5166, RXN-5161 RXN-5162 RXN-5164 RXN-5165	PWY-3061	2
RMS-H1.2220 RMS-H1.737 RMS-H1.306 RMS-H1.2172	RXN-969 SERINE-GLYOXYLATE-AMINOTRANSFERASE-RXN GCVMULTI-RXN GLYOHMETRANS-RXN, RXN-969 GLYCINE-AMINOTRANSFERASE-RXN GCVMULTI-RXN GLYOHMETRANS-RXN	PWY-181	2
RMS-H1.2223 RMS-H1.956 RMS-H1.2203 RMS-H1.107	RXN0-901 R127-RXN R128-RXN R62-RXN, RXN-7682 R127-RXN R128-RXN R62-RXN	P164-PWY, PWY-5497	2
RMS-H1.2278 RMS-H1.2172 RMS-H1.280 RMS-H1.2148	DIHYDROFOLATEREDUCT-RXN GLYOHMETRANS-RXN METHYLENETHFDEHYDROG-NADP-RXN RXN-6321, DIHYDROFOLATEREDUCT-RXN GLYOHMETRANS-RXN METHYLENETHFDEHYDROG-NADP-RXN METHENYLTHFCYCLOHYDRO-RXN	PWY-3841	2
RMS-H1.2278 RMS-H1.306 RMS-H1.280 RMS-H1.2148	DIHYDROFOLATEREDUCT-RXN GCVMULTI-RXN METHYLENETHFDEHYDROG-NADP-RXN METHENYLTHFCYCLOHYDRO-RXN, DIHYDROFOLATEREDUCT-RXN GCVMULTI-RXN METHYLENETHFDEHYDROG-NADP-RXN RXN-6321	1CMET2-PWY, PWY-3841	2
RMS-H1.2293 RMS-H1.2346 RMS-H1.2389 RMS-H1.381	MANNPDEHYDROG-RXN 6PFRUCTPHOS-RXN F16ALDOLASE-RXN GAPOXNPHOSPHN-RXN, GALACTITOLPDEHYD-RXN TAGAKIN-RXN TAGAALDOL-RXN GAPOXNPHOSPHN-RXN	P461-PWY, HEXITOLDEGSUPER-PWY	2
RMS-H1.2293 RMS-H1.2346 RMS-H1.2389 RMS-H1.622	MANNPDEHYDROG-RXN 6PFRUCTPHOS-RXN F16ALDOLASE-RXN TRIOSEPISOMERIZATION-RXN, GALACTITOLPDEHYD-RXN TAGAKIN-RXN TAGAALDOL-RXN TRIOSEPISOMERIZATION-RXN	P461-PWY, HEXITOLDEGSUPER-PWY	2
RMS-H1.230 RMS-H1.740 RMS-H1.2014 RMS-H1.1248	RXN-14785 RXN-14786 RXN-14787 RXN-14788, RXN-14796 RXN-14797 RXN-14798 RXN-14799, RXN-10707 RXN-10705 RXN-10703 RXN-10701, RXN-10696 RXN-10697 RXN-10698 RXN-10699, RXN-10706 RXN-10704 RXN-10702 RXN-10700, RXN-14771 RXN-14772 RXN-14773 RXN-14774	PWY-7338, PWY-7340, PWY-5433, PWY-7337, PWY-735	6
RMS-H1.2340 RMS-H1.36 RMS-H1.38 RMS-H1.2295	LYSDECARBOX-RXN RXN-10995 RXN-10996 RXN-11001, LYSDECARBOX-RXN RXN-10995 RXN-10996 RXN-10997	PWY-6376, PWY-6375	2
RMS-H1.2345 RMS-H1.277 RMS-H1.1137 RMS-H1.2122	RXN-5472 2.7.8.15-RXN 2.4.1.141-RXN 2.4.1.142-RXN, RXN-5466 2.7.8.15-RXN 2.4.1.141-RXN 2.4.1.142-RXN, RXN-5467 2.7.8.15-RXN 2.4.1.141-RXN 2.4.1.142-RXN, RXN-5470 2.7.8.15-RXN 2.4.1.141-RXN 2.4.1.142-RXN, RXN-5469 2.7.8.15-RXN 2.4.1.141-RXN 2.4.1.142-RXN, RXN-5468 2.7.8.15-RXN 2.4.1.141-RXN 2.4.1.142-RXN, RXN-5471 2.7.8.15-RXN 2.4.1.141-RXN 2.4.1.142-RXN	MANNOSYL-CHITO-DOLICHOL-BIOSYNTHESIS	7
RMS-H1.2346 RMS-H1.237 RMS-H1.2192 RMS-H1.624	HOMOSERKIN-RXN CYSPH-RXN RXN-15131 HOMOCYSTEINE-S-METHYLTRANSFERASE-RXN, HOMOSERKIN-RXN CYSPH-RXN RXN-15131 MMUM-RXN	PWY-702, PWY-724	2
RMS-H1.2346 RMS-H1.2389 RMS-H1.1710 RMS-H1.1834	GLYCERONE-KINASE-RXN F16ALDOLASE-RXN F16BDEPHOS-RXN 2TRANSKETO-RXN, GLYCERONE-KINASE-RXN F16ALDOLASE-RXN F16BDEPHOS-RXN TRANSALDOL-RXN	P185-PWY	2
RMS-H1.2346 RMS-H1.2389 RMS-H1.381 RMS-H1.1117	6PFRUCTPHOS-RXN F16ALDOLASE-RXN GAPOXNPHOSPHN-RXN PHOSGLYPHOS-RXN, 2.7.1.90-RXN F16ALDOLASE-RXN GAPOXNPHOSPHN-RXN PHOSGLYPHOS-RXN, TAGAKIN-RXN TAGAALDOL-RXN GAPOXNPHOSPHN-RXN PHOSGLYPHOS-RXN	ANAGLYCOLYSIS-PWY, PWY-5484, GLYCOLYSIS-TCA-GLYOX-BYPASS, GLYCOLYSIS-E-D, PWY-1042, P441-PWY, P461-PWY, PWY-5464, GLYCOLYSIS, PWY-7345, PWY66-400, HEXITOLDEGSUPER-PWY, ANAEROFRUCAT-PWY	3
RMS-H1.2346 RMS-H1.2389 RMS-H1.622 RMS-H1.1713	6PFRUCTPHOS-RXN F16ALDOLASE-RXN TRIOSEPISOMERIZATION-RXN 1.2.1.9-RXN, 2.7.1.90-RXN F16ALDOLASE-RXN TRIOSEPISOMERIZATION-RXN 1.2.1.9-RXN	PWY-1042, PWY-5464	2
RMS-H1.2346 RMS-H1.2389 RMS-H1.622 RMS-H1.381	6PFRUCTPHOS-RXN F16ALDOLASE-RXN TRIOSEPISOMERIZATION-RXN GAPOXNPHOSPHN-RXN, 2.7.1.90-RXN F16ALDOLASE-RXN TRIOSEPISOMERIZATION-RXN GAPOXNPHOSPHN-RXN, TAGAKIN-RXN TAGAALDOL-RXN TRIOSEPISOMERIZATION-RXN GAPOXNPHOSPHN-RXN	ANAGLYCOLYSIS-PWY, PWY-5484, GLYCOLYSIS-TCA-GLYOX-BYPASS, GLYCOLYSIS-E-D, PWY-1042, P441-PWY, P461-PWY, PWY-5464, GLYCOLYSIS, PWY-7345, HEXITOLDEGSUPER-PWY, ANAEROFRUCAT-PWY	3
RMS-H1.2347 RMS-H1.954 RMS-H1.1713 RMS-H1.376	L-ARABINONATE-DEHYDRATASE-RXN 4.1.2.18-RXN GLYCOLALD-DEHYDROG-RXN GLYCOLATE-REDUCTASE-RXN, ARABINONATE-DEHYDRATASE-RXN 4.1.2.28-RXN GLYCOLALD-DEHYDROG-RXN GLYCOLATE-REDUCTASE-RXN, XYLONATE-DEHYDRATASE-RXN 4.1.2.28-RXN GLYCOLALD-DEHYDROG-RXN GLYCOLATE-REDUCTASE-RXN	PWY-5257	3
RMS-H1.2389 RMS-H1.622 RMS-H1.381 RMS-H1.1117	F16ALDOLASE-RXN TRIOSEPISOMERIZATION-RXN GAPOXNPHOSPHN-RXN PHOSGLYPHOS-RXN, TAGAALDOL-RXN TRIOSEPISOMERIZATION-RXN GAPOXNPHOSPHN-RXN PHOSGLYPHOS-RXN	ANAGLYCOLYSIS-PWY, PWY-5484, GLYCOLYSIS-TCA-GLYOX-BYPASS, GLYCOLYSIS-E-D, PWY-1042, P441-PWY, P461-PWY, PWY-5464, GLYCOLYSIS, PWY-7345, HEXITOLDEGSUPER-PWY, ANAEROFRUCAT-PWY	2
RMS-H1.2396 RMS-H1.976 RMS-H1.2475 RMS-H1.310	RXN-9410 RXN-9415 RXN-9417 RXN-9406, RXN-9411 RXN-9416 RXN-9418 RXN-9423	PWY-5923, PWY-5924	2
RMS-H1.2401 RMS-H1.2440 RMS-H1.2014 RMS-H1.1697	RXN-8806 RXN-8805 1.1.1.269-RXN 1.8.1.5-RXN, 1.14.13.69-RXN 4.2.99.19-RXN 1.1.1.268-RXN 1.8.1.5-RXN	PWY-5534	2
RMS-H1.2416 RMS-H1.1357 RMS-H1.2014 RMS-H1.1360	ISOCIT-CLEAV-RXN MALSYN-RXN MALATE-DEH-RXN CITSYN-RXN, RXN-8961 MALSYN-RXN MALATE-DEH-RXN CITSYN-RXN	PWY-6969, PWY-6728, GLYCOLYSIS-TCA-GLYOX-BYPASS, TCA-GLYOX-BYPASS, P105-PWY, GLYOXYLATE-BYPASS, PWY-561	2
RMS-H1.267 RMS-H1.1471 RMS-H1.2122 RMS-H1.1302	RXN1F-93 RXN-12510 RXN1F-462 RXN-8449, RXN1F-93 RXN-12510 RXN1F-462 RXNQT-4161	PWY-6266	2
RMS-H1.267 RMS-H1.1471 RMS-H1.2122 RMS-H1.1350	RXN1F-93 RXN-12510 RXN1F-462 RXN-14000, RXN1F-93 RXN-12510 RXN1F-462 RXN-8271, RXN1F-93 RXN-12510 RXN1F-462 RXN-13797, RXN1F-93 RXN-12510 RXN1F-462 RXN-8265	PWY-6266	4
RMS-H1.310 RMS-H1.490 RMS-H1.740 RMS-H1.2014	SUCCCOASYN-RXN SUCCINATE-DEHYDROGENASE-UBIQUINONE-RXN FUMHYDR-RXN MALATE-DEH-RXN, SUCCINATE--COA-LIGASE-GDP-FORMING-RXN SUCCINATE-DEHYDROGENASE-UBIQUINONE-RXN FUMHYDR-RXN MALATE-DEH-RXN	TCA, PWY-6728, PWY66-398, GLYCOLYSIS-TCA-GLYOX-BYPASS, PWY-5690, TCA-GLYOX-BYPASS, PWY-5464	2
RMS-H1.310 RMS-H1.503 RMS-H1.1471 RMS-H1.1244	BENZOATE--COA-LIGASE-RXN RXN-7481 RXN-7482 RXN-7484, BENZOATE--COA-LIGASE-RXN RXN-7481 RXN-7482 RXN-7483	PWY-13, PWY-5001	2
RMS-H1.310 RMS-H1.954 RMS-H1.2367 RMS-H1.737	MALATE--COA-LIGASE-RXN MALYL-COA-LYASE-RXN RXN-2802 SERINE--GLYOXYLATE-AMINOTRANSFERASE-RXN, MALATE--COA-LIGASE-RXN MALYL-COA-LYASE-RXN RXN-2802 SERINE-GLYOXYLATE-AMINOTRANSFERASE-RXN	PWY-1622	2
RMS-H1.310 RMS-H1.954 RMS-H1.737 RMS-H1.2172	MALATE--COA-LIGASE-RXN MALYL-COA-LYASE-RXN SERINE-GLYOXYLATE-AMINOTRANSFERASE-RXN GLYOHMETRANS-RXN, MALATE--COA-LIGASE-RXN MALYL-COA-LYASE-RXN SERINE--GLYOXYLATE-AMINOTRANSFERASE-RXN GLYOHMETRANS-RXN	PWY-1622	2
RMS-H1.321 RMS-H1.1995 RMS-H1.2463 RMS-H1.954	CATECHOL-2-3-DIOXYGENASE-RXN 2-OH-6-OXOHEPTA-2-4-DIENOATE-HYDR-RXN 2-OXOPENT-4-ENOATE-HYDRATASE-RXN MHPELY-RXN, RXN-8041 2-OH-6-OXOHEPTA-2-4-DIENOATE-HYDR-RXN 2-OXOPENT-4-ENOATE-HYDRATASE-RXN MHPELY-RXN	PWY-5179, PWY-5183, PWY-6954, PWY-5182, PWY-5180	2
RMS-H1.329 RMS-H1.737 RMS-H1.1372 RMS-H1.275	CARBPSYN-RXN ACETYLORNTRANSAM-RXN ACETYLORNDEACET-RXN ORNCARBAMTRANSFER-RXN, CARBPSYN-RXN RXN-15007 RXN-15004 ORNCARBAMTRANSFER-RXN	ARGSYN-PWY, ARG㳢_xD800_숍SYN, PWY-7400	2
RMS-H1.336 RMS-H1.1663 RMS-H1.1662 RMS-H1.1878	RXN-11522 RXN-15454 RXN-15455 RXN-15457, RXN-11522 RXN-15454 RXN-15455 RXN-15456	PWY-6633	2
RMS-H1.351 RMS-H1.2172 RMS-H1.280 RMS-H1.2148	HOMOCYSMETB12-RXN GLYOHMETRANS-RXN METHYLENETHFDEHYDROG-NADP-RXN RXN-6321, HOMOCYSMETB12-RXN GLYOHMETRANS-RXN METHYLENETHFDEHYDROG-NADP-RXN METHENYLTHFCYCLOHYDRO-RXN	PWY-3841	2
RMS-H1.351 RMS-H1.306 RMS-H1.280 RMS-H1.2148	HOMOCYSMETB12-RXN GCVMULTI-RXN METHYLENETHFDEHYDROG-NADP-RXN METHENYLTHFCYCLOHYDRO-RXN, HOMOCYSMETB12-RXN GCVMULTI-RXN METHYLENETHFDEHYDROG-NADP-RXN RXN-6321	1CMET2-PWY, PWY-3841	2
RMS-H1.351 RMS-H1.999 RMS-H1.1617 RMS-H1.150	HOMOCYSMET-RXN S-ADENMETSYN-RXN RXN-7605 ADENOSYLHOMOCYSTEINASE-RXN, HOMOCYSMETB12-RXN S-ADENMETSYN-RXN RXN-7605 ADENOSYLHOMOCYSTEINASE-RXN	PWY-5041, PWY-5328	2
RMS-H1.380 RMS-H1.504 RMS-H1.1248 RMS-H1.2014	PEPDEPHOS-RXN PYRUVDEH-RXN ACETYL-COA-ACETYLTRANSFER-RXN RXN-11662, PEPDEPHOS-RXN PYRUVDEH-RXN ACETYL-COA-ACETYLTRANSFER-RXN RXN-5901	PWY-6886, PWY-7218	2
RMS-H1.381 RMS-H1.2430 RMS-H1.2349 RMS-H1.153	ASPARTATE-SEMIALDEHYDE-DEHYDROGENASE-RXN DIHYDRODIPICSYN-RXN RXN-14014 TETHYDPICSUCC-RXN, ASPARTATE-SEMIALDEHYDE-DEHYDROGENASE-RXN DIHYDRODIPICSYN-RXN RXN-14014 2.3.1.89-RXN	DAPLYSINESYN-PWY, P4-PWY, PWY-2941, PWY0-781	2
RMS-H1.381 RMS-H1.622 RMS-H1.2389 RMS-H1.1710	1.2.1.13-RXN TRIOSEPISOMERIZATION-RXN F16ALDOLASE-RXN F16BDEPHOS-RXN, GAPOXNPHOSPHN-RXN TRIOSEPISOMERIZATION-RXN F16ALDOLASE-RXN F16BDEPHOS-RXN	CALVIN-PWY, PWY-7124, PWY-6886, PWY-7218, PWY66-399, PHOTOALL-PWY	2
RMS-H1.385 RMS-H1.230 RMS-H1.740 RMS-H1.2014	RXN-14784 RXN-14785 RXN-14786 RXN-14787, RXN-14795 RXN-14796 RXN-14797 RXN-14798, RXN-14770 RXN-14771 RXN-14772 RXN-14773	PWY-7338, PWY-7340, PWY-7337	3
RMS-H1.421 RMS-H1.1889 RMS-H1.1597 RMS-H1.1360	R212-RXN R213-RXN R214-RXN R215-RXN, RXN3O-1983 HOMOACONITATE-HYDRATASE-RXN RXN-7970 R211-RXN	P241-PWY	2
RMS-H1.421 RMS-H1.1889 RMS-H1.1597 RMS-H1.1928	ACONITATEDEHYDR-RXN ACONITATEHYDR-RXN ISOCITDEH-RXN RXN-7774, R216-RXN R217-RXN R218-RXN R224-RXN	P105-PWY, P241-PWY	2
RMS-H1.421 RMS-H1.1889 RMS-H1.1597 RMS-H1.504	ACONITATEDEHYDR-RXN ACONITATEHYDR-RXN ISOCITDEH-RXN 2OXOGLUTARATEDEH-RXN, ACONITATEDEHYDR-RXN ACONITATEHYDR-RXN ISOCITRATE-DEHYDROGENASE-NAD+RXN 2OXOGLUTARATEDEH-RXN	TCA, PWY66-398, GLYCOLYSIS-TCA-GLYOX-BYPASS, PWY-5690, TCA-GLYOX-BYPASS, PWY-5464, PWY-7254	2
RMS-H1.421 RMS-H1.1889 RMS-H1.1597 RMS-H1.51	ACONITATEDEHYDR-RXN ACONITATEHYDR-RXN ISOCITDEH-RXN GLUTAMATE-DEHYDROGENASE-RXN, ACONITATEDEHYDR-RXN ACONITATEHYDR-RXN ISOCITDEH-RXN GLUTDEHYD-RXN	PWY-6728, PWY-5913	2
RMS-H1.503 RMS-H1.1054 RMS-H1.1647 RMS-H1.1314	2.3.1.156-RXN RXN-7811 RXN-7810 RXN-7807, RXN-7805 RXN-7812 RXN-7813 RXN-7809	PWY-5132, PWY-5133, PWY-5134	2
RMS-H1.504 RMS-H1.1248 RMS-H1.2014 RMS-H1.2462	PYRUVDEH-RXN ACETYL-COA-ACETYLTRANSFER-RXN RXN-11662 RXN-14251, PYRUVDEH-RXN ACETYL-COA-ACETYLTRANSFER-RXN RXN-5901 RXN-14255	PWY-7218	2
RMS-H1.504 RMS-H1.310 RMS-H1.490 RMS-H1.740	2OXOGLUTARATEDEH-RXN SUCCCOASYN-RXN SUCCINATE-DEHYDROGENASE-UBIQUINONE-RXN FUMHYDR-RXN, 2OXOGLUTARATEDEH-RXN SUCCINATE--COA-LIGASE-GDP-FORMING-RXN SUCCINATE-DEHYDROGENASE-UBIQUINONE-RXN FUMHYDR-RXN	TCA, PWY66-398, GLYCOLYSIS-TCA-GLYOX-BYPASS, PWY-5690, TCA-GLYOX-BYPASS, PWY-5464	2
RMS-H1.509 RMS-H1.396 RMS-H1.1471 RMS-H1.1647	RXN-7750 RXN-3303 RXN-7141 RXN-7779, RXN-7750 RXN-3303 RXN-7141 RXN-7142, RXN-7750 RXN-3303 RXN-7141 RXN-7226	PWY-3097	3
RMS-H1.537 RMS-H1.1811 RMS-H1.480 RMS-H1.2346	RXN-8441 NICOTINAMID-RXN RXN-8442 RXN-8443, NMNNUCLEOSID-RXN NICOTINAMID-RXN RXN-8442 RXN-8443	PWY-5381	2
RMS-H1.537 RMS-H1.1811 RMS-H1.579 RMS-H1.838	NMNNUCLEOSID-RXN NICOTINAMID-RXN NICOTINATEPRIBOSYLTRANS-RXN NICONUCADENYLYLTRAN-RXN, RXN-8441 NICOTINAMID-RXN NICOTINATEPRIBOSYLTRANS-RXN NICONUCADENYLYLTRAN-RXN	PYRIDNUCSAL-PWY, PWY-3502, PWY-5381	2
RMS-H1.539 RMS-H1.947 RMS-H1.1889 RMS-H1.1580	2.5.1.64-RXN RXN-9310 O-SUCCINYLBENZOATE-COA-SYN-RXN O-SUCCINYLBENZOATE-COA-LIG-RXN, 2.5.1.64-RXN RXN-9310 O-SUCCINYLBENZOATE-COA-SYN-RXN RXN-7614	PWY-5845, PWY-5899, PWY-5861, PWY-5862, PWY-5896, ALL-CHORISMATE-PWY, PWY-5838, PWY-5860, PWY-5840, PWY-5837, PWY-5850, PWY-5863, PWY-5898, PWY-5897, PWY-5791	2
RMS-H1.557 RMS-H1.1710 RMS-H1.1137 RMS-H1.1372	RXN-13203 RXN-13204 RXN-13176 RXN-13177, RXN-13207 RXN-13208 RXN-13209 RXN-13210	PWY-7021, PWY-7018	2
RMS-H1.567 RMS-H1.1402 RMS-H1.2192 RMS-H1.351	HOMSUCTRAN-RXN O-SUCCHOMOSERLYASE-RXN RXN-15131 HOMOCYSMETB12-RXN, HOMSUCTRAN-RXN O-SUCCHOMOSERLYASE-RXN RXN-15131 HOMOCYSMET-RXN	HOMOSER-METSYN-PWY, P4-PWY, MET-SAM-PWY, METSYN-PWY, PWY0-781, PWY-5347	2
RMS-H1.567 RMS-H1.1908 RMS-H1.1451 RMS-H1.1471	RXN-2621 CAFFEOYL-COA-O-METHYLTRANSFERASE-RXN RXN-1106 RXN-1142, RXN-2622 CAFFEOYL-COA-O-METHYLTRANSFERASE-RXN RXN-1106 RXN-1142	PWY-361	2
RMS-H1.567 RMS-H1.1908 RMS-H1.1451 RMS-H1.376	RXN-2621 CAFFEOYL-COA-O-METHYLTRANSFERASE-RXN RXN-1106 RXN-11654, RXN-2622 CAFFEOYL-COA-O-METHYLTRANSFERASE-RXN RXN-1106 RXN-11654	PWY-361	2
RMS-H1.567 RMS-H1.590 RMS-H1.727 RMS-H1.1471	RXN-4762 RXN-4763 RXN-4764 ISOFLAVONE-2-HYDROXYLASE-RXN, RXN-4762 RXN-4763 RXN-4764 RXN-3762	PWY-5717	2
RMS-H1.567 RMS-H1.590 RMS-H1.727 RMS-H1.2122	RXN-4762 RXN-4763 RXN-4764 RXN-4761, RXN-4204 RXN-4206 RXN-4207 RXN-4201, RXN-3585 RXN-3588 RXN-3591 RXN-3584, RXN-4320 RXN-4321 RXN-4322 RXN-4319	PWY-2904, PWY-2561, PWY-5717, PWY-2343, PWY-2701	4
RMS-H1.569 RMS-H1.590 RMS-H1.2347 RMS-H1.1486	RXN-8776 D-ARABINONOLACTONASE-RXN ARABINONATE-DEHYDRATASE-RXN RXN-8777, D-XYLOSE-1-DEHYDROGENASE-NADP+RXN RXN-12246 XYLONATE-DEHYDRATASE-RXN RXN-8777	PWY-5519, PWY-6760, PWY-5257	2
RMS-H1.569 RMS-H1.590 RMS-H1.2347 RMS-H1.954	GLUCOSE-1-DEHYDROGENASE-NADP+RXN GLUCONOLACT-RXN GLUCONATE-DEHYDRATASE-RXN DHDOGALDOL-RXN, GLU6PDEHYDROG-RXN 6PGLUCONOLACT-RXN PGLUCONDEHYDRAT-RXN KDPGALDOL-RXN, L-RHAMNOSE-1-DEHYDROGENASE-RXN L-RHAMNONO-14-LACTONASE-RXN L-RHAMNONATE-DEHYDRATASE-RXN RXN0-5433, D-XYLOSE-1-DEHYDROGENASE-NADP+RXN RXN-12246 XYLONATE-DEHYDRATASE-RXN 4.1.2.28-RXN, RXN-8776 D-ARABINONOLACTONASE-RXN ARABINONATE-DEHYDRATA…	NPGLUCAT-PWY, GLYCOLYSIS-E-D, PWY-6713, PWY-5257	5
RMS-H1.581 RMS-H1.2462 RMS-H1.761 RMS-H1.1487	NAPHTHOATE-SYN-RXN RXN-9311 RXN-9204 RXN-9205, NAPHTHOATE-SYN-RXN RXN-9311 RXN-9365 RXN-9366, NAPHTHOATE-SYN-RXN RXN-9311 RXN-9358 RXN-9361, NAPHTHOATE-SYN-RXN RXN-9311 DMK-RXN ADOMET-DMK-METHYLTRANSFER-RXN, NAPHTHOATE-SYN-RXN RXN-9311 RXN-9190 RXN-9191, NAPHTHOATE-SYN-RXN RXN-9311 RXN-9217 RXN-9220, NAPHTHOATE-SYN-RXN RXN-9311 RXN-9360 RXN-9363, NAPHTHOATE-SYN-RXN RXN-9311 RXN-9359 RXN-9362	PWY-5845, PWY-5899, PWY-5896, ALL-CHORISMATE-PWY, PWY-5838, PWY-5840, PWY-5850, PWY-5898, PWY-5897	8
RMS-H1.590 RMS-H1.2347 RMS-H1.1486 RMS-H1.1713	D-ARABINONOLACTONASE-RXN ARABINONATE-DEHYDRATASE-RXN RXN-8777 25-DIOXOVALERATE-DEHYDROGENASE-RXN, RXN-12246 XYLONATE-DEHYDRATASE-RXN RXN-8777 25-DIOXOVALERATE-DEHYDROGENASE-RXN, L-ARABINONOLACTONASE-RXN L-ARABINONATE-DEHYDRATASE-RXN 4.2.1.43-RXN 25-DIOXOVALERATE-DEHYDROGENASE-RXN	PWY-5519, PWY-6760, PWY-5257	3
RMS-H1.590 RMS-H1.2347 RMS-H1.954 RMS-H1.1713	L-RHAMNONO-14-LACTONASE-RXN L-RHAMNONATE-DEHYDRATASE-RXN RXN0-5433 RXN-12165, L-RHAMNONO-14-LACTONASE-RXN L-RHAMNONATE-DEHYDRATASE-RXN RXN0-5433 LACTALDDEHYDROG-RXN, RXN-12246 XYLONATE-DEHYDRATASE-RXN 4.1.2.28-RXN GLYCOLALD-DEHYDROG-RXN, D-ARABINONOLACTONASE-RXN ARABINONATE-DEHYDRATASE-RXN 4.1.2.28-RXN GLYCOLALD-DEHYDROG-RXN, L-ARABINONOLACTONASE-RXN L-ARABINONATE-DEHYDRATASE-RXN 4.1.2.18-RXN GLY…	PWY-6713, PWY-5257	5
RMS-H1.590 RMS-H1.727 RMS-H1.2122 RMS-H1.567	RXN-4763 RXN-4764 RXN-4761 RXN-4762, RXN-4206 RXN-4207 RXN-4201 RXN-4204, RXN-3588 RXN-3591 RXN-3584 RXN-3585, RXN-4321 RXN-4322 RXN-4319 RXN-4320	PWY-2904, PWY-2561, PWY-5717, PWY-2343, PWY-2701	4
RMS-H1.601 RMS-H1.653 RMS-H1.2122 RMS-H1.1302	RXN-525 RXN-527 RXN1F-462 RXNQT-4161, RXN-525 RXN-527 RXN1F-462 RXN-8449	PWY-6266	2
RMS-H1.601 RMS-H1.653 RMS-H1.2122 RMS-H1.1350	RXN-525 RXN-527 RXN1F-462 RXN-8271, RXN-525 RXN-527 RXN1F-462 RXN-13797, RXN-525 RXN-527 RXN1F-462 RXN-8265, RXN-525 RXN-527 RXN1F-462 RXN-14000	PWY-6266	4
RMS-H1.604 RMS-H1.2466 RMS-H1.737 RMS-H1.1713	L-LYSINE-OXIDASE-RXN RXN-8243 VAGL-RXN RXN-8182, RXN-8163 RXN-8243 VAGL-RXN RXN-8182, L-LYSINE-OXIDASE-RXN RXN-8243 VAGL-RXN GLUTARATE-SEMIALDEHYDE-DEHYDROGENASE-RXN, RXN-8163 RXN-8243 VAGL-RXN GLUTARATE-SEMIALDEHYDE-DEHYDROGENASE-RXN	PWY-5327	4
RMS-H1.622 RMS-H1.2014 RMS-H1.2347 RMS-H1.2346	GALACTUROISOM-RXN ALTRO-OXIDOREDUCT-RXN ALTRODEHYDRAT-RXN DEOXYGLUCONOKIN-RXN, GLUCUROISOM-RXN MANNONOXIDOREDUCT-RXN MANNONDEHYDRAT-RXN DEOXYGLUCONOKIN-RXN	GALACTUROCAT-PWY, GALACT-GLUCUROCAT-PWY, GLUCUROCAT-PWY, PWY-6516	2
RMS-H1.653 RMS-H1.2122 RMS-H1.1350 RMS-H1.102	RXN-527 RXN1F-462 RXN-13797 RXN-14012, RXN-527 RXN1F-462 RXN-14000 RXN-14011	PWY-6266	2
RMS-H1.660 RMS-H1.2428 RMS-H1.1382 RMS-H1.2122	RXN-8488 RXN-8489 RXN-8490 RXN-8480, RXN-8488 RXN-8489 RXN-8490 RXN-8479	PWY-5405	2
RMS-H1.668 RMS-H1.509 RMS-H1.396 RMS-H1.1647	RXN-7686 RXN-7750 RXN-3303 RXN-7780, RXN-7686 RXN-7750 RXN-3303 RXN-7781, RXN-7686 RXN-7750 RXN-3303 RXN-7143	PWY-3097	3
RMS-H1.724 RMS-H1.1482 RMS-H1.310 RMS-H1.423	R543-RXN R544-RXN R545-RXN R546-RXN, RXN-13043 RXN-13044 R545-RXN R546-RXN	P601-PWY, PWY-6989	2
RMS-H1.727 RMS-H1.2004 RMS-H1.1647 RMS-H1.1738	RXN-13699 RXN-4505 RXN-4510 RXN-4512, RXN-13699 RXN-4505 RXN-4509 RXN-4511	PWY-2055	2
RMS-H1.727 RMS-H1.2014 RMS-H1.976 RMS-H1.2475	3.3.2.8-RXN RXN-9949 RXN-9415 RXN-9417, RXN-9413 RXN-9948 RXN-9416 RXN-9418	PWY-5923, PWY-5924	2
RMS-H1.727 RMS-H1.2122 RMS-H1.567 RMS-H1.590	RXN-4764 RXN-4761 RXN-4762 RXN-4763, RXN-4207 RXN-4201 RXN-4204 RXN-4206, RXN-3591 RXN-3584 RXN-3585 RXN-3588, RXN-4322 RXN-4319 RXN-4320 RXN-4321	PWY-2904, PWY-2561, PWY-5717, PWY-2343, PWY-2701	4
RMS-H1.727 RMS-H1.2396 RMS-H1.976 RMS-H1.2475	3.3.2.8-RXN RXN-9410 RXN-9415 RXN-9417, RXN-9413 RXN-9411 RXN-9416 RXN-9418	PWY-5923, PWY-5924	2
RMS-H1.737 RMS-H1.1372 RMS-H1.275 RMS-H1.1643	ACETYLORNTRANSAM-RXN ACETYLORNDEACET-RXN ORNCARBAMTRANSFER-RXN ARGSUCCINSYN-RXN, RXN-15007 RXN-15004 ORNCARBAMTRANSFER-RXN ARGSUCCINSYN-RXN	ARGSYN-PWY, ARG㳢_xD800_숍SYN, PWY-7400	2
RMS-H1.740 RMS-H1.1346 RMS-H1.1360 RMS-H1.421	FUMHYDR-RXN MALATE-DEHYDROGENASE-ACCEPTOR-RXN CITSYN-RXN ACONITATEDEHYDR-RXN, FUMHYDR-RXN RXNI-3 CITSYN-RXN ACONITATEDEHYDR-RXN	TCA, GLYCOLYSIS-TCA-GLYOX-BYPASS, TCA-GLYOX-BYPASS, PWY-7254, REDCITCYC	2
RMS-H1.740 RMS-H1.2014 RMS-H1.1248 RMS-H1.230	RXN-14786 RXN-14787 RXN-14788 RXN-14789, RXN-10704 RXN-10702 RXN-10700 RXN-10707, RXN-10697 RXN-10698 RXN-10699 RXN-10706, RXN-14772 RXN-14773 RXN-14774 RXN-14775	PWY-7338, PWY-5433, PWY-7337, PWY-735	4
RMS-H1.740 RMS-H1.2014 RMS-H1.1248 RMS-H1.2462	RXN-2002 RXN-2003 RXN-2006 RXN-2005, RXN-10705 RXN-10703 RXN-10701 RXN-10708	PWY-6443, PWY-5433, PWY-735	2
RMS-H1.745 RMS-H1.108 RMS-H1.1597 RMS-H1.2014	RXN-11931 RXN-11932 RXN-11933 RXN-11934, RXN-11936 RXN-11937 RXN-11938 RXN-11939	PWY-2541	2
RMS-H1.884 RMS-H1.1372 RMS-H1.1423 RMS-H1.1410	RXN-11420 RXN-11428 RXN-11436 2.4.1.195-RXN, RXN-11421 RXN-11429 RXN-11437 RXN-1442	PWY-2821, PWY-601	2
RMS-H1.884 RMS-H1.1372 RMS-H1.1582 RMS-H1.1926	RXN-11422 RXN-11430 RXN-11438 RXN-2208, RXN-11426 RXN-11434 RXN-11442 RXNQT-4327, RXN-11423 RXN-11431 RXN-11439 RXNQT-4324, RXN-11425 RXN-11433 RXN-11441 RXNQT-4326, RXN-11424 RXN-11432 RXN-11440 RXNQT-4325, RXN-11427 RXN-11435 RXN-11443 RXNQT-4328	PWY-1187, PWYQT-4474, PWYQT-4471, PWYQT-4473, PWYQT-4472, PWYQT-4475	6
RMS-H1.885 RMS-H1.884 RMS-H1.1372 RMS-H1.1423	RXN-11412 RXN-11420 RXN-11428 RXN-11436, RXN-11413 RXN-11421 RXN-11429 RXN-11437	PWY-2821, PWY-601	2
RMS-H1.885 RMS-H1.884 RMS-H1.1372 RMS-H1.1582	RXN-11414 RXN-11422 RXN-11430 RXN-11438, RXN-11418 RXN-11426 RXN-11434 RXN-11442, RXN-11415 RXN-11423 RXN-11431 RXN-11439, RXN-11417 RXN-11425 RXN-11433 RXN-11441, RXN-11416 RXN-11424 RXN-11432 RXN-11440, RXN-11419 RXN-11427 RXN-11435 RXN-11443	PWY-1187, PWYQT-4474, PWYQT-4471, PWYQT-4473, PWYQT-4472, PWYQT-4475	6
RMS-H1.909 RMS-H1.2060 RMS-H1.885 RMS-H1.884	RXNQT-4348 RXNQT-4312 RXN-11418 RXN-11426, RXNQT-4345 RXNQT-4309 RXN-11415 RXN-11423, RXNQT-4347 RXNQT-4311 RXN-11417 RXN-11425, RXNQT-4346 RXNQT-4310 RXN-11416 RXN-11424, RXNQT-4349 RXNQT-4313 RXN-11419 RXN-11427	PWYQT-4474, PWYQT-4471, PWYQT-4473, PWYQT-4472, PWYQT-4475	5
RMS-H1.923 RMS-H1.1713 RMS-H1.2347 RMS-H1.1763	RXN-14693 RXN-11407 GLUCARDEHYDRA-RXN 4.2.1.41-RXN, RXN-14753 URONATE-DEHYDROGENASE-RXN GALACTARDEHYDRA-RXN 4.2.1.41-RXN	PWY-6516	2
RMS-H1.923 RMS-H1.1713 RMS-H1.2347 RMS-H1.954	RXN-14753 URONATE-DEHYDROGENASE-RXN GALACTARDEHYDRA-RXN KDGALDOL-RXN, RXN-14693 RXN-11407 GLUCARDEHYDRA-RXN KDGALDOL-RXN	PWY-6516	2
RMS-H1.923 RMS-H1.376 RMS-H1.2347 RMS-H1.954	RXN-14753 RXN-11151 RXN-11380 RXN-11381, RXN-14753 RXN-11383 RXN-11380 RXN-11381	PWY-6491, PWY-6516	2
RMS-H1.923 RMS-H1.622 RMS-H1.2014 RMS-H1.2347	RXN-14693 GLUCUROISOM-RXN MANNONOXIDOREDUCT-RXN MANNONDEHYDRAT-RXN, RXN-14753 GALACTUROISOM-RXN ALTRO-OXIDOREDUCT-RXN ALTRODEHYDRAT-RXN	GALACT-GLUCUROCAT-PWY, GLUCUROCAT-PWY, PWY-6516	2
RMS-H1.934 RMS-H1.2014 RMS-H1.786 RMS-H1.547	RXN-9481 RXN-9483 RXN-9485 RXN-9486, RXN-9482 RXN-9484 RXN-9485 RXN-9486	PWY-5961	2
RMS-H1.947 RMS-H1.1889 RMS-H1.1580 RMS-H1.581	RXN-9310 O-SUCCINYLBENZOATE-COA-SYN-RXN O-SUCCINYLBENZOATE-COA-LIG-RXN NAPHTHOATE-SYN-RXN, RXN-9310 O-SUCCINYLBENZOATE-COA-SYN-RXN RXN-7614 NAPHTHOATE-SYN-RXN	PWY-5845, PWY-5899, PWY-5861, PWY-5862, PWY-5896, ALL-CHORISMATE-PWY, PWY-5838, PWY-5860, PWY-5840, PWY-5837, PWY-5850, PWY-5863, PWY-5898, PWY-5897, PWY-5791	2
RMS-H1.954 RMS-H1.1713 RMS-H1.376 RMS-H1.1357	4.1.2.18-RXN GLYCOLALD-DEHYDROG-RXN GLYCOLATE-REDUCTASE-RXN MALSYN-RXN, 4.1.2.28-RXN GLYCOLALD-DEHYDROG-RXN GLYCOLATE-REDUCTASE-RXN MALSYN-RXN	PWY-5257	2
RMS-H1.954 RMS-H1.2367 RMS-H1.737 RMS-H1.2172	MALYL-COA-LYASE-RXN RXN-2802 SERINE-GLYOXYLATE-AMINOTRANSFERASE-RXN GLYOHMETRANS-RXN, MALYL-COA-LYASE-RXN RXN-2802 SERINE--GLYOXYLATE-AMINOTRANSFERASE-RXN GLYOHMETRANS-RXN	PWY-1622	2
RMS-H1.969 RMS-H1.590 RMS-H1.2014 RMS-H1.310	RXN-9420 RXN-9421 RXN-9422 RXN-9423, RXN-9391 RXN-9394 RXN-9405 RXN-9406	PWY-5927, PWY-5922	2
RMS-H1.988 RMS-H1.2346 RMS-H1.449 RMS-H1.1713	FUCISOM-RXN FUCULOKIN-RXN FUCPALDOL-RXN LACTALDDEHYDROG-RXN, DARABISOM-RXN DARABKIN-RXN DARABALDOL-RXN GLYCOLALD-DEHYDROG-RXN	FUC-RHAMCAT-PWY, PWY-5257, DARABCATK12-PWY	2
RMS-H1.999 RMS-H1.1617 RMS-H1.150 RMS-H1.351	S-ADENMETSYN-RXN RXN-7605 ADENOSYLHOMOCYSTEINASE-RXN HOMOCYSMET-RXN, S-ADENMETSYN-RXN RXN-7605 ADENOSYLHOMOCYSTEINASE-RXN HOMOCYSMETB12-RXN	PWY-5041, PWY-5328	2

## Sheet: L3H2
RMS path	MetaCyc reaction paths	MetaCyc pathways	Pathway Conservation Index
RMS-H2.1117.18 RMS-H2.381.1384 RMS-H2.622.259 RMS-H2.2389.1491	PHOSGLYPHOS-RXN 1.2.1.13-RXN TRIOSEPISOMERIZATION-RXN F16ALDOLASE-RXN, PHOSGLYPHOS-RXN GAPOXNPHOSPHN-RXN TRIOSEPISOMERIZATION-RXN F16ALDOLASE-RXN	CALVIN-PWY, PWY-7124, PWY-6886, PWY-7218, PWY66-399, PHOTOALL-PWY	2
RMS-H2.1137.448 RMS-H2.1372.395 RMS-H2.2220.1796 RMS-H2.737.551	RXN-13176 RXN-13177 RXN-13174 RXN-13175, RXN-13209 RXN-13210 RXN-13211 RXN-13212	PWY-7021, PWY-7018, PWY-7016	2
RMS-H2.1142.232 RMS-H2.1713.1317 RMS-H2.310.525 RMS-H2.1655.554	RXN-10817 PHENDEHYD-RXN RXN-10819 GLUTAMINE-N-PHENYLACETYLTRANSFERASE-RXN, RXN-10817 PHENDEHYD-RXN RXN-10819 RXN-10821	PWY-6318	2
RMS-H2.1154.676 RMS-H2.2345.1779 RMS-H2.1154.913 RMS-H2.2345.85	2.4.1.83-RXN RXN-5468 2.4.1.117-RXN RXN-5470, 2.4.1.83-RXN RXN-5468 2.4.1.117-RXN RXN-5472, 2.4.1.83-RXN RXN-5469 2.4.1.117-RXN RXN-5471, 2.4.1.83-RXN RXN-5468 2.4.1.117-RXN RXN-5471, 2.4.1.83-RXN RXN-5469 2.4.1.117-RXN RXN-5472, 2.4.1.83-RXN RXN-5469 2.4.1.117-RXN RXN-5470	MANNOSYL-CHITO-DOLICHOL-BIOSYNTHESIS	6
RMS-H2.1154.676 RMS-H2.2345.1779 RMS-H2.277.769 RMS-H2.1137.668	2.4.1.83-RXN RXN-5469 2.7.8.15-RXN 2.4.1.141-RXN, 2.4.1.83-RXN RXN-5468 2.7.8.15-RXN 2.4.1.141-RXN	MANNOSYL-CHITO-DOLICHOL-BIOSYNTHESIS	2
RMS-H2.1154.676 RMS-H2.2345.4 RMS-H2.1154.913 RMS-H2.2345.85	2.4.1.83-RXN RXN-5467 2.4.1.117-RXN RXN-5472, 2.4.1.83-RXN RXN-5467 2.4.1.117-RXN RXN-5471, 2.4.1.83-RXN RXN-5467 2.4.1.117-RXN RXN-5470	MANNOSYL-CHITO-DOLICHOL-BIOSYNTHESIS	3
RMS-H2.1154.676 RMS-H2.2345.431 RMS-H2.1154.913 RMS-H2.2345.85	2.4.1.83-RXN RXN-5466 2.4.1.117-RXN RXN-5472, 2.4.1.83-RXN RXN-5466 2.4.1.117-RXN RXN-5471, 2.4.1.83-RXN RXN-5466 2.4.1.117-RXN RXN-5470	MANNOSYL-CHITO-DOLICHOL-BIOSYNTHESIS	3
RMS-H2.1154.913 RMS-H2.2345.85 RMS-H2.1154.676 RMS-H2.2345.1779	2.4.1.117-RXN RXN-5471 2.4.1.83-RXN RXN-5469, 2.4.1.117-RXN RXN-5470 2.4.1.83-RXN RXN-5468, 2.4.1.117-RXN RXN-5472 2.4.1.83-RXN RXN-5469, 2.4.1.117-RXN RXN-5470 2.4.1.83-RXN RXN-5469, 2.4.1.117-RXN RXN-5471 2.4.1.83-RXN RXN-5468, 2.4.1.117-RXN RXN-5472 2.4.1.83-RXN RXN-5468	MANNOSYL-CHITO-DOLICHOL-BIOSYNTHESIS	6
RMS-H2.1154.913 RMS-H2.2345.85 RMS-H2.1154.676 RMS-H2.2345.4	2.4.1.117-RXN RXN-5472 2.4.1.83-RXN RXN-5467, 2.4.1.117-RXN RXN-5471 2.4.1.83-RXN RXN-5467, 2.4.1.117-RXN RXN-5470 2.4.1.83-RXN RXN-5467	MANNOSYL-CHITO-DOLICHOL-BIOSYNTHESIS	3
RMS-H2.1154.913 RMS-H2.2345.85 RMS-H2.1154.676 RMS-H2.2345.431	2.4.1.117-RXN RXN-5470 2.4.1.83-RXN RXN-5466, 2.4.1.117-RXN RXN-5472 2.4.1.83-RXN RXN-5466, 2.4.1.117-RXN RXN-5471 2.4.1.83-RXN RXN-5466	MANNOSYL-CHITO-DOLICHOL-BIOSYNTHESIS	3
RMS-H2.1154.913 RMS-H2.2345.85 RMS-H2.277.769 RMS-H2.1137.668	2.4.1.117-RXN RXN-5471 2.7.8.15-RXN 2.4.1.141-RXN, 2.4.1.117-RXN RXN-5472 2.7.8.15-RXN 2.4.1.141-RXN, 2.4.1.117-RXN RXN-5470 2.7.8.15-RXN 2.4.1.141-RXN	MANNOSYL-CHITO-DOLICHOL-BIOSYNTHESIS	3
RMS-H2.1164.1823 RMS-H2.2346.1776 RMS-H2.2389.1491 RMS-H2.381.1384	PGLUCISOM-RXN 6PFRUCTPHOS-RXN F16ALDOLASE-RXN GAPOXNPHOSPHN-RXN, RXN-13720 6PFRUCTPHOS-RXN F16ALDOLASE-RXN GAPOXNPHOSPHN-RXN	ANAGLYCOLYSIS-PWY, GLYCOLYSIS-TCA-GLYOX-BYPASS, GLYCOLYSIS-E-D, GLYCOLYSIS, PWY66-400, ANAEROFRUCAT-PWY	2
RMS-H2.1164.1823 RMS-H2.2346.1776 RMS-H2.2389.1491 RMS-H2.622.259	PGLUCISOM-RXN 6PFRUCTPHOS-RXN F16ALDOLASE-RXN TRIOSEPISOMERIZATION-RXN, RXN-13720 6PFRUCTPHOS-RXN F16ALDOLASE-RXN TRIOSEPISOMERIZATION-RXN	ANAGLYCOLYSIS-PWY, GLYCOLYSIS-TCA-GLYOX-BYPASS, GLYCOLYSIS-E-D, GLYCOLYSIS, PWY66-400, ANAEROFRUCAT-PWY	2
RMS-H2.1169.1 RMS-H2.351.953 RMS-H2.2172.1732 RMS-H2.280.1	1.5.1.20-RXN HOMOCYSMETB12-RXN GLYOHMETRANS-RXN 1.5.1.15-RXN, 1.5.1.20-RXN HOMOCYSMETB12-RXN GLYOHMETRANS-RXN METHYLENETHFDEHYDROG-NADP-RXN	PWY-2201, PWY-3841	2
RMS-H2.1169.1 RMS-H2.351.953 RMS-H2.306.1 RMS-H2.280.1	1.5.1.20-RXN HOMOCYSMETB12-RXN GCVMULTI-RXN METHYLENETHFDEHYDROG-NADP-RXN, 1.5.1.20-RXN HOMOCYSMETB12-RXN GCVMULTI-RXN 1.5.1.15-RXN	PWY-2201, 1CMET2-PWY, PWY-3841	2
RMS-H2.1249.81 RMS-H2.2340.1083 RMS-H2.1069.1465 RMS-H2.1267.1152	RXN-11607 RXN-11608 RXN-11610 RXN-11612, RXN-11607 RXN-11608 RXN-11610 RXN-11611	PWY-6574	2
RMS-H2.1350.775 RMS-H2.2345.538 RMS-H2.2122.494 RMS-H2.854.896	RXN-13960 RXN-13974 RXN-15321 RXN-15323, RXN-13960 RXN-13974 RXN-15321 RXN-15322, RXN-13960 RXN-13974 RXN-15321 RXN-13962	PWY-7449	3
RMS-H2.1360.638 RMS-H2.421.421 RMS-H2.1889.1270 RMS-H2.1597.1697	CITSYN-RXN ACONITATEDEHYDR-RXN ACONITATEHYDR-RXN ISOCITDEH-RXN, CITSYN-RXN ACONITATEDEHYDR-RXN ACONITATEHYDR-RXN ISOCITRATE-DEHYDROGENASE-NAD+RXN	PWY-7124, PWY-6969, TCA, PWY-6728, PWY66-398, GLYCOLYSIS-TCA-GLYOX-BYPASS, PWY-5690, PWY-5913, TCA-GLYOX-BYPASS, PWY-5464, PWY-6549, P105-PWY, PWY-7254, REDCITCYC, FERMENTATION-PWY	2
RMS-H2.1360.638 RMS-H2.421.421 RMS-H2.1889.421 RMS-H2.1597.1573	R215-RXN R216-RXN R217-RXN R218-RXN, R211-RXN R212-RXN R213-RXN R214-RXN	P241-PWY	2
RMS-H2.1372.1457 RMS-H2.1423.1 RMS-H2.1410.1 RMS-H2.1927.1	RXN-11428 RXN-11436 2.4.1.195-RXN RXN-4606, RXN-11429 RXN-11437 RXN-1442 RXN-1443	PWY-2821, PWY-601	2
RMS-H2.1372.1457 RMS-H2.1582.1190 RMS-H2.1926.533 RMS-H2.1927.1	RXN-11430 RXN-11438 RXN-2208 RXN-2209, RXN-11434 RXN-11442 RXNQT-4327 RXNQT-4332, RXN-11431 RXN-11439 RXNQT-4324 RXNQT-4329, RXN-11432 RXN-11440 RXNQT-4325 RXNQT-4330	PWY-1187, PWYQT-4474, PWYQT-4471, PWYQT-4472	4
RMS-H2.139.226 RMS-H2.2369.347 RMS-H2.2172.1732 RMS-H2.280.1	FORMATETHFLIG-RXN FORMYLTHFDEFORMYL-RXN GLYOHMETRANS-RXN 1.5.1.15-RXN, FORMATETHFLIG-RXN FORMYLTHFDEFORMYL-RXN GLYOHMETRANS-RXN METHYLENETHFDEHYDROG-NADP-RXN	PWY-2201	2
RMS-H2.139.226 RMS-H2.2369.347 RMS-H2.306.1 RMS-H2.280.1	FORMATETHFLIG-RXN FORMYLTHFDEFORMYL-RXN GCVMULTI-RXN METHYLENETHFDEHYDROG-NADP-RXN, FORMATETHFLIG-RXN FORMYLTHFDEFORMYL-RXN GCVMULTI-RXN 1.5.1.15-RXN	PWY-2201	2
RMS-H2.1471.1606 RMS-H2.1908.247 RMS-H2.1471.1553 RMS-H2.1487.1332	RXN-9224 RXN-9225 RXN-9226 RXN-9227, 2-OCTAPRENYLPHENOL-HYDROX-RXN 2-OCTAPRENYL-6-OHPHENOL-METHY-RXN 2-OCTAPRENYL-6-METHOXYPHENOL-HYDROX-RXN 2-OCTAPRENYL-METHOXY-BENZOQ-METH-RXN, RXN-9232 RXN-9233 RXN-9234 RXN-9235	PWY-5855, PWY-6708, UBISYN-PWY, ALL-CHORISMATE-PWY, PWY-5857	3
RMS-H2.1482.1523 RMS-H2.310.931 RMS-H2.423.1 RMS-H2.1044.1163	R544-RXN R545-RXN R546-RXN R547-RXN, RXN-13044 R545-RXN R546-RXN R547-RXN	P601-PWY, PWY-6989	2
RMS-H2.149.1 RMS-H2.597.1 RMS-H2.1834.1191 RMS-H2.1235.1215	ADENOSYLHOMOCYSTEINE-NUCLEOSIDASE-RXN RIBOSYLHOMOCYSTEINASE-RXN RXN-10016 RXN-10018, ADENOSYLHOMOCYSTEINE-NUCLEOSIDASE-RXN RIBOSYLHOMOCYSTEINASE-RXN RXN-10015 RXN-10017	PWY-6154, PWY-6153	2
RMS-H2.15.600 RMS-H2.1720.1112 RMS-H2.1984.984 RMS-H2.2214.1	RXN-9914 RXN-9870 RXN-9892 RXN-9913, RXN-9912 RXN-9870 RXN-9892 RXN-9913	PWY-6107	2
RMS-H2.15.600 RMS-H2.1720.1112 RMS-H2.1984.984 RMS-H2.97.1	RXN-9912 RXN-9870 RXN-9892 RXN-9869, RXN-9914 RXN-9870 RXN-9892 RXN-9869	PWY-6107	2
RMS-H2.1518.1385 RMS-H2.1515.1082 RMS-H2.1516.76 RMS-H2.934.1675	RXN-7748 RXN-7749 RXN-12240 1.14.13.42-RXN, RXN-7748 RXN-7749 RXN-12240 RXN-13622	PWY-861, PWY-7088	2
RMS-H2.1571.1 RMS-H2.509.1 RMS-H2.396.1 RMS-H2.1647.1240	RXN-7650 RXN-7750 RXN-3303 RXN-7143, RXN-7650 RXN-7750 RXN-3303 RXN-7781	PWY-3097	2
RMS-H2.1580.759 RMS-H2.581.1 RMS-H2.2462.650 RMS-H2.761.238	O-SUCCINYLBENZOATE-COA-LIG-RXN NAPHTHOATE-SYN-RXN RXN-9311 RXN-9204, O-SUCCINYLBENZOATE-COA-LIG-RXN NAPHTHOATE-SYN-RXN RXN-9311 RXN-9365, O-SUCCINYLBENZOATE-COA-LIG-RXN NAPHTHOATE-SYN-RXN RXN-9311 DMK-RXN, O-SUCCINYLBENZOATE-COA-LIG-RXN NAPHTHOATE-SYN-RXN RXN-9311 RXN-9358, O-SUCCINYLBENZOATE-COA-LIG-RXN NAPHTHOATE-SYN-RXN RXN-9311 RXN-9217, O-SUCCINYLBENZOATE-COA-LIG-RXN NAPHTHOATE-SYN-RXN RXN-9…	PWY-5845, PWY-5899, PWY-5861, PWY-5862, PWY-5896, ALL-CHORISMATE-PWY, PWY-5838, PWY-5860, PWY-5840, PWY-5850, PWY-5898, PWY-5897	8
RMS-H2.1597.1697 RMS-H2.504.941 RMS-H2.310.529 RMS-H2.490.1358	ISOCITDEH-RXN 2OXOGLUTARATEDEH-RXN SUCCCOASYN-RXN SUCCINATE-DEHYDROGENASE-UBIQUINONE-RXN, ISOCITRATE-DEHYDROGENASE-NAD+RXN 2OXOGLUTARATEDEH-RXN SUCCINATE--COA-LIGASE-GDP-FORMING-RXN SUCCINATE-DEHYDROGENASE-UBIQUINONE-RXN, ISOCITRATE-DEHYDROGENASE-NAD+RXN 2OXOGLUTARATEDEH-RXN SUCCCOASYN-RXN SUCCINATE-DEHYDROGENASE-UBIQUINONE-RXN	TCA, PWY66-398, GLYCOLYSIS-TCA-GLYOX-BYPASS, PWY-5690, TCA-GLYOX-BYPASS, PWY-5464	3
RMS-H2.1617.339 RMS-H2.149.1 RMS-H2.597.1 RMS-H2.1834.1191	RXN-7605 ADENOSYLHOMOCYSTEINE-NUCLEOSIDASE-RXN RIBOSYLHOMOCYSTEINASE-RXN RXN-10016, RXN-7605 ADENOSYLHOMOCYSTEINE-NUCLEOSIDASE-RXN RIBOSYLHOMOCYSTEINASE-RXN RXN-10015	PWY-6154, PWY-6153	2
RMS-H2.1646.1135 RMS-H2.1811.104 RMS-H2.737.1200 RMS-H2.1713.1317	LYSINE-2-MONOOXYGENASE-RXN 5-AMINOPENTANAMIDASE-RXN VAGL-RXN RXN-8182, LYSINE-2-MONOOXYGENASE-RXN 5-AMINOPENTANAMIDASE-RXN VAGL-RXN GLUTARATE-SEMIALDEHYDE-DEHYDROGENASE-RXN	PWY-5280, PWY-5327	2
RMS-H2.1647.1170 RMS-H2.1471.1553 RMS-H2.1908.247 RMS-H2.2017.1113	4OHBENZOATE-OCTAPRENYLTRANSFER-RXN RXN-9277 RXN-9280 RXN-9283, RXN-9003 RXN3O-58 2.1.1.114-RXN RXN3O-73, RXN-9222 RXN-9286 RXN-9287 RXN-9288, RXN-9230 RXN-9279 RXN-9282 RXN-9285, 2.5.1.39-RXN RXN-9278 RXN-9281 RXN-9284	PWY-5870, PWY-7235, PWY-5873, PWY-5872, PWY-5871, PWY3O-19	5
RMS-H2.1647.1170 RMS-H2.2017.1121 RMS-H2.1471.1606 RMS-H2.1908.247	RXN-9222 RXN-9223 RXN-9224 RXN-9225, 4OHBENZOATE-OCTAPRENYLTRANSFER-RXN 3-OCTAPRENYL-4-OHBENZOATE-DECARBOX-RXN 2-OCTAPRENYLPHENOL-HYDROX-RXN 2-OCTAPRENYL-6-OHPHENOL-METHY-RXN, 2.5.1.39-RXN RXN-9238 RXN-9239 RXN-9240, RXN-9230 RXN-9231 RXN-9232 RXN-9233	PWY-5855, PWY-6708, UBISYN-PWY, PWY-5856, ALL-CHORISMATE-PWY, PWY-5857	4
RMS-H2.1654.699 RMS-H2.1375.1507 RMS-H2.28.113 RMS-H2.108.1386	RXN-8531 RXN-8532 RXN-8533 RXN-8534, RXN-8523 RXN-8524 RXN-8525 RXN-8526	PWY-5416, PWY-5414, PWY-5421	2
RMS-H2.1654.809 RMS-H2.1375.1507 RMS-H2.28.113 RMS-H2.108.1386	RXN-8515 RXN-8517 RXN-8516 RXN-8518, RXN-8519 RXN-8520 RXN-8521 RXN-8522	PWY-5416, PWY-5412, PWY-5413	2
RMS-H2.1710.44 RMS-H2.1137.448 RMS-H2.1372.395 RMS-H2.2220.1796	RXN-13204 RXN-13176 RXN-13177 RXN-13174, RXN-13208 RXN-13209 RXN-13210 RXN-13211	PWY-7021, PWY-7018	2
RMS-H2.1713.1316 RMS-H2.1471.1551 RMS-H2.1185.1053 RMS-H2.2017.216	HYDROXYBENZALDEHYDE-OXIDATION-NADP-RXN 4-HYDROXYBENZOATE-3-MONOOXYGENASE-RXN RXN-10882 RXN-10883, HYDROXYBENZALDEHYDE-OXIDATION-NAD-RXN 4-HYDROXYBENZOATE-3-MONOOXYGENASE-RXN RXN-10882 RXN-10883	PWY-6954	2
RMS-H2.1713.1316 RMS-H2.1471.1551 RMS-H2.1720.1053 RMS-H2.1482.1044	HYDROXYBENZALDEHYDE-OXIDATION-NAD-RXN 4-HYDROXYBENZOATE-3-MONOOXYGENASE-RXN PROTOCATECHUATE-34-DIOXYGENASE-RXN 5.5.1.2-RXN, HYDROXYBENZALDEHYDE-OXIDATION-NADP-RXN 4-HYDROXYBENZOATE-3-MONOOXYGENASE-RXN PROTOCATECHUATE-34-DIOXYGENASE-RXN 5.5.1.2-RXN	PWY-5183, PWY-2504, PWY-5181	2
RMS-H2.1713.1316 RMS-H2.98.1683 RMS-H2.99.1676 RMS-H2.1185.998	BENZALDEHYDE-DEHYDROGENASE-NAD+RXN BENZOATE-12-DIOXYGENASE-RXN 1.3.1.25-RXN CATECHOL-23-DIOXYGENASE-RXN, BENZALDEHYDE-DEHYDROGENASE-NADP+RXN BENZOATE-12-DIOXYGENASE-RXN 1.3.1.25-RXN CATECHOL-23-DIOXYGENASE-RXN	PWY-5183, PWY-2504, PWY-6957, PWY-5178, PWY-6954	2
RMS-H2.1713.1316 RMS-H2.98.1683 RMS-H2.99.1676 RMS-H2.1720.328	BENZALDEHYDE-DEHYDROGENASE-NAD+RXN BENZOATE-12-DIOXYGENASE-RXN 1.3.1.25-RXN CATECHOL-12-DIOXYGENASE-RXN, BENZALDEHYDE-DEHYDROGENASE-NADP+RXN BENZOATE-12-DIOXYGENASE-RXN 1.3.1.25-RXN CATECHOL-12-DIOXYGENASE-RXN	PWY-2504, PWY-6957	2
RMS-H2.1889.1270 RMS-H2.1597.1697 RMS-H2.504.941 RMS-H2.310.529	ACONITATEHYDR-RXN ISOCITDEH-RXN 2OXOGLUTARATEDEH-RXN SUCCCOASYN-RXN, ACONITATEHYDR-RXN ISOCITRATE-DEHYDROGENASE-NAD+RXN 2OXOGLUTARATEDEH-RXN SUCCINATE--COA-LIGASE-GDP-FORMING-RXN, ACONITATEHYDR-RXN ISOCITRATE-DEHYDROGENASE-NAD+RXN 2OXOGLUTARATEDEH-RXN SUCCCOASYN-RXN	TCA, PWY66-398, GLYCOLYSIS-TCA-GLYOX-BYPASS, PWY-5690, TCA-GLYOX-BYPASS, PWY-5464	3
RMS-H2.1889.206 RMS-H2.2014.1372 RMS-H2.1134.558 RMS-H2.1655.892	RXN-9847 RXN-9848 RXN-9850 RXN-9851, RXN-9847 RXN-9848 RXN-9850 RXN-9852	PWY-6061	2
RMS-H2.1908.247 RMS-H2.2017.1113 RMS-H2.1471.1553 RMS-H2.1487.1332	2.1.1.114-RXN RXN3O-73 RXN3O-12 RXN3O-54, RXN-9280 RXN-9283 2-OCTAPRENYL-6-METHOXYPHENOL-HYDROX-RXN 2-OCTAPRENYL-METHOXY-BENZOQ-METH-RXN, RXN-9287 RXN-9288 RXN-9226 RXN-9227, RXN-9282 RXN-9285 RXN-9234 RXN-9235	PWY-7233, PWY-5870, PWY-7235, PWY-5873, PWY-5872, PWY3O-19	4
RMS-H2.1928.144 RMS-H2.1713.1316 RMS-H2.1471.1551 RMS-H2.1185.1053	HYDROXYBENZOYLFORMATE-DECARBOXYLASE-RXN HYDROXYBENZALDEHYDE-OXIDATION-NADP-RXN 4-HYDROXYBENZOATE-3-MONOOXYGENASE-RXN RXN-10882, HYDROXYBENZOYLFORMATE-DECARBOXYLASE-RXN HYDROXYBENZALDEHYDE-OXIDATION-NAD-RXN 4-HYDROXYBENZOATE-3-MONOOXYGENASE-RXN RXN-10882	PWY-6954	2
RMS-H2.1928.144 RMS-H2.1713.1316 RMS-H2.1471.1551 RMS-H2.1720.1053	HYDROXYBENZOYLFORMATE-DECARBOXYLASE-RXN HYDROXYBENZALDEHYDE-OXIDATION-NADP-RXN 4-HYDROXYBENZOATE-3-MONOOXYGENASE-RXN PROTOCATECHUATE-34-DIOXYGENASE-RXN, HYDROXYBENZOYLFORMATE-DECARBOXYLASE-RXN HYDROXYBENZALDEHYDE-OXIDATION-NAD-RXN 4-HYDROXYBENZOATE-3-MONOOXYGENASE-RXN PROTOCATECHUATE-34-DIOXYGENASE-RXN	PWY-2504	2
RMS-H2.1928.144 RMS-H2.1713.1316 RMS-H2.98.1683 RMS-H2.99.1676	BENZOYLFORMATE-DECARBOXYLASE-RXN BENZALDEHYDE-DEHYDROGENASE-NAD+RXN BENZOATE-12-DIOXYGENASE-RXN 1.3.1.25-RXN, BENZOYLFORMATE-DECARBOXYLASE-RXN BENZALDEHYDE-DEHYDROGENASE-NADP+RXN BENZOATE-12-DIOXYGENASE-RXN 1.3.1.25-RXN	PWY-2504, PWY-6957, PWY-6954	2
RMS-H2.2014.1572 RMS-H2.1359.1572 RMS-H2.380.228 RMS-H2.751.1	MALATE-DEHYDROGENASE-NADP+RXN MALIC-NADP-RXN PYRUVATEORTHOPHOSPHATE-DIKINASE-RXN PEPCARBOX-RXN, MALATE-DEH-RXN 1.1.1.39-RXN PYRUVATEORTHOPHOSPHATE-DIKINASE-RXN PEPCARBOX-RXN	PWY-241, PWY-7117, PWY-7115	2
RMS-H2.2014.1572 RMS-H2.310.672 RMS-H2.954.291 RMS-H2.737.1203	MALATE-DEH-RXN MALATE--COA-LIGASE-RXN MALYL-COA-LYASE-RXN SERINE--GLYOXYLATE-AMINOTRANSFERASE-RXN, MALATE-DEH-RXN MALATE--COA-LIGASE-RXN MALYL-COA-LYASE-RXN SERINE-GLYOXYLATE-AMINOTRANSFERASE-RXN	PWY-1622	2
RMS-H2.2014.1577 RMS-H2.786.1 RMS-H2.547.1 RMS-H2.1330.1562	RXN-9483 RXN-9485 RXN-9486 RXN-9487, RXN-9484 RXN-9485 RXN-9486 RXN-9487	PWY-5961	2
RMS-H2.2014.1577 RMS-H2.786.1 RMS-H2.547.1 RMS-H2.1331.1	RXN-9484 RXN-9485 RXN-9486 RXN-9489, RXN-9483 RXN-9485 RXN-9486 RXN-9489	PWY-5961	2
RMS-H2.2014.1665 RMS-H2.220.1375 RMS-H2.2474.1 RMS-H2.1981.628	ISOPIPERITENOL-DEHYDROGENASE-RXN RXN-5161 RXN-5162 RXN-5163, ISOPIPERITENOL-DEHYDROGENASE-RXN RXN-5161 RXN-5162 RXN-5164	PWY-3061	2
RMS-H2.2014.1686 RMS-H2.934.1703 RMS-H2.2014.1577 RMS-H2.786.1	RXN-9480 RXN-9481 RXN-9483 RXN-9485, RXN-9480 RXN-9482 RXN-9484 RXN-9485	PWY-5954, PWY-5961	2
RMS-H2.2014.647 RMS-H2.2347.1815 RMS-H2.1413.307 RMS-H2.622.1220	MYO-INOSITOL-2-DEHYDROGENASE-RXN MYO-INOSOSE-2-DEHYDRATASE-RXN RXN-14149 RXN-14150, RXN-13779 MYO-INOSOSE-2-DEHYDRATASE-RXN RXN-14149 RXN-14150	P562-PWY, PWY-7237	2
RMS-H2.2014.698 RMS-H2.969.1581 RMS-H2.590.1272 RMS-H2.2014.1577	RXN-9424 RXN-9391 RXN-9394 RXN-9405, RXN-9392 RXN-9391 RXN-9394 RXN-9405	PWY-5922	2
RMS-H2.2014.819 RMS-H2.969.1581 RMS-H2.590.1272 RMS-H2.2014.1577	RXN-9425 RXN-9420 RXN-9421 RXN-9422, RXN-9426 RXN-9420 RXN-9421 RXN-9422	PWY-5927	2
RMS-H2.2017.1121 RMS-H2.1471.1606 RMS-H2.1908.247 RMS-H2.1471.1553	RXN-9223 RXN-9224 RXN-9225 RXN-9226, 3-OCTAPRENYL-4-OHBENZOATE-DECARBOX-RXN 2-OCTAPRENYLPHENOL-HYDROX-RXN 2-OCTAPRENYL-6-OHPHENOL-METHY-RXN 2-OCTAPRENYL-6-METHOXYPHENOL-HYDROX-RXN, RXN-9231 RXN-9232 RXN-9233 RXN-9234	PWY-5855, PWY-6708, UBISYN-PWY, ALL-CHORISMATE-PWY, PWY-5857	3
RMS-H2.2060.844 RMS-H2.885.1509 RMS-H2.884.661 RMS-H2.1372.1457	RXN-2206 RXN-11414 RXN-11422 RXN-11430, RXNQT-4312 RXN-11418 RXN-11426 RXN-11434, RXNQT-4311 RXN-11417 RXN-11425 RXN-11433	PWY-1187, PWYQT-4474, PWYQT-4473	3
RMS-H2.2063.510 RMS-H2.2063.529 RMS-H2.1674.1809 RMS-H2.2346.53	RXN-1381 RXN-1623 CDPDIGLYSYN-RXN PHOSPHAGLYPSYN-RXN, RXN-1381 RXN-1623 CDPDIGLYSYN-RXN PHOSPHASERSYN-RXN	PHOSLIPSYN2-PWY, PHOSLIPSYN-PWY, PWY4FS-8	2
RMS-H2.2083.1 RMS-H2.1372.357 RMS-H2.737.1200 RMS-H2.1713.1317	KETAMID-RXN AMVAL-RXN VAGL-RXN GLUTARATE-SEMIALDEHYDE-DEHYDROGENASE-RXN, KETAMID-RXN AMVAL-RXN VAGL-RXN RXN-8182	LYSDEGII-PWY, PWY-5327	2
RMS-H2.2122.679 RMS-H2.567.528 RMS-H2.590.69 RMS-H2.727.1788	RXN-4201 RXN-4204 RXN-4206 RXN-4207, RXN-4319 RXN-4320 RXN-4321 RXN-4322	PWY-2561, PWY-2701	2
RMS-H2.220.1375 RMS-H2.2474.1 RMS-H2.1981.628 RMS-H2.2014.701	RXN-5161 RXN-5162 RXN-5164 RXN-5165, RXN-5161 RXN-5162 RXN-5164 RXN-5166	PWY-3061	2
RMS-H2.2225.158 RMS-H2.2014.1686 RMS-H2.934.1703 RMS-H2.2014.1577	RXN-11624 RXN-9480 RXN-9482 RXN-9484, RXN-11624 RXN-9480 RXN-9481 RXN-9483	PWY-5954, PWY-5961	2
RMS-H2.230.1090 RMS-H2.740.1093 RMS-H2.2014.1373 RMS-H2.1248.526	RXN-10696 RXN-10697 RXN-10698 RXN-10699, RXN-10706 RXN-10704 RXN-10702 RXN-10700, RXN-14771 RXN-14772 RXN-14773 RXN-14774	PWY-5433, PWY-7337, PWY-735	3
RMS-H2.230.1090 RMS-H2.740.1095 RMS-H2.2014.1373 RMS-H2.1248.526	RXN-14785 RXN-14786 RXN-14787 RXN-14788, RXN-14796 RXN-14797 RXN-14798 RXN-14799	PWY-7338, PWY-7340	2
RMS-H2.2340.1136 RMS-H2.36.1 RMS-H2.38.1 RMS-H2.2295.1433	LYSDECARBOX-RXN RXN-10995 RXN-10996 RXN-11001, LYSDECARBOX-RXN RXN-10995 RXN-10996 RXN-10997	PWY-6376, PWY-6375	2
RMS-H2.2345.1779 RMS-H2.1154.676 RMS-H2.2345.4 RMS-H2.1154.913	RXN-5469 2.4.1.83-RXN RXN-5467 2.4.1.117-RXN, RXN-5468 2.4.1.83-RXN RXN-5467 2.4.1.117-RXN	MANNOSYL-CHITO-DOLICHOL-BIOSYNTHESIS	2
RMS-H2.2345.1779 RMS-H2.1154.676 RMS-H2.2345.4 RMS-H2.277.769	RXN-5468 2.4.1.83-RXN RXN-5467 2.7.8.15-RXN, RXN-5469 2.4.1.83-RXN RXN-5467 2.7.8.15-RXN	MANNOSYL-CHITO-DOLICHOL-BIOSYNTHESIS	2
RMS-H2.2345.1779 RMS-H2.1154.676 RMS-H2.2345.431 RMS-H2.1154.913	RXN-5468 2.4.1.83-RXN RXN-5466 2.4.1.117-RXN, RXN-5469 2.4.1.83-RXN RXN-5466 2.4.1.117-RXN	MANNOSYL-CHITO-DOLICHOL-BIOSYNTHESIS	2
RMS-H2.2345.1779 RMS-H2.1154.676 RMS-H2.2345.431 RMS-H2.2345.4	RXN-5469 2.4.1.83-RXN RXN-5466 RXN-5467, RXN-5468 2.4.1.83-RXN RXN-5466 RXN-5467	MANNOSYL-CHITO-DOLICHOL-BIOSYNTHESIS	2
RMS-H2.2345.1779 RMS-H2.1154.676 RMS-H2.2345.431 RMS-H2.277.769	RXN-5468 2.4.1.83-RXN RXN-5466 2.7.8.15-RXN, RXN-5469 2.4.1.83-RXN RXN-5466 2.7.8.15-RXN	MANNOSYL-CHITO-DOLICHOL-BIOSYNTHESIS	2
RMS-H2.2345.1779 RMS-H2.1154.913 RMS-H2.2345.85 RMS-H2.1154.676	RXN-5468 2.4.1.117-RXN RXN-5472 2.4.1.83-RXN, RXN-5469 2.4.1.117-RXN RXN-5472 2.4.1.83-RXN, RXN-5468 2.4.1.117-RXN RXN-5470 2.4.1.83-RXN, RXN-5469 2.4.1.117-RXN RXN-5470 2.4.1.83-RXN, RXN-5469 2.4.1.117-RXN RXN-5471 2.4.1.83-RXN, RXN-5468 2.4.1.117-RXN RXN-5471 2.4.1.83-RXN	MANNOSYL-CHITO-DOLICHOL-BIOSYNTHESIS	6
RMS-H2.2345.1779 RMS-H2.1154.913 RMS-H2.2345.85 RMS-H2.277.769	RXN-5468 2.4.1.117-RXN RXN-5472 2.7.8.15-RXN, RXN-5469 2.4.1.117-RXN RXN-5472 2.7.8.15-RXN, RXN-5468 2.4.1.117-RXN RXN-5471 2.7.8.15-RXN, RXN-5469 2.4.1.117-RXN RXN-5470 2.7.8.15-RXN, RXN-5469 2.4.1.117-RXN RXN-5471 2.7.8.15-RXN, RXN-5468 2.4.1.117-RXN RXN-5470 2.7.8.15-RXN	MANNOSYL-CHITO-DOLICHOL-BIOSYNTHESIS	6
RMS-H2.2345.1779 RMS-H2.277.769 RMS-H2.1137.668 RMS-H2.2122.490	RXN-5469 2.7.8.15-RXN 2.4.1.141-RXN 2.4.1.142-RXN, RXN-5468 2.7.8.15-RXN 2.4.1.141-RXN 2.4.1.142-RXN	MANNOSYL-CHITO-DOLICHOL-BIOSYNTHESIS	2
RMS-H2.2345.4 RMS-H2.1154.676 RMS-H2.2345.1779 RMS-H2.1154.913	RXN-5467 2.4.1.83-RXN RXN-5469 2.4.1.117-RXN, RXN-5467 2.4.1.83-RXN RXN-5468 2.4.1.117-RXN	MANNOSYL-CHITO-DOLICHOL-BIOSYNTHESIS	2
RMS-H2.2345.4 RMS-H2.1154.676 RMS-H2.2345.1779 RMS-H2.277.769	RXN-5467 2.4.1.83-RXN RXN-5469 2.7.8.15-RXN, RXN-5467 2.4.1.83-RXN RXN-5468 2.7.8.15-RXN	MANNOSYL-CHITO-DOLICHOL-BIOSYNTHESIS	2
RMS-H2.2345.4 RMS-H2.1154.913 RMS-H2.2345.85 RMS-H2.1154.676	RXN-5467 2.4.1.117-RXN RXN-5472 2.4.1.83-RXN, RXN-5467 2.4.1.117-RXN RXN-5470 2.4.1.83-RXN, RXN-5467 2.4.1.117-RXN RXN-5471 2.4.1.83-RXN	MANNOSYL-CHITO-DOLICHOL-BIOSYNTHESIS	3
RMS-H2.2345.4 RMS-H2.1154.913 RMS-H2.2345.85 RMS-H2.277.769	RXN-5467 2.4.1.117-RXN RXN-5472 2.7.8.15-RXN, RXN-5467 2.4.1.117-RXN RXN-5471 2.7.8.15-RXN, RXN-5467 2.4.1.117-RXN RXN-5470 2.7.8.15-RXN	MANNOSYL-CHITO-DOLICHOL-BIOSYNTHESIS	3
RMS-H2.2345.4 RMS-H2.2345.1779 RMS-H2.1154.913 RMS-H2.2345.85	RXN-5467 RXN-5468 2.4.1.117-RXN RXN-5470, RXN-5467 RXN-5468 2.4.1.117-RXN RXN-5472, RXN-5467 RXN-5468 2.4.1.117-RXN RXN-5471	MANNOSYL-CHITO-DOLICHOL-BIOSYNTHESIS	3
RMS-H2.2345.431 RMS-H2.1154.676 RMS-H2.2345.1779 RMS-H2.1154.913	RXN-5466 2.4.1.83-RXN RXN-5468 2.4.1.117-RXN, RXN-5466 2.4.1.83-RXN RXN-5469 2.4.1.117-RXN	MANNOSYL-CHITO-DOLICHOL-BIOSYNTHESIS	2
RMS-H2.2345.431 RMS-H2.1154.676 RMS-H2.2345.1779 RMS-H2.277.769	RXN-5466 2.4.1.83-RXN RXN-5468 2.7.8.15-RXN, RXN-5466 2.4.1.83-RXN RXN-5469 2.7.8.15-RXN	MANNOSYL-CHITO-DOLICHOL-BIOSYNTHESIS	2
RMS-H2.2345.431 RMS-H2.1154.913 RMS-H2.2345.85 RMS-H2.1154.676	RXN-5466 2.4.1.117-RXN RXN-5471 2.4.1.83-RXN, RXN-5466 2.4.1.117-RXN RXN-5472 2.4.1.83-RXN, RXN-5466 2.4.1.117-RXN RXN-5470 2.4.1.83-RXN	MANNOSYL-CHITO-DOLICHOL-BIOSYNTHESIS	3
RMS-H2.2345.431 RMS-H2.1154.913 RMS-H2.2345.85 RMS-H2.277.769	RXN-5466 2.4.1.117-RXN RXN-5472 2.7.8.15-RXN, RXN-5466 2.4.1.117-RXN RXN-5471 2.7.8.15-RXN, RXN-5466 2.4.1.117-RXN RXN-5470 2.7.8.15-RXN	MANNOSYL-CHITO-DOLICHOL-BIOSYNTHESIS	3
RMS-H2.2345.431 RMS-H2.2345.4 RMS-H2.1154.676 RMS-H2.2345.1779	RXN-5466 RXN-5467 2.4.1.83-RXN RXN-5468, RXN-5466 RXN-5467 2.4.1.83-RXN RXN-5469	MANNOSYL-CHITO-DOLICHOL-BIOSYNTHESIS	2
RMS-H2.2345.431 RMS-H2.2345.4 RMS-H2.1154.913 RMS-H2.2345.85	RXN-5466 RXN-5467 2.4.1.117-RXN RXN-5472, RXN-5466 RXN-5467 2.4.1.117-RXN RXN-5470, RXN-5466 RXN-5467 2.4.1.117-RXN RXN-5471	MANNOSYL-CHITO-DOLICHOL-BIOSYNTHESIS	3
RMS-H2.2345.85 RMS-H2.1154.676 RMS-H2.2345.1779 RMS-H2.1154.913	RXN-5471 2.4.1.83-RXN RXN-5468 2.4.1.117-RXN, RXN-5472 2.4.1.83-RXN RXN-5468 2.4.1.117-RXN, RXN-5470 2.4.1.83-RXN RXN-5469 2.4.1.117-RXN, RXN-5472 2.4.1.83-RXN RXN-5469 2.4.1.117-RXN, RXN-5471 2.4.1.83-RXN RXN-5469 2.4.1.117-RXN, RXN-5470 2.4.1.83-RXN RXN-5468 2.4.1.117-RXN	MANNOSYL-CHITO-DOLICHOL-BIOSYNTHESIS	6
RMS-H2.2345.85 RMS-H2.1154.676 RMS-H2.2345.1779 RMS-H2.277.769	RXN-5471 2.4.1.83-RXN RXN-5468 2.7.8.15-RXN, RXN-5470 2.4.1.83-RXN RXN-5468 2.7.8.15-RXN, RXN-5471 2.4.1.83-RXN RXN-5469 2.7.8.15-RXN, RXN-5472 2.4.1.83-RXN RXN-5468 2.7.8.15-RXN, RXN-5472 2.4.1.83-RXN RXN-5469 2.7.8.15-RXN, RXN-5470 2.4.1.83-RXN RXN-5469 2.7.8.15-RXN	MANNOSYL-CHITO-DOLICHOL-BIOSYNTHESIS	6
RMS-H2.2345.85 RMS-H2.1154.676 RMS-H2.2345.4 RMS-H2.1154.913	RXN-5470 2.4.1.83-RXN RXN-5467 2.4.1.117-RXN, RXN-5471 2.4.1.83-RXN RXN-5467 2.4.1.117-RXN, RXN-5472 2.4.1.83-RXN RXN-5467 2.4.1.117-RXN	MANNOSYL-CHITO-DOLICHOL-BIOSYNTHESIS	3
RMS-H2.2345.85 RMS-H2.1154.676 RMS-H2.2345.4 RMS-H2.2345.1779	RXN-5471 2.4.1.83-RXN RXN-5467 RXN-5468, RXN-5470 2.4.1.83-RXN RXN-5467 RXN-5468, RXN-5472 2.4.1.83-RXN RXN-5467 RXN-5468	MANNOSYL-CHITO-DOLICHOL-BIOSYNTHESIS	3
RMS-H2.2345.85 RMS-H2.1154.676 RMS-H2.2345.4 RMS-H2.277.769	RXN-5470 2.4.1.83-RXN RXN-5467 2.7.8.15-RXN, RXN-5472 2.4.1.83-RXN RXN-5467 2.7.8.15-RXN, RXN-5471 2.4.1.83-RXN RXN-5467 2.7.8.15-RXN	MANNOSYL-CHITO-DOLICHOL-BIOSYNTHESIS	3
RMS-H2.2345.85 RMS-H2.1154.676 RMS-H2.2345.431 RMS-H2.1154.913	RXN-5471 2.4.1.83-RXN RXN-5466 2.4.1.117-RXN, RXN-5470 2.4.1.83-RXN RXN-5466 2.4.1.117-RXN, RXN-5472 2.4.1.83-RXN RXN-5466 2.4.1.117-RXN	MANNOSYL-CHITO-DOLICHOL-BIOSYNTHESIS	3
RMS-H2.2345.85 RMS-H2.1154.676 RMS-H2.2345.431 RMS-H2.2345.4	RXN-5471 2.4.1.83-RXN RXN-5466 RXN-5467, RXN-5470 2.4.1.83-RXN RXN-5466 RXN-5467, RXN-5472 2.4.1.83-RXN RXN-5466 RXN-5467	MANNOSYL-CHITO-DOLICHOL-BIOSYNTHESIS	3
RMS-H2.2345.85 RMS-H2.1154.676 RMS-H2.2345.431 RMS-H2.277.769	RXN-5470 2.4.1.83-RXN RXN-5466 2.7.8.15-RXN, RXN-5471 2.4.1.83-RXN RXN-5466 2.7.8.15-RXN, RXN-5472 2.4.1.83-RXN RXN-5466 2.7.8.15-RXN	MANNOSYL-CHITO-DOLICHOL-BIOSYNTHESIS	3
RMS-H2.2345.85 RMS-H2.277.769 RMS-H2.1137.668 RMS-H2.2122.490	RXN-5471 2.7.8.15-RXN 2.4.1.141-RXN 2.4.1.142-RXN, RXN-5472 2.7.8.15-RXN 2.4.1.141-RXN 2.4.1.142-RXN, RXN-5470 2.7.8.15-RXN 2.4.1.141-RXN 2.4.1.142-RXN	MANNOSYL-CHITO-DOLICHOL-BIOSYNTHESIS	3
RMS-H2.2347.1387 RMS-H2.954.1088 RMS-H2.1713.1317 RMS-H2.376.1318	L-ARABINONATE-DEHYDRATASE-RXN 4.1.2.18-RXN GLYCOLALD-DEHYDROG-RXN GLYCOLATE-REDUCTASE-RXN, XYLONATE-DEHYDRATASE-RXN 4.1.2.28-RXN GLYCOLALD-DEHYDROG-RXN GLYCOLATE-REDUCTASE-RXN, ARABINONATE-DEHYDRATASE-RXN 4.1.2.28-RXN GLYCOLALD-DEHYDROG-RXN GLYCOLATE-REDUCTASE-RXN	PWY-5257	3
RMS-H2.2401.1566 RMS-H2.2440.1059 RMS-H2.2014.1576 RMS-H2.1697.1	1.14.13.69-RXN 4.2.99.19-RXN 1.1.1.268-RXN 1.8.1.5-RXN, RXN-8806 RXN-8805 1.1.1.269-RXN 1.8.1.5-RXN	PWY-5534	2
RMS-H2.267.1 RMS-H2.1471.1661 RMS-H2.2122.896 RMS-H2.1350.454	RXN1F-93 RXN-12510 RXN1F-462 RXN-14000, RXN1F-93 RXN-12510 RXN1F-462 RXN-13797	PWY-6266	2
RMS-H2.267.1 RMS-H2.1471.1661 RMS-H2.2122.896 RMS-H2.1350.474	RXN1F-93 RXN-12510 RXN1F-462 RXN-8271, RXN1F-93 RXN-12510 RXN1F-462 RXN-8265	PWY-6266	2
RMS-H2.310.529 RMS-H2.490.1358 RMS-H2.740.379 RMS-H2.2014.1572	SUCCCOASYN-RXN SUCCINATE-DEHYDROGENASE-UBIQUINONE-RXN FUMHYDR-RXN MALATE-DEH-RXN, SUCCINATE--COA-LIGASE-GDP-FORMING-RXN SUCCINATE-DEHYDROGENASE-UBIQUINONE-RXN FUMHYDR-RXN MALATE-DEH-RXN	TCA, PWY-6728, PWY66-398, GLYCOLYSIS-TCA-GLYOX-BYPASS, PWY-5690, TCA-GLYOX-BYPASS, PWY-5464	2
RMS-H2.310.672 RMS-H2.954.291 RMS-H2.2367.1 RMS-H2.737.1203	MALATE--COA-LIGASE-RXN MALYL-COA-LYASE-RXN RXN-2802 SERINE-GLYOXYLATE-AMINOTRANSFERASE-RXN, MALATE--COA-LIGASE-RXN MALYL-COA-LYASE-RXN RXN-2802 SERINE--GLYOXYLATE-AMINOTRANSFERASE-RXN	PWY-1622	2
RMS-H2.310.672 RMS-H2.954.291 RMS-H2.737.1203 RMS-H2.2172.1732	MALATE--COA-LIGASE-RXN MALYL-COA-LYASE-RXN SERINE-GLYOXYLATE-AMINOTRANSFERASE-RXN GLYOHMETRANS-RXN, MALATE--COA-LIGASE-RXN MALYL-COA-LYASE-RXN SERINE--GLYOXYLATE-AMINOTRANSFERASE-RXN GLYOHMETRANS-RXN	PWY-1622	2
RMS-H2.321.1051 RMS-H2.1995.1124 RMS-H2.2463.359 RMS-H2.954.411	CATECHOL-2-3-DIOXYGENASE-RXN 2-OH-6-OXOHEPTA-2-4-DIENOATE-HYDR-RXN 2-OXOPENT-4-ENOATE-HYDRATASE-RXN MHPELY-RXN, RXN-8041 2-OH-6-OXOHEPTA-2-4-DIENOATE-HYDR-RXN 2-OXOPENT-4-ENOATE-HYDRATASE-RXN MHPELY-RXN	PWY-5179, PWY-5183, PWY-6954, PWY-5182, PWY-5180	2
RMS-H2.376.565 RMS-H2.2347.1222 RMS-H2.954.1061 RMS-H2.376.1579	RXN-11151 RXN-11380 RXN-11381 RXN-11382, RXN-11383 RXN-11380 RXN-11381 RXN-11382	PWY-6491, PWY-6516	2
RMS-H2.380.334 RMS-H2.504.941 RMS-H2.1248.555 RMS-H2.2014.1578	PEPDEPHOS-RXN PYRUVDEH-RXN ACETYL-COA-ACETYLTRANSFER-RXN RXN-11662, PEPDEPHOS-RXN PYRUVDEH-RXN ACETYL-COA-ACETYLTRANSFER-RXN RXN-5901	PWY-6886, PWY-7218	2
RMS-H2.381.1363 RMS-H2.2430.1 RMS-H2.2349.1656 RMS-H2.153.638	ASPARTATE-SEMIALDEHYDE-DEHYDROGENASE-RXN DIHYDRODIPICSYN-RXN RXN-14014 TETHYDPICSUCC-RXN, ASPARTATE-SEMIALDEHYDE-DEHYDROGENASE-RXN DIHYDRODIPICSYN-RXN RXN-14014 2.3.1.89-RXN	DAPLYSINESYN-PWY, P4-PWY, PWY-2941, PWY0-781	2
RMS-H2.381.1384 RMS-H2.622.259 RMS-H2.2389.1491 RMS-H2.1710.1776	1.2.1.13-RXN TRIOSEPISOMERIZATION-RXN F16ALDOLASE-RXN F16BDEPHOS-RXN, GAPOXNPHOSPHN-RXN TRIOSEPISOMERIZATION-RXN F16ALDOLASE-RXN F16BDEPHOS-RXN	CALVIN-PWY, PWY-7124, PWY-6886, PWY-7218, PWY66-399, PHOTOALL-PWY	2
RMS-H2.385.1 RMS-H2.230.1090 RMS-H2.740.1095 RMS-H2.2014.1373	RXN-14784 RXN-14785 RXN-14786 RXN-14787, RXN-14795 RXN-14796 RXN-14797 RXN-14798	PWY-7338, PWY-7340	2
RMS-H2.421.421 RMS-H2.1889.1270 RMS-H2.1597.1697 RMS-H2.504.941	ACONITATEDEHYDR-RXN ACONITATEHYDR-RXN ISOCITDEH-RXN 2OXOGLUTARATEDEH-RXN, ACONITATEDEHYDR-RXN ACONITATEHYDR-RXN ISOCITRATE-DEHYDROGENASE-NAD+RXN 2OXOGLUTARATEDEH-RXN	TCA, PWY66-398, GLYCOLYSIS-TCA-GLYOX-BYPASS, PWY-5690, TCA-GLYOX-BYPASS, PWY-5464, PWY-7254	2
RMS-H2.421.421 RMS-H2.1889.1270 RMS-H2.1597.1697 RMS-H2.51.1654	ACONITATEDEHYDR-RXN ACONITATEHYDR-RXN ISOCITDEH-RXN GLUTAMATE-DEHYDROGENASE-RXN, ACONITATEDEHYDR-RXN ACONITATEHYDR-RXN ISOCITDEH-RXN GLUTDEHYD-RXN	PWY-6728, PWY-5913	2
RMS-H2.503.9 RMS-H2.1054.1117 RMS-H2.1647.1117 RMS-H2.1314.1	2.3.1.156-RXN RXN-7811 RXN-7810 RXN-7807, RXN-7805 RXN-7812 RXN-7813 RXN-7809	PWY-5132, PWY-5133, PWY-5134	2
RMS-H2.504.941 RMS-H2.1248.555 RMS-H2.2014.1578 RMS-H2.2462.511	PYRUVDEH-RXN ACETYL-COA-ACETYLTRANSFER-RXN RXN-11662 RXN-14251, PYRUVDEH-RXN ACETYL-COA-ACETYLTRANSFER-RXN RXN-5901 RXN-14255	PWY-7218	2
RMS-H2.504.941 RMS-H2.310.529 RMS-H2.490.1358 RMS-H2.740.379	2OXOGLUTARATEDEH-RXN SUCCCOASYN-RXN SUCCINATE-DEHYDROGENASE-UBIQUINONE-RXN FUMHYDR-RXN, 2OXOGLUTARATEDEH-RXN SUCCINATE--COA-LIGASE-GDP-FORMING-RXN SUCCINATE-DEHYDROGENASE-UBIQUINONE-RXN FUMHYDR-RXN	TCA, PWY66-398, GLYCOLYSIS-TCA-GLYOX-BYPASS, PWY-5690, TCA-GLYOX-BYPASS, PWY-5464	2
RMS-H2.537.1767 RMS-H2.1811.1261 RMS-H2.480.1 RMS-H2.2346.36	RXN-8441 NICOTINAMID-RXN RXN-8442 RXN-8443, NMNNUCLEOSID-RXN NICOTINAMID-RXN RXN-8442 RXN-8443	PWY-5381	2
RMS-H2.537.1767 RMS-H2.1811.1261 RMS-H2.579.1 RMS-H2.537.571	NMNNUCLEOSID-RXN NICOTINAMID-RXN NICOTINATEPRIBOSYLTRANS-RXN RXN-8444, RXN-8441 NICOTINAMID-RXN NICOTINATEPRIBOSYLTRANS-RXN RXN-8444	PWY-5381	2
RMS-H2.537.1767 RMS-H2.1811.1261 RMS-H2.579.1 RMS-H2.838.1809	NMNNUCLEOSID-RXN NICOTINAMID-RXN NICOTINATEPRIBOSYLTRANS-RXN NICONUCADENYLYLTRAN-RXN, RXN-8441 NICOTINAMID-RXN NICOTINATEPRIBOSYLTRANS-RXN NICONUCADENYLYLTRAN-RXN	PYRIDNUCSAL-PWY, PWY-3502, PWY-5381	2
RMS-H2.557.1792 RMS-H2.1710.44 RMS-H2.1137.448 RMS-H2.1372.395	RXN-13203 RXN-13204 RXN-13176 RXN-13177, RXN-13207 RXN-13208 RXN-13209 RXN-13210	PWY-7021, PWY-7018	2
RMS-H2.567.528 RMS-H2.590.69 RMS-H2.727.1788 RMS-H2.2122.679	RXN-4204 RXN-4206 RXN-4207 RXN-4201, RXN-4320 RXN-4321 RXN-4322 RXN-4319	PWY-2561, PWY-2701	2
RMS-H2.581.1 RMS-H2.2462.650 RMS-H2.761.238 RMS-H2.1487.1172	NAPHTHOATE-SYN-RXN RXN-9311 RXN-9204 RXN-9205, NAPHTHOATE-SYN-RXN RXN-9311 RXN-9365 RXN-9366, NAPHTHOATE-SYN-RXN RXN-9311 RXN-9358 RXN-9361, NAPHTHOATE-SYN-RXN RXN-9311 RXN-9190 RXN-9191, NAPHTHOATE-SYN-RXN RXN-9311 RXN-9217 RXN-9220, NAPHTHOATE-SYN-RXN RXN-9311 RXN-9360 RXN-9363, NAPHTHOATE-SYN-RXN RXN-9311 RXN-9359 RXN-9362	PWY-5845, PWY-5899, PWY-5896, PWY-5840, PWY-5850, PWY-5898, PWY-5897	7
RMS-H2.590.1393 RMS-H2.2347.1222 RMS-H2.954.1274 RMS-H2.1713.1576	L-RHAMNONO-14-LACTONASE-RXN L-RHAMNONATE-DEHYDRATASE-RXN RXN0-5433 RXN-12165, L-RHAMNONO-14-LACTONASE-RXN L-RHAMNONATE-DEHYDRATASE-RXN RXN0-5433 LACTALDDEHYDROG-RXN	PWY-6713	2
RMS-H2.590.69 RMS-H2.727.1788 RMS-H2.2122.679 RMS-H2.567.528	RXN-4206 RXN-4207 RXN-4201 RXN-4204, RXN-4321 RXN-4322 RXN-4319 RXN-4320	PWY-2561, PWY-2701	2
RMS-H2.601.606 RMS-H2.653.749 RMS-H2.2122.896 RMS-H2.1350.454	RXN-525 RXN-527 RXN1F-462 RXN-13797, RXN-525 RXN-527 RXN1F-462 RXN-14000	PWY-6266	2
RMS-H2.601.606 RMS-H2.653.749 RMS-H2.2122.896 RMS-H2.1350.474	RXN-525 RXN-527 RXN1F-462 RXN-8271, RXN-525 RXN-527 RXN1F-462 RXN-8265	PWY-6266	2
RMS-H2.604.1287 RMS-H2.2466.1 RMS-H2.737.1200 RMS-H2.1713.1317	RXN-8163 RXN-8243 VAGL-RXN RXN-8182, RXN-8163 RXN-8243 VAGL-RXN GLUTARATE-SEMIALDEHYDE-DEHYDROGENASE-RXN, L-LYSINE-OXIDASE-RXN RXN-8243 VAGL-RXN GLUTARATE-SEMIALDEHYDE-DEHYDROGENASE-RXN, L-LYSINE-OXIDASE-RXN RXN-8243 VAGL-RXN RXN-8182	PWY-5327	4
RMS-H2.668.1 RMS-H2.509.1 RMS-H2.396.1 RMS-H2.1647.1240	RXN-7686 RXN-7750 RXN-3303 RXN-7143, RXN-7686 RXN-7750 RXN-3303 RXN-7781	PWY-3097	2
RMS-H2.724.1667 RMS-H2.1482.1523 RMS-H2.310.931 RMS-H2.423.1	R543-RXN R544-RXN R545-RXN R546-RXN, RXN-13043 RXN-13044 R545-RXN R546-RXN	P601-PWY, PWY-6989	2
RMS-H2.727.1788 RMS-H2.2122.679 RMS-H2.567.528 RMS-H2.590.69	RXN-4207 RXN-4201 RXN-4204 RXN-4206, RXN-4322 RXN-4319 RXN-4320 RXN-4321	PWY-2561, PWY-2701	2
RMS-H2.884.661 RMS-H2.1372.1457 RMS-H2.1423.1 RMS-H2.1410.1	RXN-11420 RXN-11428 RXN-11436 2.4.1.195-RXN, RXN-11421 RXN-11429 RXN-11437 RXN-1442	PWY-2821, PWY-601	2
RMS-H2.884.661 RMS-H2.1372.1457 RMS-H2.1582.1190 RMS-H2.1926.533	RXN-11422 RXN-11430 RXN-11438 RXN-2208, RXN-11426 RXN-11434 RXN-11442 RXNQT-4327, RXN-11423 RXN-11431 RXN-11439 RXNQT-4324, RXN-11424 RXN-11432 RXN-11440 RXNQT-4325	PWY-1187, PWYQT-4474, PWYQT-4471, PWYQT-4472	4
RMS-H2.885.1317 RMS-H2.884.661 RMS-H2.1372.1457 RMS-H2.1423.1	RXN-11412 RXN-11420 RXN-11428 RXN-11436, RXN-11413 RXN-11421 RXN-11429 RXN-11437	PWY-2821, PWY-601	2
RMS-H2.885.1317 RMS-H2.884.661 RMS-H2.1372.1457 RMS-H2.1582.1190	RXN-11415 RXN-11423 RXN-11431 RXN-11439, RXN-11416 RXN-11424 RXN-11432 RXN-11440	PWYQT-4471, PWYQT-4472	2
RMS-H2.885.1509 RMS-H2.884.661 RMS-H2.1372.1457 RMS-H2.1582.1190	RXN-11414 RXN-11422 RXN-11430 RXN-11438, RXN-11418 RXN-11426 RXN-11434 RXN-11442	PWY-1187, PWYQT-4474	2
RMS-H2.909.1080 RMS-H2.2060.844 RMS-H2.885.1509 RMS-H2.884.661	RXNQT-4348 RXNQT-4312 RXN-11418 RXN-11426, RXNQT-4347 RXNQT-4311 RXN-11417 RXN-11425, RXNQT-4349 RXNQT-4313 RXN-11419 RXN-11427	PWYQT-4474, PWYQT-4473, PWYQT-4475	3
RMS-H2.911.450 RMS-H2.2345.431 RMS-H2.1154.676 RMS-H2.2345.1779	RXN-5464 RXN-5466 2.4.1.83-RXN RXN-5469, RXN-5464 RXN-5466 2.4.1.83-RXN RXN-5468	MANNOSYL-CHITO-DOLICHOL-BIOSYNTHESIS	2
RMS-H2.911.450 RMS-H2.2345.431 RMS-H2.1154.913 RMS-H2.2345.85	RXN-5464 RXN-5466 2.4.1.117-RXN RXN-5472, RXN-5464 RXN-5466 2.4.1.117-RXN RXN-5471, RXN-5464 RXN-5466 2.4.1.117-RXN RXN-5470	MANNOSYL-CHITO-DOLICHOL-BIOSYNTHESIS	3
RMS-H2.923.1231 RMS-H2.376.565 RMS-H2.2347.1222 RMS-H2.954.1061	RXN-14753 RXN-11151 RXN-11380 RXN-11381, RXN-14753 RXN-11383 RXN-11380 RXN-11381	PWY-6491, PWY-6516	2
RMS-H2.934.1703 RMS-H2.2014.1577 RMS-H2.786.1 RMS-H2.547.1	RXN-9482 RXN-9484 RXN-9485 RXN-9486, RXN-9481 RXN-9483 RXN-9485 RXN-9486	PWY-5961	2
RMS-H2.954.1088 RMS-H2.1713.1317 RMS-H2.376.1318 RMS-H2.1357.556	4.1.2.28-RXN GLYCOLALD-DEHYDROG-RXN GLYCOLATE-REDUCTASE-RXN MALSYN-RXN, 4.1.2.18-RXN GLYCOLALD-DEHYDROG-RXN GLYCOLATE-REDUCTASE-RXN MALSYN-RXN	PWY-5257	2
RMS-H2.954.291 RMS-H2.2367.1 RMS-H2.737.1203 RMS-H2.2172.1732	MALYL-COA-LYASE-RXN RXN-2802 SERINE-GLYOXYLATE-AMINOTRANSFERASE-RXN GLYOHMETRANS-RXN, MALYL-COA-LYASE-RXN RXN-2802 SERINE--GLYOXYLATE-AMINOTRANSFERASE-RXN GLYOHMETRANS-RXN	PWY-1622	2
RMS-H2.969.1581 RMS-H2.590.1272 RMS-H2.2014.1577 RMS-H2.310.529	RXN-9420 RXN-9421 RXN-9422 RXN-9423, RXN-9391 RXN-9394 RXN-9405 RXN-9406	PWY-5927, PWY-5922	2
